# Supplementary material for: Increased RNA editing in maternal immune activation model of neurodevelopmental disease
Source: Nat Commun. 2020 Oct 16;11:5236. doi: 10.1038/s41467-020-19048-6 (PMC7567798; doi:10.1038/s41467-020-19048-6)
Supplement: Supplementary file 3 — Supplementary Data 1 [file 41467_2020_19048_MOESM3_ESM.xlsx]

## Sheet: SupplementaryTable2
	baseMean	log2FoldChange	lfcSE	stat	pvalue	padj
AK040769	10.459	4.03137e-05	0.320466	0.000126237	0.999899	0.999899
AK190465	8.43247	7.73524e-05	0.2694	0.000287237	0.999771	0.999825
Sepsecs	150.891	3.95378e-05	0.142925	0.000276628	0.999779	0.999825
Gm8989	0.489005	0.00025551	0.288191	0.000715186	0.999429	0.999566
Nrros	151.052	0.000151328	0.165274	0.000915595	0.999269	0.999452
AK164146	1.53553	0.000631471	0.465151	0.00133991	0.998931	0.999241
Dysf	286.319	-0.000257433	0.207979	-0.00123778	0.999012	0.999241
Prmt3	1185.55	0.000129468	0.103137	0.00125587	0.998998	0.999241
Toporsos	87.7403	0.000312132	0.217571	0.00143465	0.998855	0.999221
Il17d	102.468	0.000206282	0.135322	0.00152448	0.998784	0.999195
EG629133	134.898	-0.000249921	0.141094	-0.00177123	0.998587	0.999043
DQ699523	16.5689	0.000454223	0.243514	0.00186491	0.998512	0.999014
Numbl	1424.67	-0.000157055	0.0779619	-0.0020145	0.998393	0.998941
Fam57a	260.519	-0.000229241	0.103204	-0.00222122	0.998228	0.998857
Mir680-1	0.531771	-0.000984737	0.449437	-0.00217591	0.998264	0.998857
Agrn	8872.35	-0.000275788	0.109666	-0.00251479	0.997993	0.998678
Tmem260	779.215	0.000318775	0.115962	0.00274898	0.997807	0.998537
4932415M13Rik	0.526021	0.00120402	0.4225	0.00287599	0.997705	0.998519
Ahrr	80.8531	-0.000437254	0.154589	-0.00282864	0.997743	0.998519
Ngb	4.18935	0.00110622	0.382659	0.00289296	0.997692	0.998519
Amy1	20.5385	0.00134349	0.415895	0.003233	0.99742	0.998354
Bhlha9	1.14991	-0.00148271	0.462157	-0.00320719	0.997441	0.998354
Gm5878	1.46607	0.0015292	0.465601	0.00327218	0.997389	0.998354
B930092H01Rik	1.0198	0.00157169	0.465903	0.00340565	0.997283	0.998332
AK141527	21.1442	0.00118449	0.332748	0.00355675	0.997162	0.998257
AK088578	0.999616	0.00167791	0.466027	0.00363546	0.997099	0.998242
BC025920	82.6904	-0.000628659	0.167876	-0.00374429	0.997012	0.998242
Ccl4	1.00292	-0.00161023	0.442591	-0.0036333	0.997101	0.998242
DQ551071	0.618068	-0.00152844	0.402277	-0.00364509	0.997092	0.998242
Tenm3	5420.42	-0.000507159	0.135671	-0.00373814	0.997017	0.998242
AK083149	6.747	0.00146657	0.354502	0.00413752	0.996699	0.998067
Gm38437	1.0385	-0.00199855	0.463258	-0.00429139	0.996576	0.99801
Muc5b	0.681189	0.00174878	0.400375	0.00426666	0.996596	0.99801
Msx3	471.798	0.00164869	0.370161	0.00445369	0.996446	0.997952
AK076984	10.0659	-0.00151018	0.328991	-0.00458399	0.996343	0.997939
AK081730	2.99667	-0.0018814	0.416722	-0.00452685	0.996388	0.997939
Gm5544	1.37348	-0.00231103	0.45935	-0.00501288	0.996	0.997642
Tatdn3	102.402	-0.000593414	0.114211	-0.00519578	0.995854	0.997542
Gm19583	0.517773	0.00209905	0.401337	0.00527448	0.995792	0.997524
BC114417	5.81355	-0.00149428	0.277704	-0.00538352	0.995705	0.997483
Mob3c	123.346	0.000836503	0.151474	0.00552231	0.995594	0.997418
AK030443	19.0174	0.00163266	0.286031	0.00570325	0.995449	0.997319
Cdk13	2344.3	0.00063496	0.108373	0.00585905	0.995325	0.997319
Trim38	0.581066	0.00222493	0.421878	0.00572808	0.99543	0.997319
Tubb2a-ps2	0.790272	-0.00268114	0.460159	-0.00576567	0.9954	0.997319
Dsg3	1.87377	-0.00269055	0.448973	-0.00600592	0.995208	0.997259
Acvr1c	7.14795	0.00220532	0.360653	0.0061081	0.995126	0.997223
Kiss1r	15.4923	0.00158602	0.252324	0.00628404	0.994986	0.997128
DQ712046	0.898484	-0.00324323	0.457635	-0.00704545	0.994379	0.996633
Emc6	1253.39	0.000919956	0.131256	0.00700893	0.994408	0.996633
Srms	3.19381	0.00298177	0.43041	0.00696036	0.994446	0.996633
Dapk3	1293.8	-0.000831222	0.116019	-0.00716459	0.994284	0.996625
Sirt4	152.062	-0.00105204	0.147297	-0.00714193	0.994302	0.996625
Wfdc17	1.21021	0.00331172	0.464227	0.00719912	0.994256	0.996625
Il31ra	7.16173	0.00237208	0.319123	0.00742395	0.994077	0.996536
4930548H24Rik	1.34886	0.00345134	0.454879	0.00755493	0.993972	0.996477
Angptl8	1.90087	-0.00355962	0.465256	-0.00757566	0.993956	0.996477
Slc1a4	818.929	0.000867307	0.113847	0.00761816	0.993922	0.996477
1700016G22Rik	0.558069	-0.00326554	0.439478	-0.00783826	0.993746	0.996388
AK084120	2.81524	-0.00356477	0.423642	-0.0084363	0.993269	0.995955
Nob1	1385.61	-0.00108775	0.124158	-0.00876104	0.99301	0.995741
Tmem126b	299.565	0.000620545	0.0696772	0.00890598	0.992894	0.99567
AK008732	119.784	0.00188113	0.201223	0.00934913	0.992541	0.995361
Pet100	296.74	0.00206343	0.2194	0.00940505	0.992496	0.995361
Tex15	162.716	-0.00158844	0.164062	-0.00968185	0.992275	0.995186
Got1	1073.19	0.00103305	0.10377	0.00995513	0.992057	0.995013
DQ705824	1.08058	0.00473431	0.462271	0.0102921	0.991788	0.994789
Wdfy2	268.224	-0.00210433	0.198947	-0.0105774	0.991561	0.994607
Clasrp	1361.21	-0.000906252	0.0846378	-0.0107075	0.991457	0.994565
Tacr3	15.0787	-0.00338078	0.316586	-0.0106868	0.991473	0.994565
Gm21975	8.13286	0.00488436	0.452798	0.0108456	0.991347	0.994548
Pcgf6	895.317	0.000910884	0.0841699	0.0108219	0.991366	0.994548
Col1a1	6917.85	1.61668	0.199586	-0.0111624	0.991094	0.994366
Mir7045	1.22331	0.00521505	0.462776	0.0112008	0.991063	0.994366
Sell	0.766063	-0.00525751	0.463761	-0.0112044	0.99106	0.994366
Zfp687	1637.93	0.000998763	0.0875901	0.0114027	0.990902	0.994311
Bambi-ps1	31.0815	0.00203184	0.17706	0.0114769	0.990843	0.994297
Hrh2	0.738618	-0.00527814	0.444251	-0.0115736	0.990766	0.994265
1700101I11Rik	3.83567	-0.00485842	0.398839	-0.0121725	0.990288	0.99392
Arhgdib	330.517	-0.00334146	0.277032	-0.0120616	0.990376	0.99392
B330016D10Rik	107.878	0.00215387	0.176507	0.0122024	0.990264	0.99392
Gm2381	9.48978	0.00349898	0.288731	0.0121193	0.99033	0.99392
Mrpl33	858.525	-0.00292789	0.241814	-0.0121082	0.990339	0.99392
P2ry10	0.522508	-0.00516731	0.400341	-0.0122472	0.990228	0.99392
AK077636	2.35735	0.00531456	0.415578	0.0127962	0.98979	0.993606
Elmod3	239.244	0.00113656	0.0868669	0.0130838	0.989561	0.993421
Cttn	5076.44	-0.000803158	0.0608333	-0.0132026	0.989466	0.993371
AB351889	0.740897	-0.0063686	0.461945	-0.013535	0.989201	0.993195
Cep57	1352.76	0.00107642	0.0797362	0.0134998	0.989229	0.993195
Fam20b	1655.28	0.00116444	0.0863869	0.0134794	0.989245	0.993195
6330408A02Rik	478.703	-0.00138107	0.100724	-0.0137114	0.98906	0.993146
Lrtm2	3.97782	-0.00537174	0.382025	-0.0140738	0.988771	0.992901
Mtif3	353.667	0.00108269	0.0751412	0.0144089	0.988504	0.992678
Setd8	3175.32	0.00116836	0.0795208	0.0146925	0.988277	0.992497
AK014089	101.327	-0.00230298	0.153334	-0.0150179	0.988018	0.992344
Ep300	2914.99	-0.00223303	0.147788	-0.0151096	0.987945	0.992344
Ptpdc1	494.702	-0.00188025	0.125221	-0.0150151	0.98802	0.992344
Rasa4	113.081	-0.00263248	0.176181	-0.0149402	0.98808	0.992344
St6galnac1	1.07089	-0.00697054	0.464769	-0.0149446	0.988076	0.992344
Gng11	333.89	-0.00326979	0.212722	-0.0153714	0.987736	0.992226
Ago3	186.421	0.00264611	0.170451	0.0155247	0.987614	0.992149
AK084432	0.825501	-0.00640281	0.3982	-0.0155772	0.987572	0.992149
Snord118	1.40995	0.00734125	0.466272	0.0157811	0.987409	0.992034
AK218396	0.602307	0.00752751	0.452444	0.0162273	0.987053	0.991722
Prkag2os1	9.64269	0.00616921	0.377749	0.0163435	0.98696	0.991675
Sry	1.21917	0.00759993	0.46101	0.0163974	0.986917	0.991675
Ptprh	1.60292	-0.00782751	0.46475	-0.016746	0.986639	0.991476
Slc5a2	3.04215	0.00743108	0.445976	0.0167051	0.986672	0.991476
Pik3r5	64.1145	-0.00195258	0.11556	-0.0168964	0.986519	0.991414
Tmem132cos	0.475568	0.00798249	0.438033	0.0170561	0.986392	0.991331
Rars	2712.51	0.00126609	0.0719881	0.0175875	0.985968	0.990951
Dntt	0.882366	-0.00838093	0.464978	-0.0179657	0.985666	0.990693
Tbc1d22b	1023.76	-0.00131376	0.0711825	-0.0184562	0.985275	0.990345
Nat8f6	0.613188	-0.00792211	0.42327	-0.0185976	0.985162	0.990277
Psme2	1166.31	0.00322186	0.168927	0.0190727	0.984783	0.989943
Usp13	272.586	0.00231117	0.121185	0.019071	0.984784	0.989943
Lctl	0.712961	0.00871689	0.441548	0.0192653	0.984629	0.989878
Clrn3	0.668118	-0.969124	0.443871	0.0197301	0.984259	0.989609
Mir421	0.624739	-0.00919223	0.458541	-0.0196705	0.984306	0.989609
Them5	0.637281	-0.00710384	0.401571	-0.0196572	0.984317	0.989609
Vmn2r87	3.21227	0.00790031	0.382314	0.0206602	0.983517	0.988941
AK035085	140.821	-0.00320191	0.151687	-0.0211067	0.983161	0.988664
Cybrd1	48.3319	1.0346	0.153743	-0.0210625	0.983196	0.988664
Foxl2	616.274	0.00318619	0.150318	0.0211964	0.983089	0.988648
Slc5a11	3.61638	0.00884535	0.410908	0.0214668	0.982873	0.988476
Dennd6b	576.387	-0.00214927	0.099305	-0.0216433	0.982732	0.98838
AK043285	18.5211	0.00480687	0.219682	0.0218767	0.982546	0.988238
Ing5	990.715	0.00154013	0.0699168	0.022028	0.982426	0.988162
Zkscan2	302.631	-0.00406075	0.178596	-0.0227363	0.981861	0.987639
Slc35f3	6.61803	-0.00739248	0.32225	-0.0229225	0.981712	0.987535
Crnde	264.068	-0.00287073	0.124449	-0.0230678	0.981596	0.987464
Gm14005	20.8596	-0.0067299	0.288568	-0.0233545	0.981368	0.987279
AK044315	1.75981	0.0104738	0.448708	0.0234274	0.981309	0.987266
AK053994	0.509677	-0.0110271	0.448547	-0.023839	0.980981	0.987075
AK089519	0.521589	-0.010017	0.401121	-0.0238413	0.980979	0.987075
AK139430	0.25037	-0.222373	0.267782	0.0237311	0.981067	0.987075
AK209885	82.6307	0.0108869	0.456426	0.0238392	0.980981	0.987075
Fam71e1	56.499	-0.00480501	0.201855	-0.023806	0.981007	0.987075
Gm5523	4.28743	0.00870885	0.366436	0.0237688	0.981037	0.987075
Pebp1	11160.8	-0.00276297	0.116061	-0.0238062	0.981007	0.987075
Slc30a5	1350.14	-0.00180685	0.0757533	-0.0238517	0.980971	0.987075
Zfp626	451.312	-0.00194593	0.0820287	-0.0237227	0.981074	0.987075
Fam198a	17.4291	0.00535219	0.220692	0.0242566	0.980648	0.987055
AF357374	50.0899	-0.00593559	0.243619	-0.0243729	0.980555	0.987007
Nupl1	2042.14	0.00236818	0.0957352	0.0247367	0.980265	0.98676
AK161684	23.0207	0.00642888	0.259307	0.0247955	0.980218	0.986758
Tnfrsf11a	35.4435	0.00532269	0.212928	0.025009	0.980048	0.986632
Mir466k	0.61858	-0.0116677	0.451233	-0.0252834	0.979829	0.986457
Amy2a2	5.93954	0.00908743	0.358093	0.025385	0.979748	0.986421
Tti1	961.244	0.00227949	0.08978	0.02539	0.979744	0.986421
Zfpm2	137.119	-0.00438813	0.172473	-0.0254388	0.979705	0.986421
Mir690	7.14466	0.0098769	0.37911	0.0260509	0.979217	0.986022
Iqch	5.88699	-0.00822402	0.314938	-0.0261146	0.979166	0.986017
Isoc2a	432.068	0.0033534	0.12615	0.0265824	0.978793	0.985686
Mrps14	1033.7	0.00353579	0.13175	0.0268374	0.978589	0.985527
1110028F18Rik	0.864968	-0.0125397	0.457501	-0.0272403	0.978268	0.985249
4933440J02Rik	1.25117	-0.0127847	0.465088	-0.0273547	0.978177	0.985249
AB001425	13.357	-0.009693	0.353859	-0.0274397	0.978109	0.985249
Capn11	71.7025	0.0127511	0.459957	0.0277112	0.977892	0.985249
Dnajc25	191.034	0.00438019	0.158819	0.0275811	0.977996	0.985249
Fubp3	2167.72	-0.0018561	0.0670759	-0.0276716	0.977924	0.985249
Ifi205	1.24053	0.0122287	0.452972	0.0272894	0.978229	0.985249
Mir8114	0.734307	0.0126652	0.454019	0.0272718	0.978243	0.985249
Psg19	0.507817	0.0111041	0.40169	0.0273548	0.978177	0.985249
Steap2	406.76	0.00517587	0.189368	0.0273321	0.978195	0.985249
Ept1	1410.83	0.00236231	0.0842364	0.0280436	0.977627	0.985057
C8a	8.06251	-0.00867307	0.308699	-0.0281026	0.97758	0.985055
Klk1b24	0.492966	0.0113544	0.330493	0.0284431	0.977309	0.984827
Rgs18	32.0963	-0.00996202	0.347166	-0.0286876	0.977114	0.984675
Gm13031	1.02513	-0.0135624	0.465171	-0.0290864	0.976796	0.9844
Mir6369	0.713257	0.0132502	0.4416	0.0292877	0.976635	0.984284
Ctdnep1	1961.44	-0.00142746	0.0485636	-0.0293936	0.976551	0.984244
9330188P03Rik	3.96817	0.0112767	0.382306	0.0295605	0.976418	0.98418
Acoxl	6.62387	0.00901292	0.305284	0.0295297	0.976442	0.98418
AK037139	11.873	-0.00864473	0.285632	-0.0302655	0.975855	0.98369
Brca1	1779.09	-0.00332723	0.109982	-0.0302524	0.975866	0.98369
Foxj2	400.674	-0.00310715	0.102618	-0.0302787	0.975845	0.98369
Prss23	505.602	-0.00497063	0.163325	-0.0304351	0.97572	0.98369
Rad17	661.938	0.00185184	0.0609927	0.0303619	0.975778	0.98369
Hmcn1	984.822	-0.00506544	0.164949	-0.0307089	0.975502	0.983549
Lyrm1	71.5121	0.00376322	0.12121	0.0310469	0.975232	0.983332
Snora43	25.5068	0.00566057	0.182397	0.0310359	0.975241	0.983332
Zp1	0.907422	-0.0146788	0.466243	-0.0314177	0.974936	0.983115
Zcchc24	983.117	0.00406178	0.127884	0.0317611	0.974663	0.982884
Mir7036	4.04093	-0.012155	0.381653	-0.031867	0.974578	0.982845
AK039110	1.43518	-0.0149286	0.465715	-0.0319995	0.974472	0.982783
Ccdc69	6.94395	-0.0101876	0.315424	-0.0322915	0.97424	0.982594
Kif2c	2592.59	0.00289882	0.0896382	0.0323391	0.974202	0.982594
Mpl	27.3249	0.876093	0.274354	0.0324662	0.9741	0.982544
AK079994	30.5416	0.00612512	0.186994	0.0327575	0.973868	0.982365
Pax3	895.119	-0.00456928	0.139539	-0.0327453	0.973878	0.982365
Pgrmc1	5887.98	0.00222604	0.0676152	0.0329222	0.973737	0.982313
AK192647	29.5627	0.00733698	0.220892	0.0332212	0.973498	0.982118
DQ549963	0.93136	-0.0148902	0.451919	-0.0334795	0.973292	0.981955
Armc7	130.284	0.00428373	0.127522	0.033594	0.973201	0.981908
DQ557705	4.81352	0.0139205	0.408184	0.0340224	0.972859	0.981615
Pxk	320.543	0.00387606	0.113954	0.0340143	0.972866	0.981615
AK040355	1.21459	0.0159994	0.464595	0.0342576	0.972672	0.981529
E330011O21Rik	7.51565	-0.0103134	0.301507	-0.0342337	0.972691	0.981529
Micall2	360.84	0.00249159	0.0721706	0.0345236	0.97246	0.981387
Atad3aos	22.1383	0.00800235	0.230778	0.0346791	0.972336	0.981338
Bloc1s6	977.231	0.00243042	0.0700378	0.0347016	0.972318	0.981338
Pelo	689.229	-0.0037271	0.107596	-0.0346398	0.972367	0.981338
Spink8	2.01931	0.0163965	0.46605	0.0349021	0.972158	0.981263
AK086418	2.32889	0.0150529	0.430502	0.0349743	0.9721	0.98125
Map1lc3b	2647.73	-0.00352432	0.100293	-0.0351399	0.971968	0.981162
1700017G19Rik	0.504223	0.0149994	0.404353	0.0352016	0.971919	0.981158
Pglyrp1	5.69983	-0.0143345	0.405296	-0.0353212	0.971824	0.981107
Srp9	2284.42	0.00623068	0.174962	0.0356117	0.971592	0.980918
9430038I01Rik	210.16	-0.00531529	0.148806	-0.0357213	0.971505	0.980875
Itpripl1	364.855	-0.0041518	0.116048	-0.0357776	0.97146	0.980875
Mag	5.62845	-0.0121334	0.339437	-0.0357508	0.971481	0.980875
Morc2b	0.713581	-0.015644	0.425896	-0.0357758	0.971461	0.980875
Gk	275.242	-0.00268441	0.073765	-0.036391	0.970971	0.980517
AK010638	1.23337	0.0170473	0.465652	0.036493	0.970889	0.980504
BC030470	83.0563	0.00509456	0.139726	0.036463	0.970913	0.980504
Vps33b	373.125	0.00219468	0.0600701	0.0365352	0.970856	0.980504
Chpf2	685.2	0.00396206	0.107729	0.0367782	0.970662	0.98043
EF651839	7.79384	-0.0171457	0.46624	-0.0367238	0.970705	0.98043
AK047491	6.61271	0.0127148	0.342541	0.0371225	0.970387	0.9802
Abca7	539.699	-0.00451352	0.121358	-0.0371925	0.970332	0.980189
9530091C08Rik	8.50639	-0.0126484	0.337154	-0.0375366	0.970057	0.979957
Pcdha1	1.47603	-0.016639	0.440104	-0.0375573	0.970041	0.979957
Ajap1	146.87	-0.00532113	0.139263	-0.0382082	0.969522	0.979506
Ptgs2os	0.835817	0.0175137	0.452861	0.0383048	0.969445	0.979474
Anapc11	2104.44	-0.00618228	0.160591	-0.0384973	0.969291	0.979387
Hmga2-ps1	20.5395	0.00921911	0.23971	0.038468	0.969315	0.979387
AK018988	2.81237	0.0157929	0.410176	0.0387072	0.969124	0.979285
Kif13a	1663.99	-0.0034032	0.0874088	-0.0389342	0.968943	0.979147
Snord33	19.4401	0.00972473	0.249637	0.0389783	0.968908	0.979147
Mrpl10	1329.2	0.00351678	0.0900078	0.0390721	0.968833	0.979127
DQ713038	4.40649	0.015383	0.391449	0.0392108	0.968722	0.97906
Pla2g4b	36.9697	0.0182102	0.464281	0.0392486	0.968692	0.97906
Tmem234	1120.96	-0.00380581	0.0967028	-0.0393559	0.968607	0.979034
Banf1	3711.46	0.00568308	0.143103	0.0397133	0.968322	0.978791
AK033986	7.00215	0.0144732	0.363577	0.0397991	0.968253	0.978767
Fam150a	1.24443	0.0181838	0.459763	0.0398219	0.968235	0.978767
Xiap	2036.14	-0.00409038	0.102645	-0.0398496	0.968213	0.978767
Gm10509	100.02	-0.00477201	0.119199	-0.0400341	0.968066	0.978713
Sgol2b	1.80464	0.0177083	0.439834	0.0402643	0.967882	0.978573
B4galt3	992.56	0.00381469	0.0943961	0.040412	0.967765	0.978499
F13b	0.0478485	-0.245125	0.266667	-0.0404414	0.967741	0.978499
Nr1h5	5.64142	0.0167862	0.414817	0.0404307	0.96775	0.978499
AK041008	4.82568	-0.0152006	0.373418	-0.0406499	0.967575	0.978486
AK084081	1.2249	0.0190033	0.466189	0.0405964	0.967618	0.978486
Lamtor1	1420.09	0.00348404	0.0847145	0.041127	0.967195	0.978149
Pias4	1184.21	0.00333507	0.0809772	0.0411853	0.967148	0.978147
Gm5126	38.9552	-0.00692716	0.166813	-0.0415233	0.966879	0.97792
Rpl39l	3.57181	0.0169346	0.465117	0.0415392	0.966866	0.97792
AI839979	6.49343	0.012893	0.308915	0.0417208	0.966721	0.977884
Btd	313.314	0.00357718	0.0857693	0.0417069	0.966732	0.977884
Gsn	622.965	-0.010429	0.250221	-0.0416793	0.966754	0.977884
Pi15	38.3028	0.0123738	0.295621	0.0418727	0.9666	0.977884
Pusl1	349.987	-0.00442718	0.105952	-0.0417855	0.96667	0.977884
4930474M22Rik	1.11744	-0.0198216	0.464541	-0.0424228	0.966162	0.977511
Arhgap11a	2526.71	0.00465978	0.108756	0.0428459	0.965824	0.977215
Crabp2	5586.68	0.00695402	0.161949	0.0429395	0.96575	0.977185
H60b	36.783	0.0107088	0.247148	0.0433127	0.965452	0.976961
Rragb	663.139	-0.00756032	0.174713	-0.0432722	0.965485	0.976961
Pvrl3	1705.1	-0.00368785	0.0849344	-0.0434198	0.965367	0.976933
4933413L06Rik	0.595168	0.0201969	0.450821	0.043583	0.965237	0.976846
AK076368	2.24212	0.0204185	0.464154	0.0441236	0.964806	0.976455
Thada	654.918	0.00399033	0.089821	0.044425	0.964566	0.976257
Gm3604	84.0425	-0.00539363	0.121148	-0.0445224	0.964488	0.976224
Gm6588	0.815475	-0.0203968	0.462567	-0.044912	0.964177	0.975955
AK040948	10.8155	0.0176842	0.390736	0.0452772	0.963886	0.975705
AK044480	0.767903	0.0203397	0.441899	0.0453728	0.96381	0.975673
Pcid2	1101.32	-0.00263214	0.0575723	-0.0457189	0.963534	0.975439
AK041589	2.49512	-0.0190193	0.413311	-0.0458678	0.963416	0.975364
Gimap1	73.381	-0.0092267	0.200849	-0.0459304	0.963366	0.975359
Gm10778	271.764	0.00361832	0.0783583	0.0461767	0.963169	0.975205
AK033378	1.07045	-0.0215524	0.466223	-0.0462351	0.963123	0.975203
Brix1	1789.93	0.00476768	0.102702	0.0464225	0.962974	0.975135
Eif3g	4080.43	0.00633505	0.136604	0.0463753	0.963011	0.975135
Cmc4	114.046	0.00869846	0.186854	0.0465527	0.96287	0.975082
AK044177	0.579153	0.0207649	0.423684	0.0469704	0.962537	0.97479
Enkd1	662.03	-0.00400997	0.0849205	-0.0472205	0.962338	0.974633
Aurkc	2.83762	0.019524	0.410987	0.0474797	0.962131	0.974469
Adra1b	19.5547	-0.0133702	0.280147	-0.047722	0.961938	0.974461
AK017434	7.47039	0.0185701	0.388087	0.0478438	0.961841	0.974461
BC020069	6.46246	-0.016731	0.35237	-0.0475633	0.962064	0.974461
Cr2	13.775	0.0147957	0.311525	0.0475461	0.962078	0.974461
Kcna4	4.42653	-0.0187584	0.392796	-0.0478008	0.961875	0.974461
Pa2g4	6945.97	-0.00316851	0.0665941	-0.0475794	0.962051	0.974461
Pask	1155.04	-0.00519719	0.108967	-0.0476951	0.961959	0.974461
Prdm10	337.832	-0.00678135	0.140632	-0.0482203	0.961541	0.974232
Ttf2	1460.44	0.00447406	0.092673	0.0482778	0.961495	0.974231
Plxna1	5643.71	-0.00750908	0.154491	-0.0486055	0.961234	0.974012
Phykpl	215.637	-0.00540742	0.111053	-0.0486912	0.961165	0.973987
EG432743	1.50399	0.022703	0.465919	0.0490233	0.960901	0.973764
Rwdd2a	38.309	0.0107966	0.217956	0.0495359	0.960492	0.973395
AK137428	32.2898	-0.0105871	0.213087	-0.0496895	0.96037	0.973317
AK165104	8.4502	0.0150086	0.301716	0.0497343	0.960334	0.973317
Mrpl21	926.255	-0.00614041	0.12323	-0.0498294	0.960258	0.973294
St8sia3	214.252	0.00567535	0.113639	0.0499418	0.960169	0.973248
B230217C12Rik	158.725	-0.00509544	0.10169	-0.0501054	0.960038	0.973161
Trp53i13	485.669	0.00499705	0.0990642	0.0504427	0.95977	0.972934
Acvr2b	5542.02	-0.00544975	0.107028	-0.0509191	0.95939	0.972594
Kcnn2	58.1943	0.00741753	0.145142	0.051111	0.959237	0.972484
Mppe1	157.866	0.00866616	0.169525	0.0511277	0.959224	0.972484
Snrpe	4735.82	-0.0112195	0.218091	-0.0514443	0.958971	0.972305
AK053029	3.16364	0.0214655	0.415789	0.0515981	0.958849	0.972251
Bod1l	1800.01	0.00423768	0.0821793	0.0515662	0.958874	0.972251
Bglap2	0.670194	-0.0208271	0.417569	-0.0519964	0.958532	0.971994
Spire1	1988.22	0.00717955	0.13734	0.0522757	0.958309	0.971813
Zfp938	232.242	0.0052219	0.0994706	0.0524965	0.958133	0.97168
AK080484	5.79728	-0.0193958	0.367363	-0.052708	0.957965	0.971554
Lvrn	11.2666	0.0169479	0.32055	0.052862	0.957842	0.971475
Ms4a10	1.01176	0.0175098	0.329806	0.0531411	0.957619	0.971294
Naip6	6.08654	-0.0247973	0.46593	-0.0531477	0.957614	0.971294
Spag4	89.6057	-0.00693837	0.130305	-0.0532467	0.957535	0.971294
AK041001	0.764266	-0.0251245	0.463755	-0.0534248	0.957393	0.9712
AK131739	1.57259	-0.024225	0.455614	-0.0535394	0.957302	0.971152
Mir130b	0.770643	-0.0255221	0.465908	-0.0539333	0.956988	0.970879
2310057M21Rik	352.004	-0.00404671	0.0747547	-0.0541337	0.956829	0.970762
BC021767	67.0983	-0.0145491	0.267919	-0.0543212	0.956679	0.970655
4930553C11Rik	3.36705	-0.0227327	0.417289	-0.0545793	0.956474	0.970492
2300009A05Rik	169.852	0.0090657	0.164635	0.0550653	0.956086	0.970144
AK084042	11.2741	-0.0138954	0.251876	-0.0551422	0.956025	0.970127
Gm11545	3.50656	-0.0233619	0.423211	-0.055254	0.955936	0.970081
C4a	32.1231	0.0146166	0.263806	0.055446	0.955783	0.969971
Gm30505	0.587645	-0.021669	0.421752	-0.0555257	0.95572	0.969952
Tmem176b	464.81	0.0115044	0.206655	0.0556694	0.955605	0.969881
AK164313	31.9049	-0.0168677	0.302089	-0.0558247	0.955481	0.9698
Fam193b	2500.68	0.00569118	0.101773	0.0559205	0.955405	0.96979
Lamtor5	781.709	0.00595259	0.1065	0.0558931	0.955427	0.96979
AK053505	17.2868	0.0166662	0.297397	0.0560504	0.955302	0.969767
Esf1	1689.34	0.00739077	0.131902	0.0560326	0.955316	0.969767
AK218069	0.595487	0.023665	0.399785	0.0564678	0.954969	0.969505
Mir99a	1.18619	0.0247977	0.435089	0.0565051	0.954939	0.969505
Bnc2	297.938	0.011068	0.195597	0.0565849	0.954876	0.9695
Spns1	1440.05	0.00454107	0.0801971	0.0566241	0.954845	0.9695
Tbxa2r	42.6483	0.011114	0.195933	0.0567164	0.954771	0.969484
Fgfr1	4086.51	-0.00626108	0.110168	-0.0568321	0.954679	0.969435
Mir341	0.698204	0.0263224	0.451307	0.05696	0.954577	0.969377
Accsl	0.725531	0.0265222	0.454212	0.0570382	0.954515	0.969358
AK172714	2.83979	-0.0240327	0.420818	-0.0571628	0.954416	0.969303
Sgcb	510.673	0.00491807	0.0857131	0.0573785	0.954244	0.969173
Fam45a	436.138	-0.00477804	0.0831609	-0.0574554	0.954182	0.969156
AK087581	0.498226	0.0251453	0.425821	0.0583301	0.953486	0.968493
AK172630	0.74323	-0.0265033	0.440911	-0.0585093	0.953343	0.968393
Igsf5	0.935642	-0.885715	0.466143	-0.0587201	0.953175	0.968268
Eif5a	19329.5	-0.00666347	0.11322	-0.0588544	0.953068	0.968204
DQ692658	1.28807	0.0276132	0.466238	0.0591554	0.952828	0.968005
Acadm	835.205	0.0051202	0.0861359	0.0594433	0.952599	0.967851
Dmbt1	0.949184	1.35699	0.437928	-0.0594017	0.952632	0.967851
Wdr70	1256.2	-0.00319915	0.053832	-0.0594284	0.952611	0.967851
Cnbd2	82.6293	0.00836994	0.138049	0.0606304	0.951654	0.966991
AK164362	5.81044	0.0219367	0.359786	0.0608718	0.951461	0.966841
Elane	0.779839	0.0269426	0.450741	0.0611262	0.951259	0.96668
Rbm3os	21.2289	0.0119609	0.193695	0.0617629	0.950752	0.96621
AK020711	21.1288	-0.022004	0.354086	-0.0621338	0.950456	0.96603
AK075633	12.7362	0.0236366	0.381116	0.0620404	0.950531	0.96603
Gpr101	1.66417	0.0280672	0.451489	0.062192	0.95041	0.96603
Htr2b	3.11331	-0.0241787	0.389969	-0.0620689	0.950508	0.96603
AK041920	0.933851	-0.0284321	0.454635	-0.0625847	0.950097	0.965769
Kdm3b	3138.12	0.00631964	0.100819	0.0626828	0.950019	0.965734
Traf6	1152.21	0.00488545	0.0777788	0.0628121	0.949916	0.965674
AK039279	2.81757	0.0267626	0.423013	0.0631448	0.949651	0.96545
Dazl	3.61202	-0.0237336	0.373194	-0.0636177	0.949275	0.965112
Spa17	134.398	0.0122014	0.191449	0.0637296	0.949186	0.965066
Cyp2w1	1.10745	-0.0286951	0.450229	-0.0639176	0.949036	0.964959
Hist1h4m	6.70039	0.0297859	0.462845	0.0643569	0.948686	0.964648
Hfm1	127.263	-0.00904271	0.140149	-0.064525	0.948552	0.964557
Pcbp2	11724.8	0.00592377	0.091592	0.0646758	0.948432	0.96448
AK048808	8.31404	0.0229472	0.354348	0.0647496	0.948373	0.964465
AK044488	18.4877	-0.0199679	0.307931	-0.0648681	0.948279	0.96442
Snora15	3.17442	0.0260884	0.402098	0.0648598	0.948286	0.96442
Tm4sf20	1.23144	0.030314	0.464461	0.0651059	0.94809	0.964311
Psmb10	189.414	0.0127363	0.19544	0.0651723	0.948037	0.964302
AK048498	1.26131	-0.0300892	0.464762	-0.0652587	0.947968	0.964277
Gsto1	934.954	0.00758335	0.11604	0.0653517	0.947894	0.964246
Lman1l	2.72941	0.0264588	0.405352	0.0653557	0.947891	0.964246
Erich4	0.391712	-0.787311	0.445129	-0.0655045	0.947772	0.964224
Obox3	0.642594	0.0291582	0.45235	0.0654896	0.947784	0.964224
A730006G06Rik	1.09242	0.0304895	0.461774	0.0658253	0.947517	0.964042
Grip1os1	0.502166	-0.0271548	0.421643	-0.0658353	0.947509	0.964042
BC068281	228.115	-0.00593295	0.0896313	-0.0661923	0.947225	0.963834
Eef1e1	1076.15	0.00842488	0.127206	0.0662306	0.947194	0.963834
Ivl	0.660037	0.0297999	0.458287	0.0663692	0.947084	0.963781
C230035I16Rik	34.99	-0.0158248	0.238098	-0.0664382	0.947029	0.963775
Proser3	410.93	-0.00669338	0.100755	-0.0664319	0.947034	0.963775
Sgtb	341.196	-0.0104632	0.155932	-0.067099	0.946503	0.963324
AK087806	2.98787	0.027763	0.415043	0.0671567	0.946457	0.963322
Cpn2	2.98807	0.0299024	0.444554	0.0674925	0.94619	0.963095
AK028613	50.4777	0.00985163	0.145076	0.067902	0.945864	0.962808
Tmem41a	383.543	0.0088415	0.130058	0.067982	0.9458	0.962788
A330074K22Rik	40.8384	-0.0152223	0.223443	-0.0681125	0.945696	0.962727
AK134928	12.4709	0.0181177	0.265314	0.0683093	0.945539	0.962612
Tm6sf1	190.524	0.00777063	0.11365	0.0683705	0.945491	0.962607
Atp6v1h	1499.01	0.00539315	0.0787278	0.0685038	0.945385	0.962544
Gm7444	29.024	0.0144503	0.209494	0.0689662	0.945017	0.962216
Rab11fip4	836.931	0.0136072	0.197311	0.0689636	0.945019	0.962216
1700109G14Rik	0.633218	0.029001	0.401794	0.0692946	0.944755	0.962182
AK006397	0.631293	-0.0319267	0.452686	-0.0691165	0.944897	0.962182
AK076605	0.526801	-0.0282972	0.370474	-0.0696516	0.944471	0.962182
AK136855	22.7825	-0.0159899	0.230459	-0.069383	0.944685	0.962182
Cd300lb	0.891321	-0.0308504	0.443026	-0.0691491	0.944871	0.962182
Il18rap	42.5821	-0.014011	0.202051	-0.0693455	0.944715	0.962182
Mir1982	0.876755	0.0297589	0.459987	0.0693152	0.944739	0.962182
Nisch	13402.4	-0.00602972	0.0869247	-0.0693672	0.944697	0.962182
Rab37	18.2858	0.0184356	0.26623	0.0692188	0.944815	0.962182
Rb1	939.587	0.00617461	0.0891718	0.0692438	0.944796	0.962182
Zdhhc6	1241.82	0.00436458	0.0630803	0.0691907	0.944838	0.962182
C030034L19Rik	1.82016	-0.0312802	0.446777	-0.0698795	0.94429	0.96207
Fgfr1op2	1478.12	-0.00272106	0.0389494	-0.0698616	0.944304	0.96207
Spatc1l	1.88335	-0.031606	0.449419	-0.0700858	0.944125	0.961978
1700049G17Rik	264.18	-0.00747309	0.106515	-0.0701585	0.944067	0.961971
Trpc5os	1.06587	1.987	0.45978	-0.0701495	0.944075	0.961971
Fmo2	3.91014	-0.0312711	0.437497	-0.0716228	0.942902	0.960866
Nufip2	1669.28	-0.00651587	0.0904002	-0.0720781	0.94254	0.960541
AK158482	0.590345	0.0336101	0.452735	0.0722862	0.942374	0.960417
Ppp1r42	3.34594	0.0274693	0.378286	0.0728534	0.941923	0.960002
Fem1b	5828.46	-0.00532112	0.0727681	-0.0731244	0.941707	0.959848
Tmem256	932.864	-0.0177788	0.243218	-0.0730987	0.941728	0.959848
AK076734	1.11701	0.0344287	0.466186	0.0738573	0.941124	0.959322
Prodh	250.468	-0.00622168	0.0840603	-0.0740146	0.940999	0.959239
AK047727	0.590652	0.0349008	0.461706	0.0741703	0.940875	0.95919
AK081591	4.5277	0.0292468	0.393787	0.0741704	0.940875	0.95919
AK138587	4.90329	-0.026575	0.357793	-0.0742839	0.940784	0.95919
Cth	259.126	0.00816683	0.110138	0.0741525	0.940889	0.95919
Ncoa3	1377.71	-0.00763718	0.102667	-0.0743881	0.940702	0.95919
Stap1	11.1857	0.0180938	0.244059	0.0741305	0.940907	0.95919
Glod5	1.42738	-0.034424	0.460692	-0.0746317	0.940508	0.959051
AK145756	52.0082	0.0139428	0.186535	0.0747405	0.940421	0.959008
Thoc6	932.757	-0.0086533	0.115602	-0.0748548	0.94033	0.95896
Tpte	1.2893	-0.0347238	0.46107	-0.0751042	0.940132	0.958802
AK037755	0.984286	-0.0354602	0.46562	-0.0754543	0.939853	0.958584
AK162777	18.3697	-0.0197352	0.261674	-0.0754298	0.939873	0.958584
Gm15348	2.02893	0.0339455	0.452641	0.0754275	0.939875	0.958584
Stx5a	1060.22	-0.00472371	0.0625343	-0.075538	0.939787	0.958584
Tnfsf4	1.17403	0.0354672	0.464334	0.0756951	0.939662	0.958546
Snora3	18.3531	0.0153712	0.202866	0.075782	0.939593	0.95852
AK088966	0.887065	-0.0355928	0.465767	-0.0758742	0.939519	0.95849
Nmur1	1.73345	-0.0347856	0.458769	-0.0763686	0.939126	0.958133
Itih1	0.128052	-0.205291	0.264508	0.0770747	0.938564	0.957605
AW495222	2.89632	0.0326637	0.422512	0.0772672	0.938411	0.957493
Gm5464	9.35856	0.0246309	0.31705	0.0776856	0.938078	0.957198
Grsf1	3376.53	0.00643383	0.0827336	0.0777656	0.938014	0.957198
Kcnc1	109.474	0.0161706	0.208001	0.0777338	0.93804	0.957198
Snora61	21.531	0.0192328	0.247372	0.0777952	0.937991	0.957198
Derl2	827.22	0.0085988	0.110272	0.0779788	0.937845	0.957139
Fam166b	4.2868	0.0284688	0.363588	0.0782812	0.937604	0.956938
AK085480	0.99215	0.0364939	0.463506	0.0786243	0.937331	0.956791
DQ691398	3.08073	-0.0307165	0.390541	-0.0785203	0.937414	0.956791
Rbp7	1.35852	0.0359802	0.45776	0.078517	0.937417	0.956791
Gm1987	1.70177	-0.821323	0.455091	0.0787798	0.937208	0.956712
Gm2109	2.31367	0.0339041	0.431382	0.07895	0.937072	0.956618
BC021614	1.23246	-0.0368596	0.466227	-0.0791461	0.936916	0.956504
Mrm1	300.79	-0.00994358	0.124598	-0.0798033	0.936394	0.956015
AK015341	3.00808	-0.0328632	0.410641	-0.0799432	0.936282	0.955946
Brip1os	2852.8	0.00693091	0.0865436	0.0800858	0.936169	0.955875
Apobr	21.6342	0.0231381	0.288807	0.0801593	0.936111	0.95586
Smc4	8032.09	0.00666715	0.0829804	0.080346	0.935962	0.955753
AK052161	8.47564	0.0266168	0.330477	0.0804099	0.935911	0.95575
Cdhr3	1.90741	-0.0364968	0.457833	-0.0805312	0.935815	0.95575
Ptcd2	665.594	0.0075626	0.0938199	0.0806074	0.935754	0.95575
Snora34	21.6505	-0.0223496	0.277965	-0.0804711	0.935863	0.95575
Speer5-ps1	1.4971	1.36791	0.454208	0.0806377	0.93573	0.95575
Vrk1	1835.74	-0.00781105	0.0971469	-0.0804043	0.935916	0.95575
Mapk12	716.828	-0.0106062	0.130977	-0.0809773	0.93546	0.955552
Llph	1587.66	0.0125355	0.153648	0.0815862	0.934976	0.955102
Zfp12	1102.13	0.00576911	0.0707071	0.0815916	0.934971	0.955102
Fam189b	595.051	-0.00638949	0.0778844	-0.0820383	0.934616	0.954824
Zfp418	84.2996	0.00826528	0.100495	0.082246	0.934451	0.9547
A630089N07Rik	253.478	0.0100094	0.121398	0.0824513	0.934288	0.954618
Gm3264	13.9902	-0.0370403	0.454037	-0.0824016	0.934327	0.954618
Usp40	1050.89	0.00792885	0.0960829	0.0825205	0.934233	0.954618
Vimp	660.286	-0.0104889	0.127225	-0.0824449	0.934293	0.954618
1500011K16Rik	266.794	-0.0186028	0.224899	-0.0827186	0.934075	0.954596
AK048839	2.67151	-0.0360395	0.434485	-0.0826476	0.934132	0.954596
Mup8	0.47733	0.0235893	0.287469	0.0826791	0.934107	0.954596
Surf2	440.263	-0.00793368	0.0958146	-0.0828036	0.934008	0.954596
AK003103	15.6739	0.0215262	0.259159	0.0830418	0.933818	0.954454
Sar1b	1082.14	0.0110257	0.132653	0.0831174	0.933758	0.954438
Snrpa	3725.28	0.00501609	0.0603129	0.0831678	0.933718	0.954438
Nr2f6	3736.74	0.00982188	0.117873	0.083326	0.933592	0.954357
AK136128	1.30405	-0.0384526	0.459275	-0.0834852	0.933466	0.954272
B930059L03Rik	11.4397	0.0277112	0.331237	0.083669	0.93332	0.954205
Tsga13	2.56571	0.0356059	0.426078	0.0836227	0.933356	0.954205
Ces2a	0.460264	0.0336422	0.361941	0.0840995	0.932977	0.953907
Olfr536	3.67492	0.0335609	0.398669	0.0841655	0.932925	0.953898
Sphkap	40.204	0.0350897	0.416514	0.0841669	0.932924	0.953898
AK052484	64.7854	-0.0229888	0.272432	-0.084364	0.932767	0.953827
Mir6481	0.637265	-0.0390546	0.454179	-0.0843623	0.932768	0.953827
Rep15	8.12276	-0.0229175	0.271286	-0.0844697	0.932683	0.953827
AK193543	1.29336	-0.0220722	0.265546	-0.0846812	0.932515	0.953701
AK138450	1.05664	-0.0378019	0.452468	-0.0847769	0.932439	0.953668
Mageb16-ps1	3.35252	0.0325629	0.382778	0.0849671	0.932288	0.953558
Topors	1691.57	0.00650335	0.0761973	0.0853491	0.931984	0.953292
Fars2	302.733	0.0075411	0.0881683	0.0855308	0.931839	0.95321
Gmds	510.486	-0.00989746	0.115753	-0.0855047	0.93186	0.95321
Mrpl57	743.776	0.0132249	0.154476	0.0856122	0.931775	0.95321
Fignl1	2289.78	0.00565264	0.065901	0.0857745	0.931646	0.953124
C1d	1496.65	-0.0133294	0.154985	-0.0860044	0.931463	0.952982
Ncoa4	2327.22	-0.00828668	0.0963354	-0.0860188	0.931451	0.952982
Halr1	60.5163	-0.0235069	0.273029	-0.0861412	0.931354	0.95296
Pcsk5	386.618	0.0121553	0.140787	0.0863361	0.931199	0.952846
Tma7	4788.49	-0.0137416	0.15892	-0.0864688	0.931094	0.952783
4930515G01Rik	27.5617	0.0174931	0.200998	0.0870452	0.930636	0.952442
AK085768	0.838088	0.0393022	0.450575	0.0869418	0.930718	0.952442
AK156771	2.47466	-0.0363392	0.418703	-0.0869751	0.930691	0.952442
BC082591	1.08267	0.0406375	0.465382	0.0869965	0.930674	0.952442
Acsbg2	1.07691	0.0408445	0.466264	0.08724	0.930481	0.952414
AK013890	10.3215	-0.0263629	0.302144	-0.0872963	0.930436	0.952414
AK020767	31.9714	0.0137548	0.157361	0.0874081	0.930347	0.952414
AK135675	1.28513	0.0391827	0.453127	0.0871954	0.930516	0.952414
BC018245	9.88157	0.040616	0.464179	0.0874716	0.930297	0.952414
BC147413	21.7139	0.0245768	0.28143	0.0873386	0.930402	0.952414
Erp27	0.55256	-0.0322507	0.422421	-0.0873964	0.930356	0.952414
Gm11696	36.2847	-0.0159347	0.181258	-0.087921	0.929939	0.952414
Olig3	304.226	0.0261014	0.298249	0.0875066	0.930269	0.952414
Rbm48	219.583	-0.00745924	0.0852314	-0.0875189	0.930259	0.952414
Rfxap	792.111	-0.00727793	0.0828527	-0.0878419	0.930002	0.952414
Rorb	71.4584	0.0249391	0.286179	0.0871986	0.930514	0.952414
Sbno1	2838.88	0.0109252	0.125133	0.087309	0.930426	0.952414
Spata7	273.251	0.00744094	0.0852461	0.0872888	0.930442	0.952414
Spg7	1358.3	-0.0041382	0.0473467	-0.0874021	0.930352	0.952414
Gm13807	1.00518	0.0409701	0.463681	0.0881514	0.929756	0.952305
Lrrc19	22.2386	-0.022311	0.252645	-0.0883061	0.929633	0.952224
Ly6g6e	15.0977	0.0235518	0.266304	0.0885712	0.929423	0.952052
Tbc1d22bos	1.25841	0.0406846	0.458654	0.0887466	0.929283	0.951954
Ptpn4	390.265	0.0151691	0.170381	0.0890296	0.929058	0.951768
Gm5891	7.01681	-0.0275907	0.309704	-0.0890976	0.929004	0.951757
AK163075	6.26568	-0.0329202	0.368612	-0.0893422	0.92881	0.951603
Trim41	1237.84	-0.00567628	0.0634999	-0.0893906	0.928772	0.951603
Pigx	1019.78	0.0119997	0.134008	0.089545	0.928649	0.951527
Mir6990	1.49869	0.041483	0.460146	0.0898711	0.92839	0.951306
Bet1	780.126	-0.0107839	0.11962	-0.0901508	0.928167	0.951123
Krt77	0.937411	0.0417185	0.466171	0.0902109	0.92812	0.951118
AK217252	171.929	0.0240272	0.264428	0.0908628	0.927602	0.950669
Filip1l	245.491	-0.0236329	0.26024	-0.0908172	0.927638	0.950669
Amn1	295.353	-0.0106366	0.116814	-0.0910565	0.927448	0.950563
Frs3os	7.18888	-0.0309834	0.340192	-0.0910708	0.927436	0.950563
Fgf9	87.8658	-0.0206428	0.22597	-0.0913652	0.927202	0.950401
B130006D01Rik	7.96479	0.0336921	0.368013	0.0914636	0.927124	0.950365
AK219587	6.9693	0.0425723	0.463657	0.091764	0.926886	0.950171
Clps	0.588121	-0.0298283	0.330747	-0.0917678	0.926883	0.950171
Usp24	2493.29	-0.0120035	0.130819	-0.0917571	0.926891	0.950171
Cep192	2065.79	-0.0098328	0.106759	-0.0921036	0.926616	0.950022
Ugt1a1	0.827074	-0.0353699	0.368249	-0.0921167	0.926605	0.950022
Hpx	5.28892	0.0397254	0.429063	0.0923598	0.926412	0.949902
Depdc7	55.3484	-0.0237324	0.256893	-0.0924153	0.926368	0.949902
Prrt2	187.595	0.0186568	0.200468	0.0930594	0.925856	0.949422
Morc1	0.892895	-0.0382557	0.451648	-0.0931646	0.925773	0.949398
Myl4	9.53568	4.26493	0.339394	-0.0931432	0.92579	0.949398
Mx1	33.9052	-0.0178463	0.190995	-0.0934585	0.925539	0.94923
Bloc1s4	376.363	-0.0124419	0.13265	-0.0937975	0.92527	0.948998
Sort1	3481.12	0.0111115	0.118454	0.0938042	0.925265	0.948998
BC016540	12.893	0.0297888	0.316649	0.0939704	0.925133	0.948946
4933413J09Rik	5.35399	-0.0315277	0.334967	-0.0941376	0.925	0.94887
Eps15l1	1877.52	0.00524658	0.0557347	0.094135	0.925002	0.94887
Saa4	0.656486	-1.2425	0.466047	0.0941183	0.925015	0.94887
AK163399	1.72375	0.0428769	0.458763	0.0945093	0.924705	0.948685
AK039360	7.84327	-0.0371841	0.391329	-0.0948752	0.924414	0.948431
Aqp2	0.545142	0.0307931	0.367574	0.0949313	0.924369	0.94843
AK133038	0.804609	0.042442	0.458037	0.095353	0.924034	0.948131
Usp26	0.978158	-0.0436553	0.460466	-0.0955664	0.923865	0.948002
2310003N18Rik	0.656332	-0.044001	0.452105	-0.0957515	0.923718	0.947895
Pex11b	513.592	-0.00658389	0.0683832	-0.0962794	0.923299	0.947509
Arhgap17	942.252	-0.00757134	0.0785658	-0.0963696	0.923227	0.94748
AK139503	11.1167	0.0257902	0.266486	0.0967696	0.922909	0.947199
AK162790	17.6273	0.0262211	0.269216	0.0973985	0.92241	0.946731
Podnl1	0.774463	0.0456766	0.455832	0.0976141	0.922239	0.946599
Prkcdbp	301.663	-0.0191906	0.196239	-0.0977931	0.922097	0.946498
Slirp	837.063	-0.0168748	0.172286	-0.0979475	0.921974	0.946416
Mir6905	0.539456	0.0427057	0.449422	0.0980767	0.921871	0.946355
AK141714	5.27873	-0.0366425	0.373937	-0.0981739	0.921794	0.946321
Tuba1c	2725.98	-0.0141178	0.143708	-0.0982397	0.921742	0.946311
Utp3	1720.87	0.0108853	0.110669	0.0983595	0.921647	0.946258
Zzef1	700.084	0.0135224	0.137352	0.09845	0.921575	0.946229
Gprasp1	3536.38	-0.0109848	0.111423	-0.0985863	0.921467	0.946162
Cyp4x1os	11.2706	-0.0324593	0.328697	-0.0987586	0.92133	0.946087
Spatc1	0.812025	0.0459524	0.46168	0.098733	0.92135	0.946087
Slc22a19	2.67628	0.0431686	0.436139	0.0989872	0.921148	0.945968
Tmem28	68.7196	-0.0227047	0.229202	-0.0990461	0.921102	0.945965
Gm2721	0.821313	0.0451703	0.451025	0.0995281	0.920719	0.945633
Nlrp10	3.58427	0.0431518	0.433646	0.0995079	0.920735	0.945633
Samd4b	2591.91	0.00931362	0.0934709	0.0996422	0.920628	0.945612
AK163900	142.345	-0.0213505	0.213146	-0.100165	0.920213	0.94523
AK135406	51.6557	0.0167517	0.166093	0.100864	0.919658	0.944704
Slc9a2	0.676837	0.044339	0.442844	0.100897	0.919632	0.944704
Smok3a	0.576682	0.0425348	0.400529	0.100936	0.919602	0.944704
Wdr26	4664.42	0.0141387	0.139978	0.101007	0.919545	0.944704
4930447K03Rik	1.23021	0.0466599	0.459959	0.101295	0.919316	0.944563
Hsdl2	526.763	-0.00763572	0.075411	-0.101255	0.919348	0.944563
4930444M15Rik	0.942278	0.0475929	0.465836	0.101546	0.919117	0.944414
Taf7l	1.17225	0.047662	0.465177	0.101563	0.919104	0.944414
Mak16	1355.46	0.00770939	0.0757756	0.10174	0.918963	0.944345
Slc2a5	47.1699	0.0140492	0.137934	0.101855	0.918872	0.944295
AK040291	26.9151	0.0205734	0.20032	0.102689	0.91821	0.943724
AK141617	3.89916	0.0400773	0.390382	0.102609	0.918273	0.943724
Ndufc2	2183.6	0.0203698	0.198503	0.102617	0.918267	0.943724
Cdo1	552.599	-0.0146838	0.142419	-0.103102	0.917882	0.943456
AK007159	1.14093	0.0411207	0.397992	0.103176	0.917823	0.943439
AK003208	1551.41	0.0081748	0.0789062	0.103602	0.917486	0.943137
Ddt	629.495	0.0156841	0.151281	0.103676	0.917426	0.94312
AK080083	2047.62	-0.0132896	0.128081	-0.103759	0.917361	0.943097
Stam	1283.28	0.00793279	0.0764166	0.10381	0.91732	0.943097
Aebp2	2587.5	0.00951938	0.0915934	0.103931	0.917224	0.943045
4930579G18Rik	134.32	-0.0214118	0.205815	-0.104031	0.917145	0.943008
AK142774	6.6832	-0.0327812	0.314784	-0.104107	0.917084	0.94299
AK210908	0.537995	-0.673959	0.40096	0.104273	0.916952	0.942904
Dab2	1661.95	-0.0156707	0.150294	-0.104266	0.916958	0.942904
Wipf1	842.165	-0.0116337	0.111566	-0.104275	0.916951	0.942904
Gata3	328.381	-0.0224873	0.214791	-0.1047	0.916614	0.942725
Gdf9	22.7091	-0.0247529	0.236192	-0.104749	0.916575	0.942725
Gm5475	0.67038	0.0460357	0.424172	0.104663	0.916643	0.942725
Gpx8	948.826	0.017232	0.164665	0.104649	0.916654	0.942725
Uggt2	463.636	-0.0149084	0.142283	-0.104778	0.916552	0.942725
4930544M13Rik	0.609267	0.0486509	0.452452	0.105193	0.916223	0.942503
Gm19897	10.987	0.0355602	0.337895	0.105227	0.916196	0.942503
AK043585	3.46915	0.0411101	0.390629	0.105329	0.916115	0.942481
Gnb3	13.1627	-0.0366571	0.347312	-0.105625	0.91588	0.942283
Sipa1l1	2391.23	-0.0152037	0.143568	-0.105899	0.915663	0.942104
Cklf	183.248	0.0122864	0.115927	0.105987	0.915593	0.942076
Slc6a19	1.97159	-0.0491806	0.466074	-0.106242	0.91539	0.941912
AK044644	0.923538	-0.0395179	0.371102	-0.106343	0.91531	0.941906
AK076925	1.10692	-0.0496342	0.46183	-0.106304	0.915341	0.941906
AK083594	4.61633	0.037515	0.352454	0.106372	0.915287	0.941906
Ptpn2	1183.41	-0.0132799	0.124773	-0.106434	0.915238	0.941906
Kpna6	1474.67	-0.00945209	0.0886042	-0.106678	0.915045	0.941778
Snrk	1279.45	-0.00563197	0.0527528	-0.106761	0.914978	0.941754
AK153773	49.8035	-0.0194695	0.18218	-0.106877	0.914887	0.941745
Ctnna2	950.625	-0.0185726	0.173855	-0.106827	0.914926	0.941745
BC016579	4.56005	-0.0429786	0.401264	-0.107011	0.914781	0.941698
BC049631	0.677584	-0.0441504	0.403545	-0.106992	0.914795	0.941698
4930470H14Rik	59.073	-0.0315157	0.292423	-0.107789	0.914163	0.941137
Mir8117	1.93889	-0.0472908	0.437138	-0.108458	0.913632	0.940634
Snord1c	2.00951	-0.0471844	0.435749	-0.10851	0.913591	0.940634
Snrpd3	3448.94	0.0135767	0.124978	0.108633	0.913493	0.940579
Rerg	42.4702	-0.0264002	0.242851	-0.108728	0.913418	0.940547
Prdx1	8352.18	0.0181002	0.166388	0.108783	0.913375	0.940546
Mir25	15.7057	-0.0339911	0.311368	-0.109159	0.913076	0.940283
Hectd1	4163.32	-0.0135908	0.12439	-0.10926	0.912996	0.940245
AK149132	25.573	0.0253703	0.231977	0.109443	0.912851	0.940139
Ptger4	29.868	-0.0290629	0.265698	-0.10947	0.91283	0.940139
Inpp5d	125.686	0.0190058	0.1733	0.109656	0.912682	0.940054
AK140592	1.76736	-0.0513047	0.464696	-0.109824	0.912549	0.939984
D730045A05Rik	0.828453	-0.0450452	0.425019	-0.109917	0.912475	0.939984
Fam187a	0.942067	-0.0511844	0.465398	-0.109928	0.912466	0.939984
Gm2002	9.79972	-0.0372726	0.33964	-0.109796	0.912571	0.939984
Gm6607	1.87458	-0.0503071	0.457866	-0.110005	0.912406	0.939984
Nae1	1558.61	-0.0117407	0.106713	-0.11002	0.912393	0.939984
Phkg2	753.814	0.00944561	0.0859216	0.109933	0.912462	0.939984
Yaf2	1298.81	0.00960431	0.0874713	0.1098	0.912568	0.939984
Gm28979	2.99335	0.0507214	0.459341	0.110366	0.912119	0.939872
Zc3hav1	111.119	0.0281087	0.252875	0.111162	0.911488	0.939266
Nhp2l1	3599.54	-0.0127124	0.114268	-0.111251	0.911417	0.939237
Supt4b	1.4911	-0.0513474	0.460296	-0.111708	0.911055	0.938909
Olfr631	1.11732	-0.0523585	0.465757	-0.111816	0.910969	0.938883
Pde4a	142.956	0.0182979	0.163668	0.111793	0.910987	0.938883
Cacng6	4.26595	0.0406077	0.363495	0.111982	0.910838	0.938818
Katnal1	852.666	-0.0110578	0.098746	-0.111982	0.910838	0.938818
Syne1	279.691	-0.0193179	0.172488	-0.11199	0.910832	0.938818
AK045670	25.3304	-0.0274761	0.244594	-0.11232	0.910569	0.938717
Slc26a7	5.32039	-0.0454137	0.405736	-0.112267	0.910611	0.938717
AK087906	0.552987	-0.0412248	0.330116	-0.112753	0.910226	0.938425
Thap3	364.098	0.015914	0.141167	0.112732	0.910243	0.938425
Tspan31	2021.59	0.00453098	0.0401542	0.11284	0.910158	0.938425
Ndufs6	1490.59	0.0205676	0.182125	0.112932	0.910084	0.938394
Slc25a2	6.57821	-0.035412	0.312707	-0.113216	0.90986	0.938207
Nbeal2	230.562	-0.021003	0.185335	-0.113331	0.909768	0.938157
Arfgef3	67.3762	-0.0273638	0.240591	-0.113746	0.909439	0.937883
Gm13544	11.3392	0.0319057	0.280658	0.11372	0.90946	0.937883
Sema4b	519.741	-0.0125645	0.110441	-0.11377	0.90942	0.937883
Sos2	1009.1	-0.0104478	0.0916844	-0.113955	0.909274	0.937824
Pkhd1	4.63249	-0.0490752	0.431939	-0.114757	0.908638	0.937212
BC067249	2.48775	0.0533445	0.466275	0.114845	0.908568	0.937184
4930562F07Rik	0.596731	0.040658	0.367306	0.114927	0.908503	0.937162
AK048050	0.770351	-0.0496391	0.418148	-0.115428	0.908106	0.936796
AK020205	1.13037	0.0531078	0.456833	0.115508	0.908043	0.936775
Acmsd	16.8063	0.0327829	0.283786	0.11574	0.907858	0.936634
Gm10512	0.92355	-0.0537821	0.463182	-0.115734	0.907863	0.936634
Synm	201.084	-0.0208451	0.179906	-0.115873	0.907753	0.936634
Xkr9	0.205751	-0.240368	0.281246	0.115788	0.907821	0.936634
Pikfyve	1093.17	0.0114794	0.0987817	0.11621	0.907486	0.936422
Gm10732	0.864789	0.0536658	0.4602	0.116383	0.907349	0.936324
DQ568121	2.34005	-0.0484989	0.415178	-0.11647	0.90728	0.936297
AK037072	17.956	0.0367887	0.3155	0.116558	0.90721	0.93627
Entpd8	0.386517	-0.559906	0.426695	0.116593	0.907183	0.93627
AK054507	203.422	-0.0149045	0.127397	-0.116997	0.906863	0.935999
Ranbp2	4724.12	-0.0137448	0.117448	-0.117029	0.906837	0.935999
Ccdc190	15.9309	-0.0358412	0.30437	-0.117721	0.906289	0.935495
AK020100	8.05019	-0.0368177	0.31191	-0.118082	0.906003	0.935244
AK090061	0.886886	-0.0550185	0.46133	-0.11818	0.905925	0.935228
Gm11744	9.22506	0.0426664	0.361467	0.118155	0.905945	0.935228
Slc26a5	6.3232	-0.0534749	0.452298	-0.118229	0.905886	0.935228
Zfp13	546.247	-0.00959156	0.0811611	-0.11818	0.905925	0.935228
Lsm7	1816.83	0.0260166	0.219706	0.118416	0.905738	0.935191
Tax1bp3	1368.48	-0.0130184	0.109573	-0.118811	0.905425	0.934912
Klhl29	559.227	0.0144873	0.121849	0.118894	0.90536	0.934902
Pole4	1040.9	-0.0122419	0.102979	-0.118878	0.905372	0.934902
Trim30b	8.25034	0.0390696	0.328794	0.118963	0.905304	0.934902
Wdr95	1.18693	-0.0556792	0.466169	-0.119096	0.905199	0.934855
Glipr2	1070.9	-0.0202739	0.169703	-0.119468	0.904905	0.934596
AK088368	3.44204	0.0488408	0.408284	0.119748	0.904683	0.93441
Myl2	0.220835	0.412928	0.289258	0.11986	0.904594	0.934363
AK217348	39.2493	-0.0231634	0.192739	-0.120198	0.904327	0.934131
A930016O22Rik	12.763	0.0287579	0.238655	0.120527	0.904065	0.933905
AK133024	8.41422	0.0420828	0.349358	0.120611	0.903999	0.933892
Olfml3	369.991	-0.0262576	0.217726	-0.120597	0.90401	0.933892
AK054420	19.8458	0.0276892	0.229171	0.120796	0.903853	0.933844
Scmh1	774.599	-0.00850787	0.0704418	-0.120779	0.903866	0.933844
Synj2bp	1249.41	0.0160426	0.132845	0.120763	0.903879	0.933844
BC048519	0.713356	0.0559374	0.453663	0.12105	0.903651	0.933742
Cxcl15	0.914584	-0.0562743	0.460801	-0.121514	0.903284	0.933406
Ppp1r2-ps3	2.42783	0.0491187	0.402731	0.122083	0.902833	0.932985
Plet1os	1.99273	0.0574157	0.46487	0.123134	0.902001	0.932168
Erbb4	257.834	0.0363163	0.294687	0.123226	0.901928	0.932137
Card14	7.4777	0.052625	0.426124	0.123296	0.901872	0.932124
Mir425	2.96987	0.0504147	0.408324	0.123355	0.901826	0.93212
Gm20139	4.67997	0.0456352	0.368352	0.124023	0.901297	0.931617
Cuta	943.637	-0.0156066	0.12577	-0.124089	0.901245	0.931607
Agtr1a	28.6962	-0.027965	0.225161	-0.124166	0.901184	0.931588
Mir1894	2.53604	0.0535047	0.430126	0.124369	0.901023	0.931466
Ubac1	1485.55	-0.0158902	0.127717	-0.12442	0.900983	0.931466
Gm20750	1.09384	-0.0580363	0.466275	-0.124498	0.900921	0.931448
Ric1	1362.49	-0.0146861	0.117466	-0.125023	0.900505	0.931063
AK198669	22.6551	-0.037339	0.298294	-0.125101	0.900444	0.931043
Cd8b1	0.943792	0.05763	0.464656	0.12534	0.900254	0.930891
Mybl1	448.624	0.0140425	0.111833	0.125567	0.900074	0.930749
Ugt3a2	0.0909648	-0.241536	0.265208	-0.125828	0.899868	0.930579
4930524C18Rik	0.796025	-0.0587941	0.460907	-0.12595	0.899771	0.930524
AK158301	31.1112	0.0294874	0.233438	0.126265	0.899522	0.93031
Casc5	1238.91	-0.0213571	0.168889	-0.126455	0.899372	0.930198
Pigq	1405.52	0.0110361	0.0871967	0.126565	0.899284	0.930152
U09772	0.547226	-0.0569723	0.450984	-0.126667	0.899204	0.930113
Ccdc27	2.74425	-0.0516613	0.40659	-0.127187	0.898792	0.929731
AK045565	26.6757	-0.0316231	0.247704	-0.127705	0.898382	0.929369
Gm6583	2.2784	0.054965	0.432393	0.127698	0.898388	0.929369
LOC106740	313.605	0.0157048	0.122998	0.127683	0.8984	0.929369
Aox3	1.90068	-0.0597842	0.46619	-0.128166	0.898018	0.929106
AK034926	87.4202	-0.0284214	0.220498	-0.128881	0.897452	0.928907
AK145764	18.349	-0.0313912	0.244041	-0.128628	0.897652	0.928907
Cacna2d4	3.31569	0.0585293	0.46074	0.128508	0.897747	0.928907
Cpvl	1.18062	0.0595909	0.466244	0.128462	0.897783	0.928907
Crtam	1.34131	-0.0598254	0.462416	-0.12859	0.897682	0.928907
Gm14858	0.576112	-0.0553382	0.45109	-0.128536	0.897725	0.928907
Pprc1	2057.27	-0.0147417	0.114707	-0.128516	0.89774	0.928907
Tmx3	1625.26	0.00796056	0.0619467	0.128506	0.897748	0.928907
Tsta3	866.766	0.0138372	0.10767	0.128517	0.89774	0.928907
AK021383	0.790862	0.0597618	0.455414	0.129	0.897358	0.928862
Dhrs2	1.56748	0.0590494	0.463796	0.12916	0.897231	0.928774
Capn8	2.21093	-0.0545021	0.422287	-0.129268	0.897146	0.92873
AK165366	0.928014	0.0608639	0.465905	0.129572	0.896905	0.928525
Sod2	1284.45	-0.0117546	0.0905726	-0.129781	0.896739	0.928398
AK048760	3.42251	0.0590354	0.455237	0.129966	0.896593	0.92829
Ccdc125	75.8248	0.0133821	0.102532	0.130517	0.896158	0.927883
AK169493	2.92717	-0.0528948	0.404697	-0.130603	0.896089	0.927881
Ltbr	592.227	-0.0172248	0.131918	-0.130572	0.896114	0.927881
Ostc	2726.63	-0.0170837	0.130634	-0.130775	0.895953	0.927803
AK053246	7.71972	-0.0457059	0.349443	-0.130913	0.895844	0.927754
F10	41.1678	-0.043078	0.32903	-0.130888	0.895864	0.927754
Gm4841	6.10594	0.0496336	0.377924	0.131054	0.895732	0.927706
Trhr2	0.899595	-0.0615839	0.466055	-0.131268	0.895563	0.927575
Ahctf1	3446.48	0.00993527	0.0755179	0.131562	0.895331	0.927378
Got2	5738.55	0.0100459	0.0763136	0.131639	0.89527	0.927359
AK039140	0.522745	-0.0615478	0.439201	-0.131795	0.895146	0.927275
Fhitos	1.81705	-0.0615501	0.465642	-0.131851	0.895102	0.927275
Mtnr1a	4.43335	-0.0545424	0.4127	-0.131802	0.895141	0.927275
Tmem55a	2332.84	-0.0104953	0.0794906	-0.132032	0.894959	0.927213
Zfp939	92.8459	0.0187274	0.141565	0.132284	0.89476	0.92705
Mir6966	0.548605	-0.059705	0.42394	-0.132698	0.894432	0.926754
AK013560	0.963907	0.0620517	0.465703	0.132825	0.894332	0.926694
AK019541	1.12196	-0.0616597	0.465416	-0.132896	0.894276	0.92668
Mink1	1370.17	0.0191334	0.143941	0.132926	0.894252	0.92668
AK172204	26.1779	0.0271251	0.203153	0.13352	0.893782	0.926315
D2Wsu81e	1274.75	0.0109245	0.0818415	0.133484	0.893811	0.926315
Zfp493	125.421	0.0163581	0.122583	0.133448	0.893839	0.926315
Rnu73b	8.15294	0.0452101	0.337517	0.133985	0.893414	0.926007
Zbp1	3.90215	0.0566887	0.429565	0.134281	0.893181	0.925808
Irf5	27.3415	0.0518539	0.385675	0.134346	0.893129	0.925799
Mblac2	134.457	0.0136884	0.101771	0.134507	0.893001	0.92571
Nsmce4a	2848.54	0.0174645	0.129514	0.134846	0.892733	0.925476
Kcnt1	23.4569	0.0367794	0.272455	0.135028	0.892589	0.925371
AW549877	1800.51	-0.0125355	0.0925986	-0.135374	0.892316	0.925131
4930590L20Rik	2.85767	-0.0622965	0.46045	-0.135468	0.892242	0.925098
Htra4	3.66234	0.0547846	0.404465	0.135503	0.892214	0.925098
Atp1a4	0.5288	-0.063365	0.441431	-0.13571	0.892051	0.924988
Ndc1	1077.79	0.0150896	0.111152	0.135756	0.892014	0.924988
Nsrp1	1056	0.0186108	0.136987	0.135859	0.891933	0.924953
Trim43a	2.33685	-0.0616404	0.453254	-0.136246	0.891627	0.92468
Clptm1	2356.1	-0.00984435	0.0721823	-0.136382	0.891519	0.924612
AK165787	2.74561	0.0579259	0.426698	0.136559	0.891379	0.924511
Oard1	1127.08	0.0217655	0.159295	0.136638	0.891317	0.92449
AK050516	0.94477	-0.0632785	0.461493	-0.136702	0.891266	0.924481
Clpx	1083.64	-0.00933396	0.0682357	-0.13679	0.891197	0.924453
Tdrd12	2.4253	0.0631058	0.463709	0.136852	0.891148	0.924453
Zfp648	1.13658	0.062835	0.466028	0.136815	0.891177	0.924453
Vpreb1	6.99569	0.0499197	0.364884	0.137095	0.890955	0.924334
4931403E22Rik	1.92183	-0.0611124	0.44222	-0.137633	0.89053	0.923937
AK086223	12.6571	-0.0403905	0.293186	-0.13772	0.890462	0.923909
AK170353	2.13824	-0.0595943	0.430073	-0.138383	0.889938	0.92341
Marco	0.529773	-0.0632369	0.424238	-0.138668	0.889713	0.92322
Dnase2a	145.155	-0.0200125	0.144175	-0.138807	0.889603	0.923149
Cel	2.15195	0.0630426	0.454991	0.138878	0.889547	0.923135
Kctd2	987.955	0.0142681	0.102579	0.139095	0.889375	0.923001
AK039826	1.81125	0.0651134	0.466137	0.139152	0.88933	0.922998
Mcmbp	2528.69	-0.012788	0.0918145	-0.13928	0.889229	0.922937
AK141759	10.844	0.0443801	0.31829	0.139423	0.889116	0.922897
BC100451	6.14694	0.0507688	0.364115	0.139381	0.889149	0.922897
Hsd17b1	3.48966	-0.0509299	0.364874	-0.139564	0.889004	0.922897
Ksr1	344.556	-0.0219526	0.157441	-0.13943	0.88911	0.922897
Mybpc2	16.7725	0.0301821	0.216504	0.139451	0.889094	0.922897
Klhl15	128.324	0.0199009	0.142488	0.139667	0.888923	0.922882
Snord23	1.42798	0.0649271	0.466172	0.139745	0.888861	0.922862
Vmn2r28	0.789223	-0.0646996	0.451667	-0.139993	0.888666	0.922702
AK036450	1.94128	-0.0599431	0.426755	-0.140068	0.888606	0.922684
Gng10	821.261	0.0217452	0.155233	0.140081	0.888596	0.922684
Il1f6	0.124828	0.233205	0.263104	-0.140217	0.888488	0.922649
E130317F20Rik	243.583	0.0134504	0.0958562	0.140315	0.888411	0.922613
1810007D17Rik	1.49133	-0.0630339	0.448899	-0.140372	0.888366	0.92261
Ogfod2	222.207	-0.0166763	0.118615	-0.14059	0.888194	0.922475
Thrsp	1.52517	0.0642683	0.465119	0.141572	0.887418	0.921713
Tmem215	6.9023	-0.0568194	0.407396	-0.141637	0.887367	0.921703
AK043702	24.838	-0.0301629	0.212503	-0.141969	0.887105	0.921477
AK088937	15.5713	0.033434	0.235593	0.141966	0.887107	0.921477
Cmtm5	6.85942	0.0533145	0.375027	0.142363	0.886793	0.921239
AK029674	2.24696	-0.0591483	0.41294	-0.143017	0.886277	0.920747
D330041H03Rik	69.7675	0.0350455	0.244904	0.143124	0.886193	0.920733
Masp1	304.098	-0.0421779	0.294777	-0.143087	0.886222	0.920733
2310075C17Rik	0.746973	0.064915	0.460589	0.143313	0.886043	0.920674
Cstf1	1111.92	-0.0101971	0.0711761	-0.143265	0.886081	0.920674
Rnf224	0.581939	-0.561597	0.444543	0.143379	0.885991	0.920668
Art3	11.3702	0.0563571	0.397287	0.143672	0.88576	0.920524
Ddi2	1439.11	0.0206123	0.143532	0.143607	0.885811	0.920524
Lsm4	3781.18	-0.0256638	0.17869	-0.143623	0.885799	0.920524
3110070M22Rik	26.8171	-0.0292686	0.203455	-0.143862	0.885609	0.920446
C230024C17Rik	23.7694	-0.0290257	0.201551	-0.143957	0.885535	0.920412
Dnajc19	653.226	0.0261286	0.181194	0.144205	0.885339	0.920252
AK077175	1.40889	-0.0669729	0.461521	-0.144273	0.885285	0.92024
Best3	2.00806	0.0669896	0.465787	0.144473	0.885127	0.92012
Inpp1	142.445	0.0140903	0.0974147	0.144644	0.884992	0.920024
Aktip	1055.38	0.0103516	0.071514	0.14475	0.884908	0.91998
Igsf10	667.701	0.0248859	0.171918	0.144754	0.884905	0.91998
Brcc3	861.806	-0.0103488	0.0713497	-0.145044	0.884676	0.919826
Ubc	8776.71	0.0172718	0.118945	0.145208	0.884547	0.919735
Mrps18b	623.658	0.0184205	0.126797	0.145277	0.884492	0.919722
AY512931	8.97731	-0.0552568	0.379903	-0.145403	0.884393	0.919662
AK078979	19.926	-0.0312838	0.214526	-0.145785	0.884091	0.919431
Atp6v1g1	2693.62	0.0178031	0.122158	0.145739	0.884128	0.919431
Prss45	0.809723	-0.0687413	0.46507	-0.146012	0.883912	0.919294
TRNA_Trp	25.4426	-0.0426674	0.292399	-0.146079	0.883859	0.919283
AK142048	7.98989	-0.0527019	0.360483	-0.146144	0.883808	0.919273
Arl8a	1185.34	0.0137992	0.0941651	0.146542	0.883493	0.918989
Cdh23	16.3798	0.0591909	0.406455	0.146561	0.883479	0.918989
AK172721	0.583127	-0.0597647	0.404938	-0.146757	0.883323	0.9189
Tmem207	0.538561	-0.0670208	0.426711	-0.147041	0.883099	0.91871
Zcchc10	249.293	0.01932	0.131276	0.147175	0.882994	0.918644
Ndufv2	2784.49	-0.0272677	0.185097	-0.147317	0.882882	0.918572
AK041042	26.7314	-0.0409753	0.277648	-0.147512	0.882728	0.918455
Il12b	0.859168	0.0665203	0.45134	0.147717	0.882566	0.91833
Med21	617.123	-0.0186384	0.126039	-0.147878	0.882439	0.918242
Cox4i1	7597.7	0.0274073	0.185123	0.148049	0.882304	0.918146
Armcx6	348.768	0.0126084	0.0851227	0.148121	0.882247	0.918129
AK165804	29.0151	0.0477569	0.321934	0.148371	0.88205	0.917968
Keap1	1298.94	0.0102212	0.0688089	0.148544	0.881913	0.917869
A230056P14Rik	127.782	0.0197268	0.132367	0.149024	0.881535	0.917519
Gm10536	3.08994	0.062636	0.418721	0.149024	0.881535	0.917519
1700001P01Rik	4.67876	0.0601472	0.404385	0.149189	0.881405	0.917471
1700028P15Rik	0.750114	-0.0630234	0.455396	-0.149542	0.881126	0.91729
Ccl8	0.679446	0.0449035	0.332804	0.149515	0.881148	0.91729
Treml1	38.7891	0.667424	0.260848	-0.149462	0.881189	0.91729
Izumo1r	0.822298	-0.0675054	0.463542	-0.149705	0.880997	0.917221
Chat	1.32503	0.0684958	0.456288	0.149862	0.880873	0.917136
BC049966	0.619777	-0.0641849	0.450335	-0.149928	0.880822	0.917126
Orai1	193.768	0.0162437	0.108257	0.150051	0.880725	0.917069
Pcgf3	1909.04	-0.0198066	0.131988	-0.150064	0.880714	0.917069
Serpina1f	0.538795	-0.0700381	0.450819	-0.150357	0.880483	0.916904
Fam46d	2.4907	0.067176	0.450528	0.15064	0.88026	0.916716
DQ560772	146.925	-0.0362523	0.240424	-0.150779	0.88015	0.916645
AK053023	0.957786	-0.0704814	0.466147	-0.150901	0.880053	0.916588
4930524B15Rik	3.66908	0.0625046	0.414741	0.1515	0.879581	0.916175
AK132865	6.17092	0.0536998	0.355282	0.151467	0.879607	0.916175
Esrrg	114.415	-0.0243303	0.160626	-0.151457	0.879615	0.916175
AK076253	4.73319	-0.0635304	0.418088	-0.151765	0.879372	0.916053
Asprv1	8.71855	0.0446042	0.29305	0.15231	0.878942	0.915683
Scarna17	2.9123	0.0618491	0.406415	0.152269	0.878975	0.915683
Tldc2	0.694984	0.0717763	0.465388	0.152371	0.878894	0.915683
Tm9sf1	1450.1	0.0133076	0.0873033	0.152429	0.878849	0.915682
Lrp1	5996.86	0.0233255	0.152956	0.152498	0.878794	0.915668
1700012L04Rik	1.5159	0.0706566	0.463628	0.152671	0.878658	0.91557
Serpina1e	1.07466	0.79298	0.402775	-0.152742	0.878601	0.915555
Acvr1b	868.068	-0.0215639	0.140662	-0.153302	0.87816	0.915193
BC051552	2.35252	0.0710798	0.463516	0.153352	0.878121	0.915193
Nod1	65.5473	0.0260084	0.169701	0.153237	0.878212	0.915193
Rnaset2a	12.1736	0.0716666	0.466194	0.153246	0.878204	0.915193
Prep	2741.16	-0.0103849	0.0676544	-0.1535	0.878004	0.915151
Gm53	5.78738	0.0710122	0.462479	0.153857	0.877723	0.914901
Vrk2	334.198	-0.0122235	0.0794029	-0.153943	0.877655	0.914874
Klhdc3	2725.51	-0.00873994	0.0566207	-0.15436	0.877326	0.914575
Adgrd1	3.44448	0.0640068	0.416897	0.154447	0.877258	0.914547
Krtdap	1.20579	0.0597601	0.386638	0.154764	0.877008	0.91433
Lin7c	3555.24	0.0180828	0.116732	0.154909	0.876893	0.914254
Tusc5	2.65848	-0.062963	0.406577	-0.155156	0.876698	0.914094
Cep120	1631.64	-0.0119294	0.0768118	-0.155307	0.876579	0.914014
Ndufb9	1805.22	-0.0221879	0.142763	-0.155418	0.876492	0.913966
Vmn2r18	3.13909	0.0600859	0.386596	0.155472	0.87645	0.913966
B430010I23Rik	2.46222	0.0683643	0.442561	0.155657	0.876304	0.913857
Ifi203	9.62906	-0.0450674	0.288985	-0.15604	0.876001	0.913585
Pdxk	533.473	-0.0142125	0.0908674	-0.156408	0.875711	0.913327
AK042714	0.603659	0.0710809	0.441158	0.156542	0.875606	0.91326
mKIAA0208	8.06095	0.0528869	0.337527	0.156748	0.875444	0.913168
Msl3l2	227.5	-0.0185347	0.118242	-0.156755	0.875438	0.913168
Thra	1469.2	0.0160401	0.102357	0.156707	0.875476	0.913168
Ppig	3824.43	0.0128809	0.0819786	0.157125	0.875146	0.912954
AK184121	5.06019	0.0691489	0.437928	0.15728	0.875024	0.912871
Bach2os	3.25241	0.0673129	0.42748	0.157462	0.874881	0.912805
Bfar	821.483	0.00873212	0.0554726	0.157413	0.874919	0.912805
AK140090	4.69698	-0.0571079	0.362763	-0.15759	0.87478	0.912747
AK029413	4.77323	0.0675329	0.427065	0.158074	0.874399	0.912428
Mir760	1.82941	0.0709546	0.448866	0.158031	0.874432	0.912428
Ap2s1	2317.2	-0.0234245	0.148116	-0.158151	0.874338	0.912427
Wfdc13	1.08863	0.073819	0.466271	0.158137	0.874349	0.912427
Eif3j2	603.462	-0.0351915	0.221789	-0.158675	0.873925	0.912072
Sympk	6725.32	-0.0215448	0.135713	-0.158753	0.873863	0.912051
FJ654103	5.86496	0.0594088	0.373456	0.158924	0.873729	0.911954
Adora3	0.88927	-0.0603164	0.371814	-0.15924	0.87348	0.911821
AK083567	15.2262	0.0581411	0.365216	0.15918	0.873527	0.911821
DQ698649	37.0097	0.0346942	0.217992	0.159139	0.873559	0.911821
A130077B15Rik	98.1244	-0.0264405	0.165906	-0.159367	0.87338	0.911764
AK210432	98.8918	-0.0678042	0.424957	-0.159619	0.873181	0.911764
Ccdc129	3.17375	-0.0669284	0.420096	-0.159508	0.873269	0.911764
Kmo	3.44217	-1.21174	0.39091	0.159463	0.873304	0.911764
Nfyb	1557.87	-0.0152379	0.095595	-0.1594	0.873354	0.911764
Pidd1	577.679	0.0177708	0.111493	0.15939	0.873361	0.911764
Eml6	48.8106	0.038427	0.240474	0.159777	0.873057	0.911688
AB339136	1.31361	0.0738409	0.464887	0.159834	0.873012	0.911684
DQ727083	66.8447	0.0293323	0.183063	0.160203	0.872721	0.911425
Sstr5	1.96835	0.0720841	0.448211	0.160503	0.872485	0.911221
Mylpf	57.0946	0.0306156	0.190636	0.160598	0.87241	0.911187
1700016C15Rik	0.887075	0.0741243	0.462445	0.160678	0.872347	0.911165
Otop3	2.60762	0.0662225	0.412576	0.160988	0.872103	0.910953
Mbl2	0.0481773	-0.246189	0.269119	0.161215	0.871924	0.910809
1700019B21Rik	0.087966	-0.212294	0.266516	0.161481	0.871714	0.910677
Cdh6	1389.14	0.0227182	0.140731	0.161428	0.871756	0.910677
Rsph6a	0.755454	-0.0750086	0.452006	-0.161476	0.871719	0.910677
Il1rapl2	8.42815	0.0562387	0.348525	0.161821	0.871447	0.910485
Glyat	0.050696	-0.221655	0.266009	0.161935	0.871357	0.910434
Gstm3	0.088423	-0.18105	0.263637	0.162007	0.871301	0.910419
Apoa5	0.0517657	-0.192801	0.262833	0.162186	0.871159	0.910331
Trim30d	5.53162	0.0637757	0.393159	0.162166	0.871175	0.910331
Morf4l1-ps1	50.1882	-0.0328175	0.202122	-0.162368	0.871016	0.910252
Agr2	0.465953	1.14316	0.450268	0.162871	0.87062	0.909882
AK133550	5.79876	0.0641958	0.393701	0.163003	0.870516	0.909834
Krba1	873.711	0.0129525	0.0794721	0.162982	0.870532	0.909834
Rad1	537.591	0.0172346	0.105742	0.162988	0.870528	0.909834
Ncoa6	2094.03	0.0197009	0.120746	0.16316	0.870393	0.909818
Lrrc28	290.616	-0.014748	0.0902194	-0.163471	0.870147	0.909605
AK150199	5.20407	0.0572632	0.349649	0.163528	0.870103	0.909602
AK137696	47.3258	0.0301698	0.184297	0.163706	0.869963	0.909506
Mrpl27	791.049	-0.021484	0.131244	-0.163697	0.86997	0.909506
Cdkn2a	1.44758	-0.921199	0.459403	0.164182	0.869588	0.909261
Idh3g	1930.27	-0.0133456	0.0813196	-0.164113	0.869642	0.909261
Mir709	0.676867	0.0715312	0.420281	0.16414	0.869621	0.909261
Socs7	1562.8	0.0165693	0.10097	0.1641	0.869652	0.909261
Meiob	0.773811	0.0697579	0.44081	0.164427	0.869395	0.909166
AK172683	5.99882	0.0720869	0.437422	0.164506	0.869333	0.909145
Pebp4	1.28977	-0.0757958	0.457452	-0.165097	0.868868	0.908702
4930550L24Rik	0.980969	-0.0766959	0.466205	-0.165352	0.868667	0.908578
Tlk1	2687.26	-0.0167302	0.101211	-0.1653	0.868708	0.908578
AK158929	19.8229	-0.0528393	0.319385	-0.16552	0.868535	0.908483
Kif26a	1506.62	0.0282363	0.170431	0.165675	0.868413	0.9084
Pigk	1114.02	-0.0134291	0.0809963	-0.165799	0.868315	0.90834
AK162438	2.10008	0.0752926	0.452213	0.16595	0.868197	0.90826
Kcnj5	33.2485	0.853598	0.366087	-0.165956	0.868192	0.90826
Ddx54	2923.26	-0.00931861	0.0561088	-0.166081	0.868093	0.908239
DQ709126	0.958979	-0.0762452	0.457146	-0.166364	0.867871	0.90805
Cyp2c44	2.63836	-0.0664123	0.401514	-0.166478	0.867781	0.908034
Prr13	634.992	-0.0182579	0.109701	-0.166435	0.867815	0.908034
AK050953	2.94562	0.0774598	0.463266	0.166576	0.867704	0.908005
4930563D23Rik	0.560825	0.0734143	0.424476	0.166932	0.867424	0.907756
Nme7	768.082	0.0156747	0.0938288	0.167058	0.867325	0.907695
BC038929	0.816862	0.076348	0.452377	0.167882	0.866676	0.907069
Get4	2248.56	0.0163938	0.0976071	0.167958	0.866616	0.907069
Malrd1	0.696263	-0.077335	0.453807	-0.167871	0.866684	0.907069
Mir1247	0.701775	0.0588784	0.399024	0.168189	0.866434	0.906937
1700030K09Rik	233.931	0.0187808	0.111175	0.168926	0.865855	0.906396
Cct8	11760.3	-0.0161264	0.0954795	-0.1689	0.865876	0.906396
AK155839	1.10027	0.0787426	0.464817	0.169094	0.865722	0.906322
AK154991	29.4106	0.0362488	0.214367	0.169191	0.865646	0.906309
Fgf3	19.4408	0.0536148	0.316927	0.169163	0.865668	0.906309
Dnajb4	436.8	0.014411	0.0851299	0.169281	0.865576	0.906298
AK037547	7.04855	0.055446	0.326998	0.169565	0.865352	0.906112
Pard3b	368.045	-0.0170596	0.10061	-0.16956	0.865357	0.906112
Gm26633	0.606319	-0.0742041	0.441097	-0.169678	0.865263	0.906101
Cxx1b	1216.63	-0.015959	0.0940161	-0.169747	0.865209	0.906088
3300005D01Rik	1.2606	0.0756768	0.439332	0.170417	0.864682	0.905579
AK076976	0.878135	0.0751438	0.434662	0.170566	0.864565	0.9055
Cts8-ps	1.05365	-0.0797747	0.46503	-0.170615	0.864526	0.9055
4930570G19Rik	14.4588	0.0450272	0.263841	0.170736	0.864431	0.905447
Sv2c	21.6273	-0.0463728	0.271562	-0.170824	0.864362	0.905417
Trim16	93.1015	-0.0322589	0.188779	-0.170902	0.864301	0.905397
Cfap44	60.3934	-0.0520035	0.303922	-0.171283	0.864001	0.905127
AK144912	13.3078	-0.0418703	0.24404	-0.171511	0.863822	0.904982
Bbs9	401.148	-0.0128029	0.0745785	-0.171672	0.863695	0.904893
Adgrv1	1202.88	0.0315517	0.183734	0.171727	0.863652	0.904891
AK197669	1.04145	-0.0768381	0.444494	-0.171851	0.863555	0.904832
Fam104a	1401.35	-0.0137743	0.0800165	-0.172144	0.863324	0.904634
Akp3	0.533274	-0.081416	0.450584	-0.172248	0.863242	0.904591
AK040562	2.01566	-0.0768938	0.445477	-0.172352	0.863161	0.904549
AK006051	0.722464	0.0465258	0.372793	0.172547	0.863008	0.904524
AK048564	19.8102	-0.0499092	0.28922	-0.172436	0.863095	0.904524
Gmfb	3564.76	0.0104667	0.0606945	0.172449	0.863085	0.904524
Snora28	26.3465	-0.0379366	0.219916	-0.172514	0.863033	0.904524
3830406C13Rik	211.359	0.0208773	0.120682	0.172995	0.862655	0.904236
Fbxo25	399.456	0.0122682	0.0708923	0.173057	0.862607	0.904229
G630064G18Rik	5.78372	0.0595953	0.343724	0.173302	0.862414	0.90407
Abi2	2516.96	0.0156311	0.0901236	0.173441	0.862305	0.903998
Mterf4	359.238	0.0164421	0.0946732	0.173672	0.862123	0.903851
Gm12216	1.00851	-0.0794823	0.466159	-0.173789	0.862031	0.903798
Fgf20	1.16669	0.0809243	0.461904	0.174196	0.861712	0.903506
Platr25	96.8223	0.0202328	0.116076	0.174307	0.861624	0.903458
Gm13278	3.63177	-0.0814562	0.46608	-0.174383	0.861565	0.903439
AK019848	1.95599	-0.0557186	0.329691	-0.174779	0.861254	0.903158
Exoc6b	996.352	-0.0213762	0.122307	-0.174776	0.861255	0.903158
Mrps33	1276.88	-0.0296305	0.169248	-0.175072	0.861023	0.903001
DQ548742	4.53876	-0.0636401	0.362701	-0.17546	0.860718	0.902724
AK057615	591.512	-0.0227598	0.12952	-0.175725	0.86051	0.90255
Gm14812	1.19662	-0.0812725	0.466257	-0.175797	0.860453	0.902533
Apoc3	0.0593534	-0.210428	0.265086	0.176056	0.86025	0.90237
Nfam1	89.384	-0.0220296	0.12513	-0.176048	0.860256	0.90237
BC058545	213.078	0.0142735	0.0809396	0.176351	0.860019	0.902207
4933411K16Rik	1.84241	-0.0802912	0.459684	-0.176462	0.859931	0.902159
Psma8	11.153	-0.0465939	0.263889	-0.176581	0.859837	0.902145
Rrp15	1093.72	0.0281856	0.159665	0.176531	0.859877	0.902145
Esp6	1.58919	0.081352	0.459402	0.176926	0.859566	0.901906
Ndufa3	1077.53	-0.0310892	0.175674	-0.176973	0.85953	0.901906
AK212710	5.68242	0.067606	0.38054	0.177814	0.858869	0.90126
Abhd12	786.667	0.0123932	0.0696055	0.178049	0.858684	0.90111
Acadvl	828.37	-0.0160514	0.0901007	-0.17815	0.858605	0.90107
Sh2d4a	72.4924	0.0499781	0.280506	0.17827	0.858511	0.901015
BB123696	3.81455	-0.0723616	0.405586	-0.178387	0.858419	0.900961
AK076914	0.978191	-0.0830446	0.464756	-0.178701	0.858173	0.900746
AK037562	2.23522	-0.0798173	0.445116	-0.178766	0.858122	0.900736
AK131900	31.0342	0.0304348	0.170232	0.17878	0.85811	0.900736
Uggt1	2866.51	-0.0212423	0.118613	-0.179089	0.857868	0.900555
Ttk	1383.07	0.0180108	0.100528	0.179161	0.857811	0.900539
Nudt17	87.9463	-0.0248195	0.138286	-0.179487	0.857555	0.900314
4930524O08Rik	0.911651	0.082549	0.462178	0.179874	0.857252	0.900038
Gm5640	1.85579	-0.0716437	0.401657	-0.179988	0.857162	0.899987
Nrd1	4116.73	-0.0119976	0.0665895	-0.180173	0.857017	0.899878
AK154268	0.601136	0.0745473	0.424205	0.180228	0.856974	0.899876
Wsb1	5145.91	-0.0220562	0.122272	-0.180386	0.856849	0.899788
Mterf1a	108.875	0.022553	0.124949	0.180499	0.856761	0.899739
Dnajc2	2686.76	0.0262645	0.145277	0.18079	0.856532	0.899542
Pglyrp2	6.72527	-0.0557537	0.307752	-0.18109	0.856297	0.899338
Commd4	644.08	0.0236876	0.130651	0.181308	0.856125	0.899201
Gm12610	1.43818	0.0835617	0.462775	0.181524	0.855956	0.899066
AK013480	4.62625	-0.0702428	0.385718	-0.181826	0.855719	0.898861
Dnajc18	725.245	-0.0138601	0.0760685	-0.182205	0.855422	0.898592
Aldh1l1	70.7176	0.0290716	0.15946	0.182331	0.855323	0.898562
Cdc34	3728.19	-0.0264949	0.145343	-0.182293	0.855353	0.898562
Gm38413	0.987896	-0.0831955	0.456488	-0.182451	0.855229	0.898518
Ehd3	349.713	-0.020544	0.112515	-0.182585	0.855123	0.89845
Cyp2d26	1.15443	0.0837937	0.459346	0.18281	0.854947	0.898308
Ece2	390.845	-0.019093	0.10424	-0.183169	0.854666	0.898056
Hibch	399.024	0.0165041	0.0901012	0.183175	0.854661	0.898056
Twistnb	813.979	-0.0222506	0.121446	-0.183213	0.854631	0.898056
AK086969	2.55863	-0.0813227	0.444213	-0.183461	0.854436	0.897944
2010003K11Rik	0.451765	-0.826341	0.458619	0.183548	0.854368	0.897916
Fancg	392.444	-0.0115766	0.0630453	-0.183624	0.854309	0.897896
AK038238	0.557959	-0.0844303	0.43515	-0.183752	0.854208	0.897834
Thpo	9.03044	0.0524759	0.284988	0.184091	0.853942	0.897597
Ankra2	450.909	-0.0139332	0.075574	-0.184366	0.853727	0.897414
AK165756	3.45722	0.074928	0.406626	0.184533	0.853595	0.897319
1700016H13Rik	2.33613	0.0810208	0.441452	0.184714	0.853453	0.897213
Pgam2	65.0662	-0.0525914	0.284272	-0.184988	0.853239	0.89703
Slc6a2	17.6156	0.0499567	0.270141	0.185109	0.853143	0.897008
Srp19	1047.3	-0.0262732	0.141968	-0.185067	0.853176	0.897008
Galk2	667.382	0.0236824	0.127683	0.18548	0.852852	0.896753
Snord70	2.20457	-0.0797771	0.4294	-0.18559	0.852767	0.896706
Clip1	1955.84	0.0206017	0.110928	0.185721	0.852663	0.896641
Wdr81	575.125	0.0164528	0.0885747	0.185751	0.85264	0.896641
Fbxo4	82.9923	-0.0284636	0.153051	-0.185977	0.852463	0.896516
AK085942	4.63624	0.0735087	0.394594	0.186146	0.85233	0.896458
Tmem246	334.969	0.0156253	0.0839624	0.1861	0.852367	0.896458
Atp5a1	20809.9	-0.0121283	0.0651312	-0.186214	0.852277	0.89645
Spred1	2940.06	-0.0243363	0.130458	-0.186544	0.852018	0.89622
Wdr43	2495.1	0.0172185	0.0921627	0.186827	0.851796	0.89603
Asxl2	793.664	0.024623	0.131498	0.187252	0.851463	0.895746
BC051019	3.35994	0.0792184	0.423301	0.187224	0.851485	0.895746
Lgi4	142.999	-0.030925	0.165112	-0.187287	0.851435	0.895746
Platr4	2.62674	0.0862316	0.460499	0.187251	0.851464	0.895746
1700008C04Rik	3.55538	0.0763649	0.40789	0.187512	0.851259	0.895681
Cblb	1962.46	-0.0204244	0.10888	-0.187586	0.851201	0.895663
St3gal2	1522.57	-0.01898	0.101111	-0.187713	0.851102	0.895601
Khdrbs2	155.863	0.0328201	0.174508	0.18807	0.850822	0.89535
Fam72a	154.484	0.0279355	0.148273	0.188413	0.850553	0.895114
Krt83	1.21854	-0.0842508	0.458176	-0.188408	0.850557	0.895114
Adam33	12.4562	0.0795698	0.421168	0.188617	0.850393	0.89509
Bptf	4511.16	-0.0177703	0.0942514	-0.188542	0.850452	0.89509
Gm16861	22.9991	-0.0441996	0.234334	-0.188588	0.850415	0.89509
Aldh1l2	187.445	-0.0438302	0.232206	-0.188741	0.850296	0.895055
Aldh3a2	559.434	0.0155744	0.0822855	0.189273	0.849879	0.894659
Cks1b	3423.67	-0.0343941	0.181593	-0.189403	0.849777	0.894595
A430090L17Rik	2.96096	0.0793116	0.417366	0.189532	0.849676	0.894531
Pld6	64.4566	-0.0350521	0.184918	-0.189545	0.849666	0.894531
Abce1	5128.94	0.0111905	0.0589808	0.189732	0.849519	0.894477
Fabp12	0.735855	-0.0836454	0.45344	-0.189702	0.849543	0.894477
Shq1	353.665	-0.0210104	0.110536	-0.190076	0.84925	0.894255
Trim32	1651.17	0.0104858	0.0551024	0.190298	0.849076	0.894115
Adck4	544.854	0.0226182	0.118491	0.19089	0.848612	0.893669
Itga2b	295.47	0.741813	0.220089	0.190905	0.8486	0.893669
A830019P07Rik	0.981203	0.0887399	0.464511	0.191042	0.848493	0.89363
Kcnip3	85.3592	0.0229366	0.119794	0.191472	0.848156	0.893318
Mroh3	5.58609	-0.0650182	0.339336	-0.191508	0.848127	0.893318
Kif18a	923.202	-0.0184201	0.0961356	-0.191604	0.848052	0.893295
AK041795	2.78962	0.0793445	0.413197	0.191681	0.847992	0.893275
AK211817	2.28884	0.081971	0.269159	0.191693	0.847982	0.893275
Hapln2	0.953376	-0.0894709	0.465675	-0.191711	0.847968	0.893275
Snrpd2	4129.17	-0.0392997	0.204998	-0.19171	0.84797	0.893275
Pggt1b	549.076	0.0257416	0.134001	0.1921	0.847664	0.893101
AK042124	2.23554	-0.0826633	0.430217	-0.192362	0.847459	0.892928
Psma3	4814.68	0.0267529	0.138897	0.192609	0.847265	0.892766
AK086230	4.77619	-0.0731854	0.380113	-0.192775	0.847135	0.892673
DQ546481	0.743948	-0.0895311	0.462413	-0.192823	0.847097	0.892673
Nts	6.5704	-0.0796161	0.411942	-0.19284	0.847085	0.892673
Acox2	0.297719	-0.31568	0.341986	0.1932	0.846802	0.892451
Mir7646	15.6984	-0.0617355	0.326476	-0.193262	0.846753	0.892442
Tpd52l2	1882.27	-0.0158292	0.0819015	-0.193271	0.846747	0.892442
Ankrd13d	179.973	0.0192407	0.0993842	0.1936	0.846489	0.892274
Tomm6os	44.221	0.0261559	0.135122	0.193571	0.846512	0.892274
Klf4	118.003	0.0496529	0.256235	0.193814	0.846321	0.892159
Lzts2	3131.85	-0.0118124	0.0608993	-0.193966	0.846203	0.892077
Sec22b	1420.83	0.015752	0.081192	0.194009	0.846169	0.892077
AK153770	1.39743	0.0884997	0.453651	0.194344	0.845907	0.891851
AK039419	3.77328	0.07902	0.406075	0.19466	0.845659	0.891632
0610039H22Rik	1.07846	0.0883492	0.447805	0.194855	0.845506	0.891514
Abca14	0.619012	0.0800273	0.432493	0.194932	0.845446	0.891494
Arl6ip5	959.841	-0.0174433	0.0894805	-0.194941	0.845439	0.891494
4932443I19Rik	17.1474	-0.0658636	0.338297	-0.195191	0.845243	0.891366
Afm	0.15329	-0.170113	0.264677	0.195325	0.845139	0.891298
Inafm1	312.011	0.0281864	0.144279	0.195358	0.845113	0.891298
Ear1	0.139334	-0.213072	0.266926	0.195533	0.844975	0.891217
Ndufa8	1362.73	0.0255286	0.130563	0.195527	0.84498	0.891217
DQ709133	2.34635	0.0822444	0.420038	0.195645	0.844888	0.891206
4930520O04Rik	9.65693	0.0533752	0.272566	0.195831	0.844742	0.891095
Rev3l	1870.16	-0.0230623	0.117574	-0.196152	0.844491	0.890873
Fcer1g	71.3591	-0.0504592	0.256929	-0.196454	0.844255	0.890667
Map1lc3a	1047.84	-0.0237247	0.120627	-0.196678	0.844079	0.890525
Atp8b5	11.719	-0.0584869	0.297496	-0.196795	0.843988	0.890471
AK083791	0.995743	0.0879445	0.440693	0.19738	0.84353	0.890031
Arrdc5	0.563513	0.0897339	0.441441	0.197837	0.843173	0.889697
1700065D16Rik	7.0875	-0.0728317	0.368998	-0.198187	0.842899	0.889451
Cacng1	2.72403	0.0836459	0.422463	0.198222	0.842871	0.889451
Trappc1	1249.42	-0.024357	0.122575	-0.19871	0.842489	0.889105
Snx29	200.975	0.0343027	0.172568	0.198783	0.842432	0.889088
Git2	920.935	-0.0131379	0.0660684	-0.198852	0.842379	0.889073
Myocd	40.7791	0.057785	0.290495	0.199007	0.842257	0.888988
Polr2f	1959.08	0.0336505	0.168991	0.199127	0.842163	0.888932
Hnf4a	0.249773	-0.271918	0.296824	0.199182	0.84212	0.88893
Mtcl1	2634.46	0.0236116	0.118481	0.199286	0.842039	0.888887
AK147121	32.415	0.0312018	0.156448	0.199449	0.841911	0.88881
E330023G01Rik	3.02318	-0.0818245	0.409108	-0.19943	0.841926	0.88881
Mir6955	1.81583	0.092308	0.461274	0.19947	0.841895	0.88881
AK029122	1.50017	-0.0892722	0.446052	-0.199778	0.841654	0.888652
A1cf	0.080899	-0.216657	0.26665	0.19988	0.841575	0.888611
Cyp2c68	0.174999	-0.215331	0.267671	0.200313	0.841236	0.888296
Mir1898	5.92257	0.0695446	0.347408	0.200385	0.841179	0.888279
Creg1	465.806	-0.0383544	0.191278	-0.200513	0.841079	0.888217
Larp2	2.13318	0.086486	0.429234	0.200668	0.840958	0.888131
Unc5cl	6.97551	0.0779656	0.386945	0.201423	0.840368	0.887551
AK030468	0.578065	-0.0834749	0.398686	-0.202	0.839917	0.887133
Mc5r	1.83694	-0.0889916	0.438759	-0.201981	0.839931	0.887133
Ocstamp	2.56918	-0.0848504	0.419345	-0.202007	0.839911	0.887133
Atp6v1b1	1.08429	0.0941487	0.464952	0.202243	0.839727	0.887045
Magohb	408.74	-0.0385542	0.190285	-0.202618	0.839434	0.886779
Cpb2	1.93499	-0.0950805	0.465221	-0.202675	0.839389	0.886774
Ndufc1	1119.84	0.0373133	0.183915	0.202884	0.839226	0.886644
9330175M20Rik	0.8514	-0.0943933	0.459554	-0.203013	0.839125	0.886585
AK155141	0.56495	-0.0941811	0.459944	-0.203008	0.839129	0.886585
AK180712	1.13242	-0.117543	0.267976	0.20302	0.839119	0.886585
Tmed6	1.08098	-0.0914166	0.447671	-0.203231	0.838954	0.886529
Alg10b	2182.58	0.0305228	0.149933	0.203576	0.838685	0.8863
Igip	26.1821	0.0377259	0.185311	0.20356	0.838697	0.8863
Gm13276	0.908414	0.0806956	0.397608	0.20401	0.838345	0.886044
Ssb	7833.65	-0.0225437	0.110523	-0.203974	0.838374	0.886044
Aftph	940.516	-0.0110727	0.054103	-0.20466	0.837838	0.885575
Elf2	2251.49	-0.0205619	0.100476	-0.204645	0.837849	0.885575
Gm9962	3.09356	0.0876034	0.427816	0.204769	0.837753	0.885559
Fam216a	977.679	-0.017756	0.0866782	-0.20485	0.83769	0.885535
Hsh2d	0.779042	0.0862828	0.452303	0.204976	0.837591	0.885473
Eaf2	25.3969	0.0451185	0.220063	0.205084	0.837506	0.885426
Qrfpr	1.86706	0.0923352	0.450389	0.205367	0.837286	0.885236
Slc34a1	0.614624	-0.089393	0.426497	-0.205409	0.837252	0.885236
AK149000	2.12628	-0.0939855	0.455686	-0.205581	0.837118	0.885144
Anp32b	14720.1	-0.0307849	0.149711	-0.205628	0.837081	0.885144
AK214184	4.387	-0.0629165	0.269304	0.205879	0.836885	0.884984
H2-Ke6	878.27	0.040738	0.197853	0.205899	0.83687	0.884984
Lman2	3389.94	-0.0144204	0.0700123	-0.20597	0.836814	0.884984
Pag1	410.972	-0.0280501	0.136167	-0.205992	0.836797	0.884984
AK085137	9.32534	0.0797543	0.386394	0.206264	0.836585	0.884837
Slc41a2	18.3029	-0.0666872	0.322905	-0.20645	0.836439	0.884726
AK041282	3.8916	0.0866927	0.420492	0.206537	0.836371	0.884697
Prmt9	593.354	0.0117607	0.056879	0.206767	0.836192	0.884549
Foxc1	1783.49	-0.0263258	0.126882	-0.207484	0.835632	0.884014
Uimc1	559.566	-0.0167356	0.080667	-0.207467	0.835645	0.884014
Atp2a3	81.8667	0.944375	0.224018	0.208005	0.835225	0.883678
Smim6	4.26208	-0.0831879	0.3996	-0.207978	0.835246	0.883678
4930563M21Rik	7.59961	0.0789829	0.379341	0.208278	0.835012	0.883515
Zc3h8	150	0.0203685	0.0977245	0.20843	0.834893	0.883432
9630013A20Rik	0.973895	-0.0908414	0.439972	-0.208621	0.834744	0.883364
Btbd18	8.87063	-0.0641748	0.307974	-0.208564	0.834789	0.883364
EG545963	6.70926	0.0636094	0.305424	0.208571	0.834783	0.883364
Nnmt	7.61843	-0.0738746	0.354674	-0.208659	0.834715	0.883364
Ltbp4	653.119	-0.0338314	0.161875	-0.208993	0.834453	0.88318
Gm7904	0.951289	-0.0974009	0.463323	-0.209103	0.834368	0.883149
Ptpmt1	553.452	0.0325788	0.155822	0.209083	0.834383	0.883149
Tti2	604.891	0.0142709	0.0682407	0.209125	0.834351	0.883149
Cd247	31.6181	0.0697547	0.333059	0.20951	0.83405	0.882925
Tnks1bp1	1751.59	-0.0106581	0.0507439	-0.210036	0.833639	0.882532
AK035451	15.9068	0.0643008	0.305599	0.210331	0.833409	0.882332
Pola1	1674.26	-0.0128711	0.0610904	-0.21069	0.833129	0.882078
AK148780	1.02695	-0.094978	0.453247	-0.211028	0.832865	0.881841
Gm10324	16.6258	0.056421	0.267403	0.211052	0.832847	0.881841
5830473C10Rik	1.38375	0.097396	0.458451	0.2114	0.832575	0.881772
AB347151	0.144865	-0.253564	0.270011	-0.211215	0.832719	0.881772
AK042610	1.9487	0.0902541	0.428962	0.211225	0.832712	0.881772
AK204212	0.172038	-0.252446	0.269575	-0.211215	0.832719	0.881772
Fam180a	0.152099	0.239326	0.264557	-0.211224	0.832713	0.881772
Nhlrc2	646.238	-0.0240924	0.113954	-0.211423	0.832557	0.881772
Abcg8	13.7707	-0.0567017	0.267676	-0.21199	0.832115	0.88153
AK208745	24.9191	-0.0960134	0.453998	-0.211817	0.83225	0.88153
Ifnar1	2420.82	-0.0128642	0.0607303	-0.211824	0.832244	0.88153
Sln	0.603352	0.0896447	0.396917	0.211935	0.832158	0.88153
Tceb2	3672.24	-0.0320626	0.151335	-0.211867	0.832211	0.88153
Zswim6	1032.5	0.0178882	0.0844504	0.211818	0.832249	0.88153
4930593C16Rik	1.70769	-0.0989697	0.463931	-0.212187	0.831961	0.881481
BC024978	180.352	-0.0265507	0.124942	-0.212507	0.831711	0.881259
Zfp366	41.2711	0.0605185	0.284564	0.212564	0.831667	0.881254
AK162911	9.19308	0.0751747	0.353197	0.212873	0.831426	0.881042
Olfr1033	1.51395	-0.0963767	0.451331	-0.213116	0.831236	0.880883
Arhgdia	11103.8	0.0163736	0.0767954	0.213211	0.831162	0.880848
Foxp3	4.57555	-0.0773589	0.362509	-0.213291	0.8311	0.880824
AK005956	2.44693	-0.0908066	0.425102	-0.213391	0.831022	0.880786
Iqca	4.8189	-0.0796245	0.372735	-0.213388	0.831024	0.880786
AK189005	1.15538	0.0975009	0.450261	0.21356	0.83089	0.88073
Il17c	2.29254	-0.0943437	0.442547	-0.213697	0.830784	0.88066
AK084392	0.698863	-0.0869356	0.396641	-0.213803	0.830701	0.880614
Ccl27b	54.0378	0.0387619	0.181038	0.214086	0.83048	0.880423
Mfsd14a	1457.82	0.0152837	0.0713773	0.214126	0.830449	0.880423
AK084157	25.5519	0.0583229	0.272304	0.214284	0.830326	0.880345
Endog	210.6	-0.0380537	0.177457	-0.21444	0.830204	0.880285
Gal3st2	2.50842	0.0959038	0.447347	0.214442	0.830203	0.880285
Mhrt	0.609021	0.0862437	0.375395	0.214408	0.830229	0.880285
Map2k5	741.435	0.0091545	0.0426635	0.214575	0.830099	0.880275
Abracl	1567.86	0.0353638	0.164746	0.214658	0.830034	0.880269
Mrap	13.4942	0.0732869	0.34143	0.214634	0.830053	0.880269
Ppp2r3a	1149.17	-0.0182657	0.0850022	-0.214885	0.829857	0.880146
AK042725	56.7779	-0.032543	0.151368	-0.214963	0.829796	0.880125
Marf1	2234.05	-0.0186125	0.0865418	-0.215069	0.829713	0.88008
Cwc25	717.033	-0.00993737	0.0460986	-0.215568	0.829325	0.87971
AK021307	2.73057	0.0897297	0.417779	0.215638	0.82927	0.879695
AK048803	15.8258	0.0552876	0.256205	0.215751	0.829182	0.879644
AK199756	1.64751	-0.0774759	0.365035	-0.216034	0.828962	0.879453
4933433G19Rik	5.6964	0.0767101	0.35431	0.216258	0.828787	0.879313
Bpifc	2.92951	0.0886126	0.411544	0.216279	0.82877	0.879313
Immp1l	845.225	-0.032923	0.152243	-0.216254	0.82879	0.879313
Gimap4	98.2902	-0.033803	0.156168	-0.216445	0.828641	0.879283
Gstm5	1561.55	0.0347492	0.1605	0.216506	0.828594	0.879275
1700054A03Rik	0.580585	-0.0995555	0.455952	-0.216716	0.828429	0.879231
Alpk1	55.8815	-0.0446036	0.205888	-0.216659	0.828474	0.879231
Myo9a	1386.35	-0.0295504	0.13642	-0.216611	0.828511	0.879231
Plppr5	11.0176	1.07164	0.406237	0.216659	0.828474	0.879231
Tnfaip1	2863.95	-0.0145355	0.0670488	-0.216791	0.828371	0.879231
Ppan	1097.24	-0.0257844	0.118866	-0.216921	0.82827	0.879188
Pf4	270.182	0.0796045	0.366512	0.217144	0.828096	0.879046
AK140860	39.0412	-0.0417554	0.192097	-0.217429	0.827874	0.87888
Ankrd13c	717.694	0.0264002	0.121439	0.217396	0.827899	0.87888
Pex12	326.261	0.0125675	0.057791	0.217464	0.827847	0.87888
Ptger3	19.8902	0.0854221	0.392206	0.217569	0.827765	0.878865
Olfr1443	0.732552	0.0966602	0.42752	0.217676	0.827682	0.878819
AK218987	0.964492	0.0712682	0.349233	0.217771	0.827608	0.878792
Gje1	1.84075	0.0994132	0.459436	0.21776	0.827616	0.878792
Klhl42	568.28	-0.018308	0.0840392	-0.217852	0.827545	0.878792
Snord110	1.21248	0.0967255	0.439851	0.217911	0.827499	0.878792
AK186242	27.3815	0.085163	0.390328	0.218132	0.827326	0.878655
BC049922	4.30354	0.0596388	0.268732	0.218214	0.827262	0.878655
Gss	320.103	0.0280149	0.128422	0.218153	0.82731	0.878655
Hmgb1-rs17	7.21149	-0.0722236	0.331633	-0.21822	0.827258	0.878655
AK031662	5.85439	0.0920708	0.420685	0.218709	0.826877	0.878348
Gpr107	1256.66	0.0139356	0.0637076	0.218744	0.82685	0.878348
Imp4	1072.28	0.0133131	0.0608535	0.218773	0.826827	0.878348
Smim17	7.91761	-0.069843	0.318402	-0.219196	0.826498	0.878074
Arpc5	2788.22	-0.0239876	0.109344	-0.219378	0.826355	0.878007
Snord15a	1.5583	-0.0991783	0.452944	-0.219327	0.826395	0.878007
Ggh	303.73	0.0246692	0.112223	0.219826	0.826007	0.87768
Gm3435	75.7076	0.0746154	0.339336	0.219892	0.825955	0.877667
Mlycd	338.396	0.0305065	0.138717	0.219925	0.825929	0.877667
Tmem19	655.007	0.0259098	0.117814	0.219916	0.825936	0.877667
AK079958	0.928286	-0.0992324	0.465264	-0.220321	0.825621	0.877441
Gm17644	117.011	-0.0439986	0.199476	-0.220564	0.825432	0.877282
Ccl27a	286.033	-0.0285656	0.129402	-0.220751	0.825286	0.87717
Mir3068	1.56298	0.100221	0.455913	0.220808	0.825242	0.877165
Rgs1	1.00236	-0.0909214	0.415238	-0.221045	0.825057	0.877012
Scand1	1517.58	-0.0416852	0.188528	-0.22111	0.825007	0.877
AK077587	46.8682	-0.0487982	0.220575	-0.221182	0.824951	0.876984
Gm3363	1.16382	-0.104584	0.466226	-0.22206	0.824267	0.8763
2700094K13Rik	4094.13	0.035234	0.158436	0.222386	0.824013	0.876128
Rex2	2.3212	-0.102526	0.460387	-0.222354	0.824038	0.876128
Rgp1	1827.88	-0.0174247	0.0783769	-0.222319	0.824066	0.876128
Rars2	806.165	0.0141238	0.0633721	0.22287	0.823636	0.875799
Adamts19	300.546	-0.0291724	0.130724	-0.223151	0.823418	0.875609
Gm16796	9.48909	0.0669705	0.300393	0.2232	0.82338	0.875609
Speer9-ps1	0.845423	-0.101785	0.461638	-0.223344	0.823268	0.875535
Slx4ip	287.994	-0.0301042	0.134753	-0.223396	0.823227	0.875534
Tcp11	25.7392	-0.0578864	0.259137	-0.223454	0.823183	0.875529
Rhov	25.204	0.0633548	0.283431	0.223727	0.822969	0.875345
4833415N18Rik	3.35256	-0.0874146	0.389794	-0.22393	0.822812	0.87522
Snord72	19.2034	-0.0577814	0.257977	-0.224012	0.822748	0.875195
Abcc3	15.9239	-0.0741701	0.330659	-0.224268	0.822549	0.875043
Gltscr1	908.173	0.0393327	0.175397	0.224247	0.822565	0.875043
Hoga1	32.3513	-0.0604529	0.269529	-0.224295	0.822528	0.875043
Rnf183	0.985265	0.0875571	0.447519	0.224609	0.822283	0.874871
Mfsd4b5	30.5696	0.0817516	0.363885	0.224693	0.822218	0.874844
Eif2s3x	9684.09	-0.0308987	0.13722	-0.225177	0.821842	0.874486
BC027544	2.99873	0.0974262	0.431862	0.225255	0.821781	0.874468
Kcnf1	42.934	-0.0561006	0.249067	-0.225249	0.821785	0.874468
Clec3a	0.703775	-0.104166	0.455152	-0.22542	0.821653	0.874412
Pih1d1	1160.74	-0.0230579	0.102234	-0.225541	0.821559	0.874355
Rfpl4	0.501652	0.0820673	0.373499	0.22561	0.821505	0.87434
Ddc	144.754	-0.0551135	0.243917	-0.225923	0.821261	0.874123
Rpa3	1099.11	0.0274403	0.121317	0.226188	0.821056	0.873947
Pnkd	1019.98	0.0305945	0.135035	0.22657	0.820758	0.873673
Gm6578	1.13025	-0.105619	0.465631	-0.226624	0.820716	0.873671
Ccdc173	112.397	0.0388272	0.170969	0.227105	0.820342	0.873342
Srl	595.81	-0.0237287	0.104496	-0.227073	0.820367	0.873342
BC049715	3.49508	-0.0898025	0.394489	-0.227664	0.819908	0.872938
Usp46	1363.85	-0.0192904	0.0845576	-0.228133	0.819543	0.872591
Mir8112	1.08829	-0.106768	0.466151	-0.228372	0.819357	0.872437
Kntc1	1633.35	0.0245469	0.107406	0.228543	0.819224	0.872337
Pcdhgb1	66.6522	-0.050859	0.222503	-0.228568	0.819205	0.872337
Wfdc12	0.97283	0.10693	0.461905	0.228782	0.819038	0.872224
LOC105246506	18.3047	-0.0569584	0.248692	-0.228962	0.818898	0.872117
Rad51	2248.08	0.0208603	0.0911037	0.228974	0.818889	0.872117
2610008E11Rik	1275.81	-0.0176755	0.0770654	-0.229356	0.818592	0.871903
4930428G15Rik	2.28528	0.105798	0.464967	0.229324	0.818617	0.871903
4930431F12Rik	59.1982	-0.0540124	0.235462	-0.229357	0.818591	0.871903
Lrch4	197.036	-0.052619	0.229299	-0.229487	0.81849	0.871903
Plxna4os1	4.37134	0.089102	0.389473	0.229376	0.818576	0.871903
Wdsub1	307.802	0.0292616	0.127593	0.229351	0.818596	0.871903
Nek11	12.2548	-0.0630192	0.274358	-0.229723	0.818307	0.871827
Ddx18	2703.67	0.0293677	0.127762	0.229864	0.818198	0.871753
Ucp3	0.773902	0.100137	0.460085	0.229974	0.818112	0.871705
Peg3os	23.0432	0.0656989	0.280657	0.230104	0.818011	0.871639
Kcnk3	25.0175	0.648352	0.179429	-0.230757	0.817504	0.871141
AK145544	1.33468	0.106706	0.46265	0.231086	0.817248	0.870911
Glrx	305.896	-0.0466315	0.201728	-0.231151	0.817198	0.8709
AK214683	34.7966	0.05037	0.217766	0.231274	0.817102	0.87084
Tmem41b	1073.84	0.00915709	0.039579	0.231363	0.817033	0.870809
Frmpd1os	1.74756	0.102345	0.443354	0.231444	0.81697	0.870784
Svep1	361.028	-0.0600978	0.259605	-0.231485	0.816938	0.870784
2610507B11Rik	5696.83	-0.0213753	0.0922622	-0.23168	0.816786	0.870702
A530050N04Rik	6.05201	-0.0817369	0.352938	-0.231647	0.816813	0.870702
AK035891	1.60916	-0.107352	0.464815	-0.231659	0.816803	0.870702
AK076676	0.750833	-0.101329	0.450614	-0.23226	0.816336	0.870321
Gm13375	316.941	-0.0222097	0.0955906	-0.232341	0.816274	0.870297
Tff3	3.71849	-0.107741	0.464891	-0.23239	0.816235	0.870297
DQ550653	0.588108	0.0979968	0.421918	0.232571	0.816095	0.870191
AK006245	11.3813	-0.0661754	0.284255	-0.232666	0.816021	0.870154
Vmn1r-ps79	1.95503	0.105131	0.450016	0.232672	0.816016	0.870154
Cd2	1.36032	0.106859	0.461964	0.232912	0.81583	0.870035
Tmem63b	1549.19	-0.0299637	0.128506	-0.233172	0.815628	0.869863
Zrsr2	1277.78	-0.0158638	0.0680028	-0.233283	0.815541	0.869813
Mir18	0.585197	0.0951215	0.425003	0.233362	0.81548	0.86979
AK132089	12.039	0.0762354	0.326286	0.233568	0.815321	0.869662
Snord42a	2.3955	-0.102159	0.438474	-0.233959	0.815017	0.86938
AK018092	376.744	-0.0224509	0.0959279	-0.23404	0.814954	0.869355
AK087024	2.27582	-0.0968145	0.411781	-0.234511	0.814588	0.869022
Slc6a18	6.94357	-0.0854418	0.363471	-0.234494	0.814602	0.869022
Csta1	1.70893	-0.108831	0.460426	-0.234712	0.814432	0.868926
AK156946	3.60978	0.0949112	0.406141	0.234783	0.814378	0.86891
Sf3b5	2292.28	-0.0474574	0.201898	-0.235058	0.814164	0.868725
Gucy1a3	113.444	0.549655	0.156384	-0.235406	0.813894	0.868479
Habp2	0.303217	-0.771398	0.402514	0.235418	0.813884	0.868479
AK208673	2.80187	-0.101867	0.438304	-0.23572	0.81365	0.868303
Gm20098	3.56401	-0.098322	0.417459	-0.235875	0.81353	0.868218
4933424G05Rik	1.17066	0.107996	0.457171	0.23605	0.813394	0.868115
AK143102	2.32287	-0.101284	0.426679	-0.236138	0.813326	0.868084
Pdcd10	969.517	0.0255954	0.108348	0.236235	0.81325	0.868084
Syce1l	0.890115	-0.0925523	0.450391	-0.236148	0.813318	0.868084
5730508B09Rik	137.961	-0.0398961	0.168813	-0.236341	0.813168	0.868044
BC024571	210.211	-0.0810595	0.342972	-0.236364	0.81315	0.868044
AK032489	3.43151	-0.0984501	0.415998	-0.236494	0.813049	0.868038
Gm15455	1.72405	0.110489	0.465336	0.23645	0.813084	0.868038
AK219583	233.725	-0.0787004	0.332696	-0.23657	0.812991	0.868023
AK148422	3.84197	0.0877094	0.369956	0.236821	0.812796	0.867858
Zfp575	75.4152	0.0291981	0.123237	0.236927	0.812713	0.867812
Usp43	67.6285	-0.0454142	0.191586	-0.237083	0.812593	0.867725
Gm5177	4.3453	-0.0920217	0.387335	-0.237369	0.812371	0.867531
Phex	26.9661	-0.0710387	0.299452	-0.237381	0.812361	0.867531
Dpp3	4009.66	-0.0131272	0.0552776	-0.237478	0.812286	0.867525
Kcnk6	100.303	0.0355286	0.149547	0.237573	0.812212	0.867489
Hsd17b13	1.73248	0.108443	0.453015	0.238246	0.81169	0.866974
Ifrd2	920.222	0.0282213	0.118385	0.238387	0.811581	0.866899
4930469G21Rik	0.792203	0.106356	0.465097	0.238456	0.811527	0.866884
Taf1a	321.684	0.0206686	0.0866312	0.238584	0.811428	0.86682
Ppat	1806.55	0.0280089	0.117263	0.238857	0.811216	0.866636
AK076947	1.0932	-0.110282	0.466233	-0.238953	0.811142	0.866625
Haghl	665.587	0.0294134	0.123108	0.238922	0.811166	0.866625
Fnta	1630.37	0.0182254	0.0762106	0.239146	0.810992	0.866524
Rgs19	576.133	-0.0199013	0.0830337	-0.23968	0.810578	0.866124
Brk1	2319.55	-0.0308721	0.128575	-0.240111	0.810245	0.86581
Smim20	349.289	-0.0352791	0.146763	-0.240385	0.810032	0.865625
AK052226	0.825082	0.111858	0.464599	0.240504	0.80994	0.865568
Chd5	49.1659	0.0599427	0.249221	0.240576	0.809884	0.865557
Eya1	728.66	-0.0189948	0.0789254	-0.240667	0.809813	0.865557
Pramef8	394.74	-0.0202163	0.0840366	-0.240568	0.80989	0.865557
Mir7069	0.545437	0.111588	0.451147	0.240724	0.809769	0.865555
Olfr658	2.26519	-0.106305	0.441968	-0.24075	0.809749	0.865555
AK036749	0.791385	0.103786	0.458538	0.240998	0.809556	0.865412
Ap2a1	3193.17	-0.0163258	0.0675941	-0.241527	0.809147	0.865046
Fam205a1	1.20919	-0.113056	0.465341	-0.241492	0.809174	0.865046
Kif3a	1837.89	-0.0243044	0.10058	-0.241643	0.809057	0.865005
AK054411	9.24386	-0.0784472	0.324409	-0.241719	0.808998	0.864984
1700109H08Rik	14.1503	-0.0618706	0.255634	-0.241929	0.808835	0.864853
Frk	146.704	0.0678524	0.280361	0.24206	0.808734	0.864786
Scaf8	2148.42	0.0286608	0.118197	0.242483	0.808406	0.864478
4933433H22Rik	0.561633	0.112804	0.456834	0.242598	0.808317	0.864425
4930478L05Rik	0.514045	0.111984	0.42485	0.243147	0.807891	0.864012
Dbil5	5.29211	-0.0943301	0.391046	-0.243216	0.807838	0.863997
AK219843	9.77229	-0.070426	0.289185	-0.243398	0.807697	0.863894
Pde3b	1323.09	-0.033176	0.136306	-0.243392	0.807702	0.863894
Morf4l1	12970.1	0.01416	0.0581458	0.243525	0.807599	0.863869
Tcf20	2090.9	-0.0298134	0.122355	-0.243664	0.807491	0.863795
Tinf2	1043.15	0.0190923	0.0781458	0.244318	0.806985	0.863296
4930526L06Rik	6.42324	0.0852888	0.348734	0.244564	0.806794	0.863134
Rnase6	1.43286	0.112709	0.464048	0.244717	0.806675	0.86305
1700025N23Rik	6.64849	-0.0850753	0.347285	-0.244902	0.806533	0.862939
Evi2b	9.83937	-0.110727	0.451144	-0.24522	0.806286	0.862718
Gm8817	0.787602	0.109823	0.443115	0.245312	0.806215	0.862718
Il17b	1.08191	-0.109471	0.444139	-0.245232	0.806277	0.862718
Coq7	723.129	-0.0310798	0.126616	-0.245467	0.806095	0.862639
Kdm6a	1544.77	-0.0380942	0.155163	-0.245511	0.806061	0.862639
AK078931	3.20237	0.102768	0.419016	0.245598	0.805993	0.862632
Kdm4b	1860.59	-0.0190505	0.0775741	-0.245577	0.806009	0.862632
Xndc1	898.163	0.0271995	0.110722	0.245657	0.805948	0.862632
Ankrd61	11.8568	0.06233	0.253532	0.245848	0.8058	0.862535
2810047C21Rik1	16.8579	-0.0905799	0.368093	-0.246096	0.805608	0.862372
AK136006	2.12586	0.11043	0.446292	0.246113	0.805595	0.862372
Psmc6	4127.55	-0.0268489	0.109098	-0.246099	0.805606	0.862372
AK034494	2.14018	0.112601	0.458369	0.246428	0.805351	0.862343
Cyp24a1	2.10989	0.111526	0.449617	0.246332	0.805425	0.862343
Gimap8	47.4942	0.0358609	0.145607	0.246284	0.805463	0.862343
Nabp2	1555.55	0.0167456	0.0679859	0.246311	0.805442	0.862343
AK040602	43.3932	0.0530542	0.215182	0.246542	0.805262	0.862297
4930488B22Rik	3.80531	-0.0998716	0.403438	-0.246872	0.805007	0.862066
8030442B05Rik	3.40993	-0.101475	0.410818	-0.24689	0.804993	0.862066
Peo1	1047.41	0.0217551	0.0881144	0.246898	0.804987	0.862066
Slc17a2	0.605998	-0.0950309	0.364511	-0.24696	0.804939	0.862066
Habp4	563.264	-0.0161063	0.0651545	-0.247201	0.804753	0.861962
AK219638	5.66855	0.089545	0.356216	0.248014	0.804124	0.86133
Nfkbid	20.1989	0.0650637	0.262284	0.248189	0.803988	0.861228
Cd5	1.66428	-0.116083	0.465929	-0.248442	0.803792	0.86106
AK041780	28.8017	-0.0611161	0.245818	-0.248552	0.803707	0.861011
AK080657	1.14333	0.11591	0.463967	0.248703	0.803591	0.860931
Lrp6	3062.27	0.0317316	0.12759	0.2487	0.803593	0.860931
AK211473	27.9739	0.0861772	0.341295	0.249026	0.803341	0.860745
Cd24a	8699.43	0.0230969	0.0927024	0.249152	0.803243	0.860683
Gm4567	0.510748	0.0905918	0.33757	0.249158	0.803239	0.860683
C030013C21Rik	0.687958	-0.0873364	0.368973	-0.249353	0.803088	0.8606
AK080352	0.825379	0.112901	0.451225	0.249415	0.80304	0.860591
Cldn5	679.412	-0.0520315	0.208613	-0.249415	0.80304	0.860591
Gm5134	1.87865	0.109241	0.464754	0.249515	0.802963	0.860591
Col9a2	384.888	-0.0477716	0.191373	-0.249613	0.802886	0.860553
Gm7538	3.00316	0.10395	0.417991	0.249641	0.802865	0.860553
Nat6	353.565	-0.0212939	0.0852575	-0.249764	0.80277	0.860553
Pon1	1.12801	0.116858	0.465932	0.249687	0.802829	0.860553
Anapc7	1948.98	-0.0195736	0.0783273	-0.249895	0.802669	0.860488
Snord67	0.628007	-0.106949	0.438217	-0.250026	0.802567	0.860421
Pbld2	28.2299	0.0688632	0.27497	0.250351	0.802316	0.860194
Prtn3	65.0468	0.0475025	0.189728	0.250381	0.802292	0.860194
AK205190	1.18204	0.067797	0.265209	0.250503	0.802199	0.860166
Tmem8c	0.468713	0.100233	0.372615	0.250487	0.802211	0.860166
Gm9767	1.9773	-0.104656	0.423081	-0.25065	0.802085	0.860115
H2-M2	0.818306	0.112805	0.447286	0.250704	0.802043	0.860115
Lyrm4	232.877	0.0257086	0.102534	0.250731	0.802022	0.860115
Tnfrsf13c	9.23549	0.0741343	0.295416	0.250767	0.801994	0.860115
Wdr38	0.860987	-0.117955	0.465554	-0.250672	0.802067	0.860115
4930449E01Rik	0.698365	-0.117133	0.459519	-0.251061	0.801767	0.859985
4930511A02Rik	0.649695	0.115475	0.443278	0.251079	0.801753	0.859985
Foxo6	123.943	-0.0328801	0.130885	-0.251229	0.801637	0.859947
Plekha3	573.348	-0.0218442	0.0869571	-0.251209	0.801653	0.859947
9130015A21Rik	1.73657	-0.114228	0.455302	-0.251338	0.801553	0.859924
Hoxc9	0.269224	0.284327	0.267738	-0.251342	0.80155	0.859924
Stab1	1086.98	0.0342491	0.136263	0.251342	0.80155	0.859924
BC039754	2.4899	-0.107459	0.426716	-0.251615	0.801339	0.859821
4930447F24Rik	2.35786	-0.115692	0.455572	-0.251937	0.80109	0.859686
AK050838	4.14857	0.0917329	0.364185	0.251848	0.801159	0.859686
AK053708	16.96	0.0779374	0.309508	0.251839	0.801166	0.859686
Eif1	10234	0.0334268	0.132736	0.251829	0.801174	0.859686
Smo	5158.7	-0.0244208	0.0968944	-0.252035	0.801014	0.859683
Gclm	657.381	0.0326422	0.129475	0.252114	0.800953	0.85966
Cenpa	3550.99	-0.0348023	0.137983	-0.252222	0.800869	0.859612
D930032P07Rik	16.0235	0.0625719	0.248033	0.252298	0.80081	0.859591
9330151L19Rik	149.013	-0.0466796	0.184686	-0.252727	0.800479	0.859278
2810429I04Rik	190.524	0.0311783	0.123271	0.252933	0.80032	0.859185
Otop1	3.03662	0.111549	0.442186	0.25289	0.800353	0.859185
Gprin2	17.4018	-0.0711712	0.28129	-0.253054	0.800226	0.859133
Cep68	1450.03	0.0246214	0.0972476	0.253182	0.800128	0.859069
Zfp457	21.6534	0.0648483	0.255974	0.253297	0.800038	0.859016
Rgsl1	5.47766	-0.0819894	0.323337	-0.253483	0.799895	0.858904
Ccdc167	528.661	-0.0469602	0.185079	-0.253746	0.799692	0.858728
AK149461	1.41613	0.156015	0.299909	-0.253814	0.799639	0.858713
Dctn4	1936.67	0.0107622	0.0423996	0.253828	0.799628	0.858713
A730043L09Rik	3.35816	-0.105744	0.416004	-0.254315	0.799252	0.858382
Ticam2	26.8666	0.0696567	0.273538	0.254735	0.798928	0.858076
Prc1	3924.06	-0.0234197	0.0918992	-0.254841	0.798846	0.85803
C130050O18Rik	6.51822	0.0835999	0.328044	0.255139	0.798616	0.857885
Cat	2384.23	0.0147238	0.0577142	0.255116	0.798633	0.857885
St6gal1	1267.42	0.0190061	0.0745145	0.255066	0.798672	0.857885
AK006250	7.54479	-0.080723	0.316119	-0.255255	0.798526	0.857855
Tmeff1	4669.48	0.0193109	0.0756225	0.255359	0.798446	0.857811
AK137856	28.3337	0.0704955	0.275611	0.255737	0.798154	0.857552
Babam1	1562.79	0.0223227	0.0872497	0.255849	0.798067	0.857552
Cox6b1	3239.57	-0.0500393	0.19568	-0.255722	0.798165	0.857552
Gm5483	1.66085	-0.119522	0.46504	-0.255888	0.798038	0.857552
Mcm10	1776.64	-0.0334023	0.130507	-0.255944	0.797994	0.857552
Mir763	2.10917	0.119894	0.466217	0.256014	0.79794	0.857552
Zfyve19	456.933	0.0228957	0.0895301	0.255735	0.798156	0.857552
Atp1a2	250.155	0.0481746	0.187917	0.256362	0.797672	0.857332
Grifin	1.69381	0.114586	0.447405	0.256396	0.797645	0.857332
Pdia6	10709.6	0.0235587	0.0919037	0.256342	0.797687	0.857332
E230029C05Rik	1.90933	-0.118449	0.460294	-0.25667	0.797434	0.857186
AK082148	0.639968	0.1185	0.443555	0.257056	0.797136	0.856908
AK163667	2.17172	0.117662	0.455761	0.257132	0.797077	0.856887
F8	42.2046	0.0433607	0.168551	0.257245	0.79699	0.856836
I730030J21Rik	0.850686	0.120051	0.465684	0.257438	0.796841	0.856718
Erdr1	7258.01	0.0578113	0.224263	0.257781	0.796576	0.856553
Gm6815	0.950375	-0.11585	0.465075	-0.257687	0.796648	0.856553
Hells	2736.09	-0.0259907	0.100847	-0.257723	0.796621	0.856553
A630075F10Rik	10.0304	0.0763317	0.295781	0.257946	0.796448	0.856464
Spdya	19.0026	-0.0662522	0.25667	-0.258021	0.796391	0.856444
Slc8a2	435.321	-0.0343323	0.132899	-0.25833	0.796152	0.85623
Myl6	6985.89	0.0493717	0.190972	0.258528	0.796	0.856172
Slc6a4	21.9851	-0.0866821	0.335608	-0.258451	0.796059	0.856172
Usp12	1370.09	-0.0183179	0.0708761	-0.25845	0.79606	0.856172
Stat5b	853.043	-0.0267363	0.103251	-0.258943	0.795679	0.855889
Gm1600	4.0969	-0.102022	0.392995	-0.259121	0.795542	0.855783
Uchl5	1154.07	0.0242607	0.0935765	0.259262	0.795433	0.855708
AK188793	7.7694	-0.10876	0.419039	-0.259341	0.795373	0.855687
Rbm43	146.698	-0.0442167	0.170509	-0.259339	0.795374	0.855687
Hspb9	5.55698	-0.0958021	0.368567	-0.260302	0.794631	0.854972
Hist1h2bl	7.26148	-0.0955954	0.367282	-0.260378	0.794572	0.85495
AK028951	53.7604	0.0686878	0.263683	0.260511	0.79447	0.854901
Matk	62.1598	-0.040827	0.156734	-0.260509	0.794471	0.854901
Rdh13	694.261	-0.0155867	0.0598368	-0.260488	0.794487	0.854901
BC030867	546.982	-0.0180371	0.0691345	-0.260898	0.794171	0.854687
BC048559	126.113	0.0494452	0.189456	0.260994	0.794097	0.85465
Far1os	10.6077	-0.0919487	0.351776	-0.260997	0.794095	0.85465
Ebna1bp2	1999.13	-0.0336576	0.128881	-0.261153	0.793975	0.854602
AK146230	2.28055	0.111111	0.425017	0.261225	0.793919	0.854584
Rnf103	593.181	-0.0170128	0.0650427	-0.261563	0.793658	0.854346
AK215526	57.5997	-0.115183	0.440341	-0.261792	0.793482	0.854198
Wnt8b	682.877	-0.0984841	0.376198	-0.261858	0.793431	0.854185
Trpc7	1.3835	-0.121953	0.464033	-0.261951	0.793359	0.85415
DQ720715	1.03542	0.122878	0.465861	0.262187	0.793177	0.853996
AK016335	7.17613	-0.0815968	0.310429	-0.26252	0.792921	0.853761
Gpr135	21.8739	-0.0578809	0.220448	-0.262594	0.792863	0.853742
Mapk8	1581.62	0.0176828	0.0672996	0.262748	0.792745	0.853656
AK134133	1.53706	-0.121814	0.462954	-0.262956	0.792584	0.853561
Lamtor4	447.75	0.0475282	0.180771	0.262922	0.792611	0.853561
Tmem218	296.272	-0.0334552	0.127246	-0.262913	0.792618	0.853561
Lysmd2	146.619	-0.0395975	0.150428	-0.263235	0.79237	0.85342
Crlf3	742.579	-0.014879	0.0564557	-0.263552	0.792125	0.853199
Tbc1d10c	16.3289	-0.0635012	0.241102	-0.263591	0.792095	0.853199
AK214641	34.8882	-0.107995	0.41514	-0.26377	0.791957	0.853102
Slc26a4	1.5595	0.123794	0.46611	0.263821	0.791918	0.853102
Gmnn	1827.16	0.0386453	0.146441	0.263897	0.791859	0.85308
AK085138	13.0279	-0.0857606	0.324847	-0.263958	0.791812	0.853072
Mir7027	1.38787	-0.123167	0.46388	-0.264028	0.791758	0.853056
Pp2d1	13.1012	-0.0792358	0.299731	-0.264159	0.791658	0.852989
Mir3091	11.0641	-0.0891238	0.337734	-0.26445	0.791434	0.852813
Mpp2	815.727	0.0307666	0.116353	0.264421	0.791455	0.852813
Pyurf	499.619	-0.0307267	0.11599	-0.264907	0.791081	0.852494
AI597479	1074.18	-0.0152736	0.0576307	-0.265025	0.790991	0.852438
D8Ertd738e	1766.23	0.0306844	0.115743	0.26511	0.790924	0.852409
Ssmem1	4.82266	-0.0939169	0.354051	-0.265212	0.790846	0.852366
Actl10	6.94723	0.0821905	0.309504	0.265414	0.790691	0.852253
Ptchd3	1.97979	-0.120085	0.459478	-0.2654	0.790701	0.852253
Rnf225	51.405	0.0889131	0.335113	0.265456	0.790658	0.852253
Ceacam18	1.13692	0.122426	0.4632	0.265838	0.790364	0.85205
Dnajc17	394.775	0.0368066	0.138478	0.265796	0.790397	0.85205
E330033B04Rik	68.8974	-0.0623363	0.23447	-0.265834	0.790367	0.85205
1700019E08Rik	1.81277	-0.125168	0.466268	-0.266124	0.790144	0.85201
AK053090	4.83478	-0.116626	0.437589	-0.265996	0.790243	0.85201
Kctd16	2.12252	0.116833	0.44247	0.266027	0.790218	0.85201
Timm13	2196.47	-0.0536526	0.201593	-0.266147	0.790126	0.85201
Tm4sf19	0.597182	0.117873	0.450888	0.266016	0.790227	0.85201
Evpl	93.0156	1.67838	0.196246	0.266263	0.790036	0.851998
BC051516	1.844	0.121753	0.455779	0.266415	0.78992	0.851914
Yae1d1	1056.75	-0.0137483	0.0515728	-0.266582	0.789791	0.851817
AB349717	919.582	-0.0319298	0.119719	-0.266708	0.789694	0.851779
G630093K05Rik	2.30737	-0.116322	0.434831	-0.266679	0.789716	0.851779
Gna15	12.2646	0.0982577	0.368341	0.266691	0.789707	0.851779
Hypk	2418.71	0.0441111	0.165001	0.26734	0.789208	0.851356
Dmrt1	6.57696	0.0979539	0.366173	0.267566	0.789034	0.85121
Nqo2	421.256	-0.0281912	0.105357	-0.267573	0.789028	0.85121
Timm10b	609.383	0.0434602	0.162159	0.268014	0.788689	0.850922
Mrto4	1623.05	-0.0384229	0.143014	-0.268667	0.788186	0.850421
Snord64	14.1108	-0.0807827	0.300822	-0.268751	0.788122	0.850394
Anp32a	11408.3	0.0360927	0.134261	0.268824	0.788065	0.850375
Pde6c	0.892165	-0.958016	0.454287	-0.268898	0.788008	0.850355
Dnah7c	31.7857	0.0490548	0.18233	0.269068	0.787877	0.850256
AK027935	0.785992	-0.101089	0.368667	-0.269226	0.787756	0.850167
Calm2	11089.3	0.0274827	0.102031	0.269356	0.787655	0.850101
Irs1	1455.5	-0.0304962	0.113219	-0.269358	0.787655	0.850101
Uxt	285.879	-0.0359297	0.133289	-0.269566	0.787494	0.85001
AK078352	6.22013	-0.088718	0.328825	-0.269907	0.787232	0.849785
Ebp	332.117	0.0283342	0.104949	0.269982	0.787174	0.849785
Gon4l	2652.42	-0.0411224	0.152369	-0.269888	0.787247	0.849785
Ddx1	5447.69	0.0227706	0.0843153	0.270065	0.78711	0.849763
Pcdhac1	14.758	-0.104043	0.384828	-0.270094	0.787088	0.849763
Arid5b	546.658	0.0617277	0.228493	0.270168	0.787031	0.849762
Rcor1	728.163	0.0458197	0.169573	0.270205	0.787002	0.849762
Parp1	10489.9	0.0249542	0.0922349	0.270551	0.786737	0.849528
Btbd11	343.756	0.0375685	0.138725	0.270805	0.786541	0.849359
Mir5103	1.96886	-0.12284	0.454675	-0.270932	0.786444	0.849295
4921515E04Rik	2.71921	-0.109849	0.404625	-0.270994	0.786395	0.849285
Gm12505	2.21435	-0.116983	0.431278	-0.27102	0.786376	0.849285
AK046242	0.592497	0.118308	0.451617	0.271126	0.786294	0.84926
Olfr613	133.641	-0.051362	0.189309	-0.271312	0.786151	0.849147
AK047175	2.62838	0.114782	0.42267	0.271386	0.786094	0.849128
Dctpp1	1833.14	-0.0480817	0.177008	-0.271639	0.7859	0.848959
Gm20753	1.67455	0.126399	0.464939	0.271676	0.785871	0.848959
Btn2a2	17.2283	0.0703977	0.258935	0.271819	0.785761	0.848893
Hvcn1	367.342	0.041037	0.150831	0.272096	0.785548	0.848705
Awat2	21.0608	0.0646866	0.237762	0.272217	0.785455	0.848647
4930474N05Rik	1.26592	-0.126641	0.463313	-0.272587	0.78517	0.848381
Setd4	161.195	-0.0351128	0.128754	-0.272716	0.785071	0.848316
2010107E04Rik	1777.7	-0.0571905	0.209653	-0.27279	0.785014	0.848296
Gm4956	0.605066	0.12057	0.450676	0.272838	0.784978	0.848296
Tmem160	508.833	-0.0521314	0.191	-0.272943	0.784897	0.848254
AK046440	0.660748	0.128306	0.459832	0.273049	0.784816	0.848212
Arf5	3893.37	0.037096	0.135787	0.273194	0.784704	0.848212
Cideb	11.8108	-0.100918	0.368987	-0.273156	0.784733	0.848212
Sepw1	5227.12	-0.0324309	0.118776	-0.273043	0.78482	0.848212
Tssk5	1.588	0.127237	0.464101	0.273134	0.78475	0.848212
Katnbl1	772.537	-0.0164856	0.0603161	-0.273321	0.784606	0.84819
Ascl4	5.69108	-0.0912632	0.333754	-0.273506	0.784464	0.848079
AK007459	26.0544	0.0697905	0.255079	0.27358	0.784408	0.848059
Naip7	1.33899	0.101964	0.366441	0.273626	0.784372	0.848059
Rttn	615.227	-0.0348308	0.127289	-0.273645	0.784358	0.848059
Sftpb	0.999666	-0.127817	0.465871	-0.2737	0.784315	0.848059
Ooep	61.473	-0.0539863	0.196919	-0.274204	0.783928	0.847708
AK046962	34.5772	-0.0553919	0.201895	-0.274274	0.783874	0.847698
Copz1	3377.23	0.030782	0.112226	0.274286	0.783865	0.847698
Ugt2b36	0.537429	-0.0841052	0.292871	-0.274267	0.783879	0.847698
AK047352	2.05327	-0.123355	0.447083	-0.275037	0.783288	0.847194
AK206687	8.11927	-0.0997894	0.371657	-0.275067	0.783265	0.847194
Vgll2	28.4267	0.0892504	0.324297	0.275024	0.783298	0.847194
AK032800	17.8656	0.0632968	0.229745	0.275597	0.782857	0.846844
Ggt5	17.7823	0.0822653	0.29868	0.275644	0.782821	0.846844
AK140437	10.2708	0.0893482	0.323766	0.275994	0.782553	0.846598
Plekhs1	1.91745	-0.119728	0.434105	-0.276404	0.782238	0.846299
Zfp182	232.821	-0.0386028	0.139644	-0.276432	0.782216	0.846299
Rbm34	790.671	-0.0299279	0.108164	-0.276693	0.782016	0.846143
1700020A23Rik	0.81973	-0.130963	0.46103	-0.276892	0.781863	0.846024
AK045700	1.3449	-0.128405	0.465679	-0.276907	0.781852	0.846024
Glt8d2	57.2561	-0.0564866	0.203969	-0.276886	0.781868	0.846024
Gm11981	0.507411	0.107581	0.37518	0.277105	0.781699	0.845984
Med4	1154.99	-0.0211612	0.0763705	-0.277086	0.781714	0.845984
Gbas	1449.51	0.0181308	0.0654018	0.277221	0.78161	0.845955
4931440F15Rik	3.17189	0.113223	0.408294	0.27753	0.781374	0.845741
AK047551	31.1993	0.0673078	0.242202	0.277841	0.781135	0.845536
Cenpt	931.286	0.0179969	0.0647781	0.277826	0.781146	0.845536
Il17ra	156.701	0.0327526	0.117891	0.277836	0.781138	0.845536
BC055823	1.68899	0.127118	0.46004	0.278255	0.780817	0.845305
Lilra6	0.489047	-0.102584	0.374988	-0.278433	0.78068	0.845199
Cd5l	1.69212	0.129613	0.465807	0.2786	0.780552	0.845102
H2-DMa	39.9702	-0.0447278	0.160463	-0.278728	0.780453	0.845037
AK148766	92.0118	-0.0436579	0.156593	-0.278792	0.780404	0.845026
Sntb1	63.1376	0.0714172	0.255777	0.279192	0.780097	0.844735
Slco1b2	0.115477	-0.191152	0.265783	0.279609	0.779777	0.844431
Mmp7	0.120629	0.338957	0.267124	0.27976	0.779661	0.844347
Cdca7	3781.85	0.0322455	0.115126	0.280089	0.779409	0.844116
DQ564920	0.581857	0.12521	0.451077	0.280869	0.778811	0.84351
Keg1	0.0985721	-0.196957	0.265668	0.28093	0.778764	0.8435
AK217931	3.55731	-0.107878	0.383726	-0.281049	0.778673	0.843479
Arhgap40	2.01908	-0.122524	0.436517	-0.281007	0.778705	0.843479
Mir7026	1.68679	0.124553	0.441481	0.281967	0.777969	0.842764
Abhd13	1072.25	-0.0384769	0.136254	-0.282396	0.77764	0.84245
AK082129	2.74583	-0.116894	0.414464	-0.282541	0.777529	0.842371
Mir3473d	1.18336	-0.127629	0.458055	-0.28374	0.77661	0.841417
Cdc20	4713.34	-0.0309269	0.108813	-0.28422	0.776242	0.84106
AK139882	0.610389	0.11205	0.370415	0.284337	0.776152	0.841004
Prm1	0.549997	0.131937	0.45115	0.284442	0.776072	0.840959
Pstpip1	16.5027	0.088411	0.310567	0.28457	0.775974	0.840895
Gnb2	8241.42	-0.0244341	0.0858157	-0.284728	0.775853	0.840805
Colgalt2	80.8454	-0.0450961	0.158277	-0.284896	0.775724	0.840707
B3gnt6	1.16754	0.132895	0.465127	0.285113	0.775557	0.840568
Gm14305	129.609	0.0440433	0.154434	0.285173	0.775511	0.84056
Gc	0.39644	-1.20666	0.442378	-0.285291	0.775421	0.840504
Ppia	35183.3	-0.0356759	0.12493	-0.285568	0.775209	0.840316
Gm6902	0.838396	0.128957	0.445473	0.285652	0.775145	0.840287
1700018L02Rik	45.9425	-0.0462133	0.161677	-0.285817	0.775018	0.840192
Zfp263	629.509	0.0246831	0.0862681	0.28612	0.774786	0.839982
Txndc11	715.715	0.0269834	0.0942877	0.286182	0.774738	0.839972
AK087755	1.28355	0.132905	0.463195	0.286525	0.774476	0.839729
Smc1a	5546.98	-0.0173813	0.0606573	-0.286548	0.774458	0.839729
AK083296	2.5453	0.104679	0.360753	0.286784	0.774277	0.839619
Duoxa1	0.630668	-0.124884	0.443797	-0.286758	0.774298	0.839619
Cbln1	592.51	0.0500733	0.174535	0.286892	0.774195	0.839591
Begain	281.329	-0.0303681	0.105771	-0.287112	0.774027	0.83945
A230077H06Rik	12.6886	-0.0949766	0.329661	-0.287763	0.773528	0.838951
Ankub1	10.4227	0.0845602	0.293854	0.287878	0.77344	0.838945
Hsd3b3	0.64068	0.127882	0.423709	0.287834	0.773474	0.838945
Mgam	3.01786	-0.832121	0.419794	-0.28782	0.773484	0.838945
Hs3st4	20.3036	-0.0760648	0.264153	-0.288115	0.773259	0.838825
Prkcq	111.111	-0.0702967	0.243896	-0.288193	0.773199	0.838801
Gm10640	5.00982	0.100536	0.348342	0.288597	0.772889	0.838507
Padi4	19.0998	-0.0844998	0.293371	-0.288647	0.772851	0.838507
Echs1	2110	-0.0278216	0.0963507	-0.288753	0.77277	0.838461
Chit1	0.498166	-0.112599	0.371639	-0.288829	0.772712	0.83844
Plin1	1.04338	-0.135184	0.465852	-0.288852	0.772694	0.83844
Mettl23	593.172	0.045065	0.15591	0.289048	0.772545	0.838341
Snord19	7.44723	0.0884559	0.306026	0.289227	0.772408	0.838234
AK146139	8.25	0.128031	0.440823	0.289523	0.772182	0.83803
AK076954	2.33122	0.133827	0.460614	0.289623	0.772104	0.837988
AK198990	2.81221	-0.117976	0.412889	-0.290091	0.771747	0.837714
AW551984	339.718	-0.0599257	0.206618	-0.290017	0.771804	0.837714
Gm1976	135.116	0.0535207	0.184555	0.290003	0.771814	0.837714
AK046349	0.908044	0.120399	0.406824	0.290198	0.771665	0.837677
Ska1	543.543	-0.0276271	0.0951652	-0.290309	0.77158	0.837627
Sik2	299.272	-0.0459934	0.158375	-0.290404	0.771507	0.83759
Zfp661	204.636	-0.0333982	0.114959	-0.290513	0.771424	0.83754
Nusap1	2856.09	0.0283923	0.0976902	0.290636	0.77133	0.83748
Lypla1	1911.89	0.0224209	0.0771165	0.290742	0.771249	0.837434
Myl9	970.504	0.05493	0.188902	0.290785	0.771216	0.837434
Gdf3	2.67214	-0.118026	0.405498	-0.290989	0.77106	0.837311
Gm14296	584.64	0.0275438	0.0945705	0.29125	0.77086	0.837136
Zfp367	746.622	-0.0205385	0.0704795	-0.291413	0.770736	0.837043
Arhgef9	459.146	-0.0431811	0.148081	-0.291597	0.770595	0.836931
Pex19	2626.2	0.0115135	0.0394773	0.291648	0.770556	0.836931
Psd4	30.6797	0.0792814	0.272016	0.291621	0.770577	0.836931
Mrpl52	1086.12	0.0640828	0.219423	0.292051	0.770248	0.836703
Narfl	529.433	-0.0226971	0.0777244	-0.292021	0.77027	0.836703
Peg10	9072.88	0.0618383	0.211636	0.292189	0.770142	0.836647
Igsf3	1988.89	0.0407159	0.139209	0.29248	0.76992	0.836486
Nipal4	39.5713	0.0762858	0.260874	0.292432	0.769956	0.836486
Olfr1055	0.965962	0.134421	0.460505	0.292777	0.769693	0.836284
AK044326	3.1566	0.130743	0.443379	0.292903	0.769596	0.83622
AK148617	5.98425	-0.0948381	0.3235	-0.293029	0.7695	0.836164
Ccdc85a	99.3437	0.0426216	0.14545	0.293021	0.769506	0.836164
St8sia3os	1.11875	-0.137188	0.466215	-0.293022	0.769505	0.836164
AK040272	0.681789	0.135779	0.452125	0.293202	0.769368	0.836138
AK048672	103.974	-0.0708543	0.241224	-0.293672	0.769008	0.835789
Trip6	1538.92	0.0278628	0.0947562	0.294049	0.76872	0.835517
Setd3	2370.75	-0.021305	0.0724404	-0.294103	0.768679	0.835514
Gli3	3307.36	-0.0424574	0.144288	-0.294254	0.768563	0.83543
Prss48	0.724442	-0.137898	0.463312	-0.294559	0.76833	0.835218
Vwa1	340.705	-0.0298833	0.101424	-0.294641	0.768268	0.835192
Oaz2	2739.04	-0.018808	0.0638184	-0.294712	0.768214	0.835175
Actrt3	2.12983	-0.131253	0.444764	-0.295112	0.767909	0.834884
AK146386	0.98997	0.138632	0.466191	0.295168	0.767865	0.834878
Rasip1	548.979	-0.0362112	0.122635	-0.29527	0.767788	0.834835
AK148704	8.81247	-0.10805	0.365788	-0.295673	0.76748	0.834548
BC061462	4.92458	-0.118701	0.402248	-0.295666	0.767485	0.834548
Ppa2	772.256	0.0505646	0.17097	0.295753	0.767419	0.834548
Cd28	5.20895	-0.131773	0.44391	-0.296048	0.767194	0.834358
Pxt1	1.2081	0.137277	0.465906	0.29608	0.767169	0.834358
Usp48	2647.25	-0.0221434	0.0747973	-0.296045	0.767196	0.834358
Kptn	293.608	-0.0284452	0.096017	-0.29625	0.767039	0.834312
3632454L22Rik	5.86326	0.107635	0.362451	0.296679	0.766711	0.834131
AK220028	697.788	0.122378	0.412463	0.296518	0.766834	0.834131
Lias	831.773	-0.031527	0.10632	-0.296531	0.766824	0.834131
Rasl2-9	2.92285	0.121285	0.40903	0.29656	0.766802	0.834131
Rsg1	54.9077	-0.0649264	0.218909	-0.296627	0.766751	0.834131
2700038G22Rik	265.054	-0.0421071	0.141778	-0.297007	0.766461	0.833932
6030466F02Rik	1.06476	0.134781	0.449431	0.297099	0.766391	0.833897
Slc26a8	11.9928	0.0798572	0.268861	0.297137	0.766362	0.833897
Dimt1	578.302	0.0222274	0.0747851	0.297219	0.766299	0.83388
Kcnv2	5.74939	-0.137706	0.463045	-0.297485	0.766096	0.833701
AK015183	10.8047	0.0881258	0.296105	0.29754	0.766055	0.833697
Zkscan16	58.9876	0.0588074	0.197411	0.297858	0.765811	0.833474
1810024B03Rik	60.5573	-0.043702	0.146632	-0.298032	0.765679	0.833371
AK040794	4.65898	-0.106679	0.357158	-0.298151	0.765588	0.833314
Fdxacb1	197.031	-0.0264853	0.0888295	-0.298162	0.76558	0.833314
Stk-ps2	0.638578	0.139971	0.454813	0.298415	0.765386	0.833177
Snord4a	9.99708	-0.0964239	0.322763	-0.298566	0.765271	0.833093
2310039L15Rik	1.61014	0.138158	0.461037	0.298629	0.765223	0.833091
Clcf1	44.894	-0.0590858	0.197805	-0.298619	0.765231	0.833091
Col5a3	56.8758	-0.0572035	0.191172	-0.299174	0.764808	0.832713
Zfp287	327.049	0.0454857	0.151993	0.299302	0.76471	0.832648
AK086010	3.48892	-0.13669	0.457291	-0.299523	0.764541	0.832506
Zfp354b	25.8963	0.0629706	0.210136	0.299628	0.764461	0.832459
AK148313	7.59001	-0.0993099	0.330327	-0.300168	0.764049	0.832052
Tiam2	267.839	0.0265311	0.08827	0.30057	0.763742	0.83176
Rab1a	4458.97	0.0164568	0.0546861	0.300931	0.763467	0.831501
Zc3h7a	1208.34	0.0285389	0.094796	0.301056	0.763372	0.831439
Gm10012	10.7958	0.109079	0.362195	0.301165	0.763289	0.83139
Mical1	1091.19	-0.0112615	0.0373866	-0.301216	0.76325	0.831389
Hoxa11os	1.52461	0.336894	0.384274	-0.301269	0.763209	0.831386
4933408N05Rik	9.6792	-0.0843912	0.279655	-0.30175	0.762843	0.831028
Prl3b1	7.7547	0.110096	0.364865	0.301796	0.762807	0.831028
2210406O10Rik	5.64419	-0.108058	0.357672	-0.302047	0.762616	0.830864
Kcna2	43.7072	-0.0640441	0.212008	-0.302125	0.762557	0.830841
Prkra	1261.36	0.0244817	0.0810134	0.302194	0.762504	0.830825
Mrpl51	1513.23	-0.0497839	0.164697	-0.302278	0.76244	0.830797
Supt20	1658.42	0.0208289	0.068886	0.302368	0.762372	0.830764
Nup62	3047.62	-0.0236715	0.0781707	-0.302818	0.762028	0.830431
Gm3636	279.042	-0.0382857	0.126409	-0.302875	0.761985	0.830425
Bcl2a1b	1.53421	-0.140692	0.462644	-0.303013	0.76188	0.830352
Ifi202b	0.733432	-0.114312	0.447687	-0.303087	0.761823	0.830352
Skap1	16.6712	0.0779684	0.257244	0.30306	0.761844	0.830352
1700040L02Rik	1.75733	-0.140051	0.462443	-0.303202	0.761736	0.830319
AK031816	0.871935	-0.142746	0.464949	-0.303281	0.761676	0.830295
AK142627	25.3614	-0.0827791	0.272811	-0.303555	0.761467	0.830108
Map4k3	1445.72	-0.0265897	0.0875641	-0.30366	0.761387	0.830063
1700021F05Rik	461.383	0.0469261	0.154362	0.304	0.761128	0.829834
Mir7036b	3.85756	0.12458	0.410944	0.303985	0.761139	0.829834
Ptgfrn	2810.91	-0.045481	0.149458	-0.304306	0.760895	0.82965
Ptprq	5.0506	-0.120018	0.394314	-0.304319	0.760885	0.82965
Serac1	341.368	-0.0294435	0.0967225	-0.30441	0.760815	0.829646
2610507I01Rik	365.58	-0.023085	0.0757545	-0.304732	0.76057	0.82942
Rdh5	40.9702	0.0501614	0.164309	0.305295	0.760141	0.828994
Abcc2	0.630631	-1.22492	0.456305	0.305565	0.759936	0.828811
Snord68	5.77408	-0.10189	0.333571	-0.305806	0.759752	0.828652
Ppp1r9a	1184.15	-0.0380169	0.124246	-0.305979	0.75962	0.82855
Aamp	3749.2	0.0382508	0.124969	0.306083	0.759542	0.828505
Pdcd2	564.257	-0.0421613	0.13767	-0.306252	0.759413	0.828405
DQ696184	1.0487	0.142725	0.465755	0.306341	0.759345	0.828373
Onecut1	104.357	-0.0772522	0.252076	-0.306443	0.759267	0.82833
Dnaaf5	720.469	0.0249345	0.0813421	0.30654	0.759194	0.82829
Tmem255b	1.4903	0.143679	0.466148	0.306569	0.759172	0.82829
1700125G22Rik	2.80441	0.125217	0.40771	0.307347	0.758579	0.827702
4930463O16Rik	0.668055	0.142201	0.459911	0.307478	0.758479	0.827635
1600015I10Rik	0.906144	-0.102393	0.35964	-0.307805	0.758231	0.827405
6D	12.4607	0.107749	0.349067	0.308624	0.757607	0.826766
Aym1	1.20224	-0.14352	0.466158	-0.308654	0.757585	0.826766
Csnk2a1	5933.86	0.0215765	0.0698628	0.308841	0.757442	0.826668
Slc1a3	672.759	-0.0408631	0.132285	-0.308901	0.757397	0.82666
Trim34b	0.72442	0.11962	0.369172	0.309773	0.756734	0.825977
4932435O22Rik	2.93076	0.139169	0.451512	0.309841	0.756682	0.825962
Slc30a9	2289.05	0.0279717	0.0902638	0.309889	0.756645	0.825962
Ddx60	5.31818	0.120262	0.388795	0.310165	0.756436	0.825782
Gadl1	13.1683	-0.0807168	0.260095	-0.310157	0.756441	0.825782
Ppp4r1l-ps	597.824	0.0464317	0.149689	0.31019	0.756417	0.825782
AK166824	7.56366	-0.144153	0.465101	-0.310349	0.756296	0.825746
Amz2	1830.56	0.0157175	0.0506441	0.310351	0.756294	0.825746
Fem1c	993.67	-0.0355872	0.114603	-0.310527	0.75616	0.825681
Gbx1	18.4567	-0.103258	0.331879	-0.310804	0.75595	0.825493
Adgrf4	4.17923	0.119581	0.386266	0.310859	0.755908	0.825488
BC049762	4.78017	0.107438	0.346095	0.310912	0.755867	0.825485
Apol10b	1.63554	0.141609	0.459524	0.311076	0.755743	0.82542
Wdr90	1787.19	-0.026095	0.0838958	-0.31104	0.75577	0.82542
Med15	1054.34	-0.034022	0.109214	-0.311516	0.755408	0.825107
DQ697757	363.68	0.0403802	0.129526	0.311745	0.755235	0.824958
Tmem211	5.28617	0.119668	0.383607	0.311947	0.755081	0.824831
Gulp1	669.693	-0.0292331	0.0936692	-0.312087	0.754974	0.824756
AK170551	0.765505	-0.14039	0.459173	-0.312345	0.754778	0.824712
Cyb5a	1277.98	-0.0307879	0.0985954	-0.312267	0.754838	0.824712
Mettl7b	0.22546	-0.189491	0.267082	0.312191	0.754896	0.824712
Ndufa13	2081.57	0.0525371	0.168283	0.312197	0.754891	0.824712
Zic1	3939.62	0.0514776	0.164836	0.312295	0.754816	0.824712
9030617O03Rik	11.8862	0.104219	0.332829	0.312887	0.754367	0.824339
Lhcgr	4.30796	0.129342	0.416418	0.312961	0.754311	0.82432
AK196542	28.5712	-0.129487	0.420077	-0.313171	0.754151	0.824186
Trpm5	2.87954	-0.129944	0.413786	-0.313178	0.754146	0.824186
Hs3st3b1	511.34	-0.032271	0.103003	-0.313296	0.754056	0.824164
AK150110	0.66159	0.132929	0.395691	0.313522	0.753884	0.824065
Cacnb3	1773.09	-0.0354391	0.113043	-0.313505	0.753897	0.824065
Gpalpp1	1306.23	0.0242655	0.0774104	0.313466	0.753927	0.824065
Rab19	8.24577	-0.0864077	0.27568	-0.313553	0.75386	0.824065
AK134933	6.65659	-0.110468	0.351899	-0.313722	0.753732	0.824017
Gja3	3.57755	-0.125051	0.398776	-0.313816	0.753661	0.824017
Pou5f2	2.67954	-0.142947	0.453384	-0.313729	0.753727	0.824017
Trf	218.605	-2.68095	0.166327	-0.314296	0.753296	0.823664
Sult1b1	0.927738	-0.114902	0.363196	-0.314586	0.753076	0.823464
AK139001	77.8279	-0.0596415	0.189346	-0.314961	0.752792	0.823194
Spata9	22.2888	0.0565167	0.179362	0.315104	0.752682	0.823116
AK160320	576.26	-0.057233	0.181515	-0.315307	0.752529	0.822989
AK034441	1.20739	-0.146176	0.46578	-0.315437	0.75243	0.822956
Akr1c21	1.59192	-0.142346	0.451284	-0.315397	0.752461	0.822956
Apbb3	374.941	-0.0316809	0.100338	-0.315758	0.752186	0.822737
Ankrd16	449.266	-0.044747	0.141673	-0.315852	0.752115	0.822725
Vamp2	998.093	-0.0265746	0.0841438	-0.315823	0.752137	0.822725
AK018352	1.59145	0.146071	0.463679	0.316438	0.75167	0.822296
AK035058	7.74898	-0.125936	0.399146	-0.316576	0.751565	0.822223
Pde1b	665.877	-0.0435125	0.137445	-0.316579	0.751563	0.822223
Sec63	2837.46	0.0219259	0.0691437	0.317106	0.751163	0.821865
D130040H23Rik	48.176	0.0574623	0.18104	0.31739	0.750948	0.821671
Pex3	344.36	0.0246797	0.0777362	0.317482	0.750878	0.821635
Enpp6	7.59544	-0.118064	0.374165	-0.317744	0.750679	0.821459
Raph1	1015.86	0.0384959	0.120993	0.318167	0.750358	0.821149
Mettl18	133.941	-0.0475954	0.149539	-0.318296	0.75026	0.821082
Zfp3	117.203	0.0353665	0.111078	0.318392	0.750188	0.821044
Bcl2l13	2923.95	-0.0264309	0.0828493	-0.319024	0.749708	0.820561
AK162339	13.8636	0.0985504	0.308509	0.319497	0.749349	0.820209
Aurkb	2587.72	0.0334459	0.104604	0.319738	0.749167	0.820066
Gbx2	96.9386	0.0576018	0.180147	0.319719	0.749181	0.820066
S1pr2	853.806	-0.0382861	0.119734	-0.319762	0.749149	0.820066
4930524B17Rik	2.85271	0.13689	0.426012	0.320376	0.748684	0.819701
Csprs	1.03704	0.147482	0.458338	0.320375	0.748684	0.819701
Fndc7	2.14612	-0.14321	0.446264	-0.320328	0.748719	0.819701
P2rx5	5.98114	-0.12957	0.404046	-0.320307	0.748735	0.819701
Robo4	267.486	-0.0421756	0.131649	-0.320347	0.748705	0.819701
Serpina10	0.665707	-1.48495	0.4661	-0.320318	0.748727	0.819701
Usp22	6927.29	0.023691	0.073959	0.320327	0.748721	0.819701
Ybey	301.899	0.0261087	0.0814305	0.320632	0.748489	0.819701
Ms4a2	2.16345	0.150352	0.466247	0.320745	0.748404	0.819666
Slc2a2	1.04523	-2.18969	0.456248	0.321187	0.748069	0.81934
Calr4	2.45155	-0.139054	0.433156	-0.321245	0.748025	0.819333
Gm9899	4.12726	0.118771	0.369438	0.321414	0.747897	0.819234
Scarletltr	3.99304	-0.133936	0.415896	-0.321476	0.74785	0.819223
1700019D03Rik	19.7998	-0.0804147	0.249944	-0.321826	0.747584	0.818974
Gm2560	1.76672	-0.149565	0.461485	-0.321951	0.74749	0.818911
Uqcr10	1428.29	-0.0605935	0.188207	-0.321955	0.747487	0.818911
Daw1	3.16113	0.126395	0.391868	0.322259	0.747256	0.818762
Gpx4	4081.52	0.051036	0.158384	0.322229	0.747279	0.818762
Pitpnm2	914.11	0.0467832	0.145134	0.322344	0.747192	0.818749
Camkv	374.097	-0.0498053	0.154482	-0.322394	0.747154	0.818748
AK047481	27.1833	0.0870687	0.27006	0.322468	0.747098	0.818728
AK140583	7.2822	0.098583	0.305653	0.322683	0.746935	0.818659
Ptpn20	2.41094	0.137002	0.423384	0.322629	0.746976	0.818659
R3hdm1	2093.59	0.0409234	0.126854	0.3226	0.746998	0.818659
Wbp11	4064.53	-0.021477	0.0665552	-0.322694	0.746927	0.818659
Gpbp1	3553.04	-0.0176157	0.0545443	-0.322961	0.746725	0.818524
AK134117	29.1777	0.0733872	0.227165	0.323113	0.746609	0.818438
Hif1an	2636.44	0.0295372	0.091385	0.323217	0.746531	0.818393
Dennd4b	705.501	-0.0411662	0.127328	-0.323302	0.746467	0.818364
Gm960	15.8015	0.0870928	0.268876	0.323742	0.746133	0.81804
Spp2	0.638976	-2.09565	0.465363	-0.323892	0.74602	0.817956
Galnt1	3305.89	-0.0292772	0.0903177	-0.324158	0.745819	0.817776
Plaa	2601.76	0.0272093	0.0838654	0.324441	0.745604	0.817611
Tctex2	16.1717	-0.143914	0.44779	-0.324407	0.74563	0.817611
BC042782	1.06585	0.15046	0.46481	0.324538	0.745531	0.817584
3000002C10Rik	95.4029	-0.0405796	0.124905	-0.324882	0.745271	0.817339
AK158148	4.54108	0.151491	0.462758	0.325261	0.744983	0.817102
Mir7019	0.621082	-0.150503	0.457313	-0.325217	0.745017	0.817102
6330415G19Rik	39.067	-0.0548382	0.168534	-0.325401	0.744878	0.817032
Twist1	2961.54	0.0368191	0.112892	0.326142	0.744317	0.816457
9630028I04Rik	1.62927	0.152029	0.464875	0.326308	0.744192	0.816361
AK020853	4.44287	-0.135022	0.414527	-0.326573	0.743991	0.816181
Fam159b	3.81106	0.137363	0.419835	0.326956	0.743701	0.815904
Pfdn6	1413.23	0.0405137	0.123881	0.327038	0.743639	0.815878
Gm14436	332.365	0.0550321	0.168209	0.327163	0.743545	0.815815
AK076687	0.59033	-0.09211	0.290679	-0.327309	0.743434	0.815735
BC025195	287.096	0.0492034	0.150117	0.327762	0.743091	0.815399
Fgfr1op	1114.6	0.0324129	0.0988501	0.327898	0.742988	0.815327
4931406H21Rik	5.51951	-0.145368	0.442359	-0.32803	0.742889	0.815258
Tex43	0.494811	-0.144695	0.42286	-0.328101	0.742835	0.81524
Akt3	2414.63	-0.0530069	0.161482	-0.32825	0.742722	0.815158
Serpina1b	0.197932	-0.281458	0.282716	0.32854	0.742503	0.814958
AK086439	3.0512	0.145049	0.442704	0.32864	0.742428	0.814916
B230219D22Rik	3820.85	-0.0197491	0.0600628	-0.328808	0.742301	0.814818
Frmd6	1300.33	-0.0571761	0.173847	-0.328889	0.74224	0.814792
AK224954	86.0941	-0.0634455	0.192741	-0.329159	0.742035	0.814608
AK021001	0.694261	0.147839	0.429087	0.329334	0.741903	0.814504
AK076683	1.0382	-0.14877	0.451909	-0.329548	0.741741	0.814367
Gm15787	9.13986	0.0943913	0.286428	0.329643	0.74167	0.814329
Klf17	0.715308	0.144307	0.451715	0.329824	0.741533	0.81422
AK020549	11.3765	0.0960046	0.290714	0.330207	0.741244	0.813943
Kcnh1	47.4415	0.084282	0.25471	0.330835	0.740769	0.813463
Ugp2	1360.86	0.0253976	0.0767364	0.330973	0.740665	0.813389
AK035649	4.16997	0.120139	0.362962	0.331093	0.740574	0.81333
1700025G04Rik	1349.05	0.0246389	0.0743962	0.331184	0.740506	0.813296
AK086765	8.82894	0.149294	0.447212	0.33145	0.740305	0.813116
AK030697	15.0905	-0.0812306	0.244904	-0.331635	0.740165	0.813003
Mir5125	92.9166	0.0722584	0.217867	0.331684	0.740128	0.813003
Mboat1	114.302	-0.0748537	0.225542	-0.331871	0.739987	0.812889
Lilrb4a	6.50097	0.14441	0.434201	0.332022	0.739872	0.812805
Gemin8	352.44	-0.0328464	0.0988824	-0.332173	0.739759	0.812721
AK202663	3.30525	-0.124025	0.382795	-0.332474	0.739532	0.812512
BC050214	4.80493	-0.128312	0.38577	-0.332493	0.739517	0.812512
D10Wsu102e	1409.11	-0.0190872	0.0573755	-0.332672	0.739382	0.812459
Trim27	3044.78	-0.0265561	0.0798356	-0.332636	0.739409	0.812459
Arl4a	715.133	-0.0399522	0.120014	-0.332895	0.739214	0.812326
Txn2	2286.95	-0.0327355	0.0983212	-0.332945	0.739176	0.812325
AK087308	4.59387	0.116716	0.350934	0.333212	0.738974	0.812144
Gm11559	1.66845	0.150262	0.451128	0.333347	0.738873	0.812073
4933401H06Rik	0.616757	0.1439	0.427714	0.333866	0.738481	0.811683
AK020645	2.75909	0.146027	0.435027	0.334044	0.738347	0.811577
1700047A11Rik	0.86152	-0.157729	0.466266	-0.334495	0.738006	0.811243
Rom1	76.292	0.0419328	0.125348	0.334537	0.737974	0.811243
Tdh	1.50907	-2.1817	0.455333	0.334607	0.737922	0.811232
6430584L05Rik	1.13246	-0.156429	0.464045	-0.334898	0.737702	0.811031
AK048202	13.0685	0.0847039	0.252826	0.335237	0.737447	0.810791
Gm2518	18.9308	0.0905525	0.270152	0.335341	0.737368	0.810745
Cnga4	2.93868	0.13524	0.402102	0.335959	0.736901	0.81032
Mmp13	0.984899	-0.15749	0.465107	-0.335903	0.736944	0.81032
Psg23	16.1674	0.0980115	0.291751	0.33594	0.736916	0.81032
Gabrg3	2.03389	-0.154266	0.457949	-0.336186	0.73673	0.810221
Xlr4a	6.59555	-0.152245	0.452879	-0.3362	0.73672	0.810221
Zfp248	291.533	-0.0243951	0.0725674	-0.33617	0.736743	0.810221
Mtm1	90.2377	-0.0388042	0.115325	-0.336472	0.736515	0.810092
Nr1i2	0.655857	-0.141122	0.439896	-0.336643	0.736386	0.809991
Aatf	812.372	0.0310152	0.0920915	0.336788	0.736277	0.809916
Tbc1d10a	447.863	0.0366722	0.108892	0.336783	0.736281	0.809916
Setx	2695.51	-0.0240326	0.0712827	-0.337145	0.736008	0.809697
AK137243	0.835495	0.147197	0.439094	0.337257	0.735923	0.809645
Mkks	666.19	0.0516708	0.15318	0.337327	0.73587	0.809638
Tmem40	27.0738	0.126695	0.375468	0.337315	0.73588	0.809638
Ttc5	1574.17	0.0324897	0.0963052	0.337362	0.735844	0.809638
Asb16	5.16473	-0.110622	0.327419	-0.337552	0.735701	0.809564
Plxnb2	8173.09	0.0395658	0.117212	0.337558	0.735696	0.809564
Olr1	6.17206	-0.152952	0.454717	-0.337714	0.735579	0.809511
[truncated: 19,898 more rows]
