# Supplementary material for: Increased RNA editing in maternal immune activation model of neurodevelopmental disease
Source: Nat Commun. 2020 Oct 16;11:5236. doi: 10.1038/s41467-020-19048-6 (PMC7567798; doi:10.1038/s41467-020-19048-6)
Supplement: Supplementary file 4 — Supplementary Data 2 [file 41467_2020_19048_MOESM4_ESM.xlsx]

## Sheet: gsea_report_for_na_pos_15667178
NAME	GS<br> follow link to MSigDB	GS DETAILS	SIZE	ES	NES	NOM p-val	FDR q-val	FWER p-val	RANK AT MAX	LEADING EDGE
GO_NUCLEOSIDE_TRIPHOSPHATE_METABOLIC_PROCESS	GO_NUCLEOSIDE_TRIPHOSPHATE_METABOLIC_PROCESS	Details ...	199	0.829134	1.92737	0	0	0	709	tags=12%, list=5%, signal=12%
GO_NUCLEOSIDE_MONOPHOSPHATE_METABOLIC_PROCESS	GO_NUCLEOSIDE_MONOPHOSPHATE_METABOLIC_PROCESS	Details ...	213	0.828661	1.92342	0	0	0	709	tags=11%, list=5%, signal=11%
GO_NEGATIVE_REGULATION_OF_PROTEIN_MODIFICATION_BY_SMALL_PROTEIN_CONJUGATION_OR_REMOVAL	GO_NEGATIVE_REGULATION_OF_PROTEIN_MODIFICATION_BY_SMALL_PROTEIN_CONJUGATION_OR_REMOVAL	Details ...	130	0.842618	1.8582	0	0	0	497	tags=5%, list=3%, signal=5%
GO_MITOCHONDRIAL_PROTEIN_COMPLEX	GO_MITOCHONDRIAL_PROTEIN_COMPLEX	Details ...	119	0.817621	1.81305	0	0.000313777	0.001	491	tags=3%, list=3%, signal=3%
GO_GLYCOSYL_COMPOUND_METABOLIC_PROCESS	GO_GLYCOSYL_COMPOUND_METABOLIC_PROCESS	Details ...	316	0.747151	1.80747	0	0.000756528	0.003	768	tags=9%, list=5%, signal=9%
GO_PROTEIN_STABILIZATION	GO_PROTEIN_STABILIZATION	Details ...	121	0.827305	1.80212	0	0.00063044	0.003	1340	tags=16%, list=9%, signal=17%
GO_REGULATION_OF_CELLULAR_RESPONSE_TO_HEAT	GO_REGULATION_OF_CELLULAR_RESPONSE_TO_HEAT	Details ...	71	0.879025	1.80174	0	0.000540378	0.003	337	tags=6%, list=2%, signal=6%
GO_ANCHORING_JUNCTION	GO_ANCHORING_JUNCTION	Details ...	458	0.69964	1.76281	0	0.00419845	0.027	2022	tags=25%, list=13%, signal=28%
GO_GENERATION_OF_PRECURSOR_METABOLITES_AND_ENERGY	GO_GENERATION_OF_PRECURSOR_METABOLITES_AND_ENERGY	Details ...	250	0.743221	1.76242	0	0.00373195	0.027	1470	tags=18%, list=9%, signal=19%
GO_REGULATION_OF_PROTEIN_STABILITY	GO_REGULATION_OF_PROTEIN_STABILITY	Details ...	204	0.753804	1.76203	0	0.00335876	0.027	1206	tags=12%, list=8%, signal=13%
GO_RESPONSE_TO_OXYGEN_LEVELS	GO_RESPONSE_TO_OXYGEN_LEVELS	Details ...	293	0.715715	1.74476	0	0.00588732	0.052	1405	tags=24%, list=9%, signal=26%
GO_MONOSACCHARIDE_BINDING	GO_MONOSACCHARIDE_BINDING	Details ...	60	0.846527	1.74367	0	0.00560262	0.054	961	tags=27%, list=6%, signal=28%
GO_REGULATION_OF_MEMBRANE_PERMEABILITY	GO_REGULATION_OF_MEMBRANE_PERMEABILITY	Details ...	65	0.851401	1.73752	0	0.00622249	0.065	813	tags=17%, list=5%, signal=18%
GO_POSITIVE_REGULATION_OF_NF_KAPPAB_TRANSCRIPTION_FACTOR_ACTIVITY	GO_POSITIVE_REGULATION_OF_NF_KAPPAB_TRANSCRIPTION_FACTOR_ACTIVITY	Details ...	119	0.791834	1.73703	0	0.00595948	0.067	1179	tags=13%, list=8%, signal=14%
GO_CELLULAR_RESPONSE_TO_OXYGEN_LEVELS	GO_CELLULAR_RESPONSE_TO_OXYGEN_LEVELS	Details ...	132	0.7772	1.73342	0	0.00639184	0.076	1405	tags=30%, list=9%, signal=32%
GO_MOVEMENT_IN_ENVIRONMENT_OF_OTHER_ORGANISM_INVOLVED_IN_SYMBIOTIC_INTERACTION	GO_MOVEMENT_IN_ENVIRONMENT_OF_OTHER_ORGANISM_INVOLVED_IN_SYMBIOTIC_INTERACTION	Details ...	72	0.841493	1.73118	0	0.00653912	0.082	1142	tags=22%, list=7%, signal=24%
GO_CELL_SUBSTRATE_JUNCTION	GO_CELL_SUBSTRATE_JUNCTION	Details ...	374	0.702702	1.72902	0	0.00666609	0.089	2073	tags=25%, list=13%, signal=28%
GO_PURINE_CONTAINING_COMPOUND_METABOLIC_PROCESS	GO_PURINE_CONTAINING_COMPOUND_METABOLIC_PROCESS	Details ...	347	0.707653	1.72833	0	0.00643502	0.091	1408	tags=14%, list=9%, signal=15%
GO_CELLULAR_RESPONSE_TO_OXIDATIVE_STRESS	GO_CELLULAR_RESPONSE_TO_OXIDATIVE_STRESS	Details ...	172	0.763285	1.72725	0	0.00635944	0.094	1100	tags=12%, list=7%, signal=12%
GO_REGULATION_OF_RESPONSE_TO_CYTOKINE_STIMULUS	GO_REGULATION_OF_RESPONSE_TO_CYTOKINE_STIMULUS	Details ...	116	0.788152	1.72054	0	0.00746394	0.116	1135	tags=16%, list=7%, signal=18%
GO_GLUCOSE_METABOLIC_PROCESS	GO_GLUCOSE_METABOLIC_PROCESS		105	0.792072	1.71347	0	0.00918108	0.147	1087	tags=26%, list=7%, signal=27%
GO_REGULATION_OF_EXTRINSIC_APOPTOTIC_SIGNALING_PATHWAY_IN_ABSENCE_OF_LIGAND	GO_REGULATION_OF_EXTRINSIC_APOPTOTIC_SIGNALING_PATHWAY_IN_ABSENCE_OF_LIGAND		42	0.889934	1.7027	0.00211864	0.0133365	0.212	615	tags=10%, list=4%, signal=10%
GO_REGULATION_OF_PROTEIN_MODIFICATION_BY_SMALL_PROTEIN_CONJUGATION_OR_REMOVAL	GO_REGULATION_OF_PROTEIN_MODIFICATION_BY_SMALL_PROTEIN_CONJUGATION_OR_REMOVAL		260	0.707652	1.7026	0	0.0127567	0.212	497	tags=4%, list=3%, signal=4%
GO_NADH_METABOLIC_PROCESS	GO_NADH_METABOLIC_PROCESS		34	0.902408	1.70255	0	0.0122251	0.212	709	tags=41%, list=5%, signal=43%
GO_INNER_MITOCHONDRIAL_MEMBRANE_PROTEIN_COMPLEX	GO_INNER_MITOCHONDRIAL_MEMBRANE_PROTEIN_COMPLEX		92	0.795278	1.69982	0	0.0131872	0.233	15	tags=1%, list=0%, signal=1%
GO_INTERACTION_WITH_HOST	GO_INTERACTION_WITH_HOST		114	0.777189	1.69754	0	0.0139215	0.25	1142	tags=15%, list=7%, signal=16%
GO_MITOCHONDRIAL_MEMBRANE_ORGANIZATION	GO_MITOCHONDRIAL_MEMBRANE_ORGANIZATION		87	0.807051	1.69447	0.00227273	0.0152932	0.279	813	tags=11%, list=5%, signal=12%
GO_NUCLEOBASE_CONTAINING_SMALL_MOLECULE_METABOLIC_PROCESS	GO_NUCLEOBASE_CONTAINING_SMALL_MOLECULE_METABOLIC_PROCESS		464	0.667112	1.69395	0	0.0150611	0.284	1408	tags=12%, list=9%, signal=13%
GO_RIBONUCLEOSIDE_DIPHOSPHATE_METABOLIC_PROCESS	GO_RIBONUCLEOSIDE_DIPHOSPHATE_METABOLIC_PROCESS		60	0.847178	1.68957	0	0.0167366	0.317	1321	tags=42%, list=9%, signal=45%
GO_BLOOD_MICROPARTICLE	GO_BLOOD_MICROPARTICLE		96	0.803387	1.68952	0	0.0162203	0.317	983	tags=14%, list=6%, signal=14%
GO_GLUCAN_METABOLIC_PROCESS	GO_GLUCAN_METABOLIC_PROCESS		47	0.874678	1.68922	0	0.0157766	0.319	952	tags=23%, list=6%, signal=25%
GO_PYRUVATE_METABOLIC_PROCESS	GO_PYRUVATE_METABOLIC_PROCESS		58	0.846064	1.6833	0	0.0190552	0.384	709	tags=33%, list=5%, signal=34%
GO_NEGATIVE_REGULATION_OF_SIGNAL_TRANSDUCTION_IN_ABSENCE_OF_LIGAND	GO_NEGATIVE_REGULATION_OF_SIGNAL_TRANSDUCTION_IN_ABSENCE_OF_LIGAND		28	0.935193	1.68009	0	0.0208486	0.419	1	tags=7%, list=0%, signal=7%
GO_OXIDATIVE_PHOSPHORYLATION	GO_OXIDATIVE_PHOSPHORYLATION		72	0.81317	1.67722	0.00223214	0.0225706	0.458	15	tags=1%, list=0%, signal=1%
GO_NUCLEOTIDE_PHOSPHORYLATION	GO_NUCLEOTIDE_PHOSPHORYLATION		54	0.837171	1.67664	0	0.022277	0.464	1321	tags=43%, list=9%, signal=46%
GO_RESPONSE_TO_OXIDATIVE_STRESS	GO_RESPONSE_TO_OXIDATIVE_STRESS		326	0.689643	1.67613	0	0.0220702	0.47	1231	tags=12%, list=8%, signal=13%
GO_POSITIVE_REGULATION_OF_INTERLEUKIN_8_PRODUCTION	GO_POSITIVE_REGULATION_OF_INTERLEUKIN_8_PRODUCTION		39	0.878415	1.67572	0.00222717	0.0216762	0.472	636	tags=13%, list=4%, signal=13%
GO_CELLULAR_RESPONSE_TO_HEAT	GO_CELLULAR_RESPONSE_TO_HEAT		32	0.91906	1.67331	0	0.0229758	0.502	49	tags=9%, list=0%, signal=9%
GO_SUGAR_TRANSMEMBRANE_TRANSPORTER_ACTIVITY	GO_SUGAR_TRANSMEMBRANE_TRANSPORTER_ACTIVITY		26	0.936428	1.66989	0	0.0250685	0.542	142	tags=8%, list=1%, signal=8%
GO_NUCLEOSIDE_DIPHOSPHATE_METABOLIC_PROCESS	GO_NUCLEOSIDE_DIPHOSPHATE_METABOLIC_PROCESS		77	0.829341	1.66842	0.0021097	0.0254018	0.554	1321	tags=35%, list=9%, signal=38%
GO_APOPTOTIC_MITOCHONDRIAL_CHANGES	GO_APOPTOTIC_MITOCHONDRIAL_CHANGES		51	0.871964	1.66714	0	0.0256927	0.563	813	tags=18%, list=5%, signal=19%
GO_GLUCOSE_CATABOLIC_PROCESS	GO_GLUCOSE_CATABOLIC_PROCESS		28	0.920025	1.66708	0.00207039	0.0251393	0.565	709	tags=50%, list=5%, signal=52%
GO_POLYSACCHARIDE_METABOLIC_PROCESS	GO_POLYSACCHARIDE_METABOLIC_PROCESS		68	0.830947	1.66666	0	0.0248719	0.571	952	tags=19%, list=6%, signal=20%
GO_REGULATION_OF_INTERLEUKIN_8_PRODUCTION	GO_REGULATION_OF_INTERLEUKIN_8_PRODUCTION		52	0.857003	1.66449	0.00215517	0.0257447	0.594	636	tags=12%, list=4%, signal=12%
GO_NEGATIVE_REGULATION_OF_RESPONSE_TO_ENDOPLASMIC_RETICULUM_STRESS	GO_NEGATIVE_REGULATION_OF_RESPONSE_TO_ENDOPLASMIC_RETICULUM_STRESS		33	0.893946	1.66442	0.00195312	0.0252265	0.595	1	tags=3%, list=0%, signal=3%
GO_APOPTOTIC_SIGNALING_PATHWAY	GO_APOPTOTIC_SIGNALING_PATHWAY		260	0.698511	1.65689	0	0.0312504	0.68	1064	tags=13%, list=7%, signal=13%
GO_VIRAL_LIFE_CYCLE	GO_VIRAL_LIFE_CYCLE		253	0.697769	1.65646	0	0.0309042	0.685	1150	tags=8%, list=7%, signal=9%
GO_REGULATION_OF_PEPTIDYL_SERINE_PHOSPHORYLATION	GO_REGULATION_OF_PEPTIDYL_SERINE_PHOSPHORYLATION		91	0.790459	1.65477	0	0.0317111	0.699	1086	tags=13%, list=7%, signal=14%
GO_INCLUSION_BODY	GO_INCLUSION_BODY		60	0.827065	1.65419	0	0.0316181	0.704	524	tags=13%, list=3%, signal=14%
GO_VIRUS_RECEPTOR_ACTIVITY	GO_VIRUS_RECEPTOR_ACTIVITY		57	0.838189	1.65377	0	0.0314633	0.711	1142	tags=23%, list=7%, signal=25%
GO_CELLULAR_CARBOHYDRATE_METABOLIC_PROCESS	GO_CELLULAR_CARBOHYDRATE_METABOLIC_PROCESS		122	0.753939	1.65337	0.00221729	0.031091	0.713	952	tags=19%, list=6%, signal=20%
GO_STEREOCILIUM_BUNDLE	GO_STEREOCILIUM_BUNDLE		35	0.884957	1.65157	0	0.0319064	0.736	6	tags=3%, list=0%, signal=3%
GO_MONOSACCHARIDE_METABOLIC_PROCESS	GO_MONOSACCHARIDE_METABOLIC_PROCESS		166	0.733045	1.65132	0	0.0314925	0.74	1129	tags=25%, list=7%, signal=26%
GO_REGULATION_OF_ENDOPLASMIC_RETICULUM_UNFOLDED_PROTEIN_RESPONSE	GO_REGULATION_OF_ENDOPLASMIC_RETICULUM_UNFOLDED_PROTEIN_RESPONSE		26	0.933496	1.64995	0	0.0320148	0.755	295	tags=8%, list=2%, signal=8%
GO_POSITIVE_REGULATION_OF_RESPONSE_TO_CYTOKINE_STIMULUS	GO_POSITIVE_REGULATION_OF_RESPONSE_TO_CYTOKINE_STIMULUS		31	0.899733	1.64776	0	0.0335148	0.769	501	tags=16%, list=3%, signal=17%
GO_MONOSACCHARIDE_TRANSPORT	GO_MONOSACCHARIDE_TRANSPORT		46	0.850796	1.64758	0.00406504	0.0330506	0.77	1405	tags=26%, list=9%, signal=29%
GO_VITAMIN_METABOLIC_PROCESS	GO_VITAMIN_METABOLIC_PROCESS		99	0.770494	1.64695	0	0.032887	0.774	1489	tags=21%, list=10%, signal=23%
GO_CARBOHYDRATE_CATABOLIC_PROCESS	GO_CARBOHYDRATE_CATABOLIC_PROCESS		96	0.781464	1.64681	0.00224719	0.0325132	0.776	1129	tags=39%, list=7%, signal=41%
GO_CARBOHYDRATE_TRANSPORTER_ACTIVITY	GO_CARBOHYDRATE_TRANSPORTER_ACTIVITY		36	0.883968	1.64134	0.00200803	0.0371158	0.832	142	tags=6%, list=1%, signal=6%
GO_CELLULAR_CARBOHYDRATE_CATABOLIC_PROCESS	GO_CELLULAR_CARBOHYDRATE_CATABOLIC_PROCESS		24	0.928434	1.64068	0.002079	0.037158	0.838	779	tags=33%, list=5%, signal=35%
GO_CARBOHYDRATE_BIOSYNTHETIC_PROCESS	GO_CARBOHYDRATE_BIOSYNTHETIC_PROCESS		112	0.769221	1.64053	0	0.0366914	0.839	984	tags=21%, list=6%, signal=22%
GO_WATER_SOLUBLE_VITAMIN_METABOLIC_PROCESS	GO_WATER_SOLUBLE_VITAMIN_METABOLIC_PROCESS		72	0.795883	1.63559	0.00209205	0.0416981	0.884	1353	tags=19%, list=9%, signal=21%
GO_NAD_METABOLIC_PROCESS	GO_NAD_METABOLIC_PROCESS		49	0.850503	1.63271	0.00424628	0.0444496	0.902	984	tags=37%, list=6%, signal=39%
GO_CYTOCHROME_COMPLEX	GO_CYTOCHROME_COMPLEX		18	0.970332	1.62977	0	0.0474032	0.918	15	tags=6%, list=0%, signal=6%
GO_REGULATION_OF_TUMOR_NECROSIS_FACTOR_MEDIATED_SIGNALING_PATHWAY	GO_REGULATION_OF_TUMOR_NECROSIS_FACTOR_MEDIATED_SIGNALING_PATHWAY		40	0.876315	1.62812	0	0.0487033	0.931	519	tags=10%, list=3%, signal=10%
GO_RESPONSE_TO_HEAT	GO_RESPONSE_TO_HEAT		81	0.777578	1.62767	0	0.0486043	0.932	49	tags=4%, list=0%, signal=4%
GO_MONOSACCHARIDE_BIOSYNTHETIC_PROCESS	GO_MONOSACCHARIDE_BIOSYNTHETIC_PROCESS		51	0.836931	1.6273	0	0.0484015	0.934	645	tags=25%, list=4%, signal=27%
GO_MATERNAL_PROCESS_INVOLVED_IN_FEMALE_PREGNANCY	GO_MATERNAL_PROCESS_INVOLVED_IN_FEMALE_PREGNANCY		57	0.81664	1.62456	0.0021322	0.0509765	0.943	457	tags=21%, list=3%, signal=22%
GO_INTRINSIC_APOPTOTIC_SIGNALING_PATHWAY	GO_INTRINSIC_APOPTOTIC_SIGNALING_PATHWAY		138	0.733851	1.62277	0	0.0529016	0.948	1135	tags=14%, list=7%, signal=15%
GO_REGULATION_OF_CELL_CYCLE_CHECKPOINT	GO_REGULATION_OF_CELL_CYCLE_CHECKPOINT		26	0.924149	1.62022	0	0.0553495	0.956	8	tags=4%, list=0%, signal=4%
GO_ADP_METABOLIC_PROCESS	GO_ADP_METABOLIC_PROCESS		43	0.849434	1.61941	0.0040568	0.0554096	0.959	1321	tags=51%, list=9%, signal=56%
GO_REGULATION_OF_CYTOKINE_PRODUCTION	GO_REGULATION_OF_CYTOKINE_PRODUCTION		475	0.641181	1.60907	0	0.0703519	0.981	1445	tags=14%, list=9%, signal=15%
GO_REGULATION_OF_HEART_RATE	GO_REGULATION_OF_HEART_RATE		70	0.796055	1.6046	0.00642398	0.0770317	0.987	683	tags=20%, list=4%, signal=21%
GO_CELLULAR_RESPONSE_TO_STARVATION	GO_CELLULAR_RESPONSE_TO_STARVATION		108	0.748945	1.60261	0.00217865	0.0799916	0.991	1423	tags=20%, list=9%, signal=22%
GO_PROTEIN_REFOLDING	GO_PROTEIN_REFOLDING		19	0.949978	1.59943	0	0.0851064	0.996	1	tags=11%, list=0%, signal=11%
GO_POSITIVE_REGULATION_OF_PEPTIDYL_SERINE_PHOSPHORYLATION	GO_POSITIVE_REGULATION_OF_PEPTIDYL_SERINE_PHOSPHORYLATION		66	0.789542	1.59639	0.0042735	0.0900379	0.998	1086	tags=15%, list=7%, signal=16%
GO_HEAT_SHOCK_PROTEIN_BINDING	GO_HEAT_SHOCK_PROTEIN_BINDING		83	0.786969	1.59547	0.00437637	0.0910286	0.998	1	tags=2%, list=0%, signal=2%
GO_OXIDOREDUCTION_COENZYME_METABOLIC_PROCESS	GO_OXIDOREDUCTION_COENZYME_METABOLIC_PROCESS		93	0.749992	1.59269	0	0.0957436	1	1087	tags=23%, list=7%, signal=24%
GO_RESPIRATORY_CHAIN	GO_RESPIRATORY_CHAIN		71	0.791562	1.59244	0.0021097	0.0950042	1	1653	tags=7%, list=11%, signal=8%
GO_REGULATION_OF_ENDOPLASMIC_RETICULUM_STRESS_INDUCED_INTRINSIC_APOPTOTIC_SIGNALING_PATHWAY	GO_REGULATION_OF_ENDOPLASMIC_RETICULUM_STRESS_INDUCED_INTRINSIC_APOPTOTIC_SIGNALING_PATHWAY		25	0.90925	1.59182	0	0.0952004	1	636	tags=12%, list=4%, signal=12%
GO_REACTIVE_OXYGEN_SPECIES_METABOLIC_PROCESS	GO_REACTIVE_OXYGEN_SPECIES_METABOLIC_PROCESS		86	0.767721	1.59132	0.00226244	0.0950831	1	1368	tags=16%, list=9%, signal=18%
GO_ATP_GENERATION_FROM_ADP	GO_ATP_GENERATION_FROM_ADP		35	0.867402	1.59079	0	0.0949987	1	709	tags=46%, list=5%, signal=48%
GO_MICROTUBULE_ORGANIZING_CENTER_PART	GO_MICROTUBULE_ORGANIZING_CENTER_PART		131	0.709113	1.58951	0	0.0963647	1	858	tags=7%, list=6%, signal=7%
GO_POSITIVE_REGULATION_OF_CELL_MATRIX_ADHESION	GO_POSITIVE_REGULATION_OF_CELL_MATRIX_ADHESION		39	0.84919	1.58788	0.00617284	0.0985939	1	425	tags=13%, list=3%, signal=13%
GO_NEGATIVE_REGULATION_OF_ENDOPLASMIC_RETICULUM_STRESS_INDUCED_INTRINSIC_APOPTOTIC_SIGNALING_PATHWAY	GO_NEGATIVE_REGULATION_OF_ENDOPLASMIC_RETICULUM_STRESS_INDUCED_INTRINSIC_APOPTOTIC_SIGNALING_PATHWAY		15	0.961172	1.58734	0	0.0984705	1	1	tags=7%, list=0%, signal=7%
GO_REGULATION_OF_ACTIN_FILAMENT_BASED_MOVEMENT	GO_REGULATION_OF_ACTIN_FILAMENT_BASED_MOVEMENT		28	0.8872	1.58678	0.00840336	0.0985097	1	392	tags=29%, list=3%, signal=29%
GO_POSITIVE_REGULATION_OF_CYTOKINE_PRODUCTION	GO_POSITIVE_REGULATION_OF_CYTOKINE_PRODUCTION		318	0.651482	1.58528	0	0.100409	1	1445	tags=13%, list=9%, signal=14%
GO_TELOMERE_ORGANIZATION	GO_TELOMERE_ORGANIZATION		95	0.738385	1.58525	0.00235849	0.0992955	1	1049	tags=6%, list=7%, signal=7%
GO_CLUSTER_OF_ACTIN_BASED_CELL_PROJECTIONS	GO_CLUSTER_OF_ACTIN_BASED_CELL_PROJECTIONS		128	0.715125	1.5847	0.00226244	0.0991688	1	1899	tags=18%, list=12%, signal=20%
GO_REGULATION_OF_NUCLEASE_ACTIVITY	GO_REGULATION_OF_NUCLEASE_ACTIVITY		21	0.894619	1.58389	0.0101833	0.100127	1	1	tags=5%, list=0%, signal=5%
GO_CONTRACTILE_FIBER	GO_CONTRACTILE_FIBER		183	0.687156	1.58358	0	0.0998354	1	1780	tags=28%, list=11%, signal=31%
GO_HEXOSE_METABOLIC_PROCESS	GO_HEXOSE_METABOLIC_PROCESS		136	0.724713	1.58317	0.00215517	0.099657	1	1129	tags=28%, list=7%, signal=30%
GO_REGULATION_OF_ACTIN_CYTOSKELETON_REORGANIZATION	GO_REGULATION_OF_ACTIN_CYTOSKELETON_REORGANIZATION		31	0.876778	1.58116	0.00202429	0.102864	1	767	tags=16%, list=5%, signal=17%
GO_NEGATIVE_REGULATION_OF_MITOCHONDRION_ORGANIZATION	GO_NEGATIVE_REGULATION_OF_MITOCHONDRION_ORGANIZATION		34	0.857029	1.58091	0.00391389	0.102273	1	14	tags=6%, list=0%, signal=6%
GO_ENERGY_RESERVE_METABOLIC_PROCESS	GO_ENERGY_RESERVE_METABOLIC_PROCESS		57	0.792721	1.58078	0.0108696	0.101405	1	1466	tags=26%, list=9%, signal=29%
GO_G_PROTEIN_COUPLED_RECEPTOR_BINDING	GO_G_PROTEIN_COUPLED_RECEPTOR_BINDING		206	0.685228	1.57827	0	0.10578	1	1505	tags=17%, list=10%, signal=19%
GO_ENERGY_DERIVATION_BY_OXIDATION_OF_ORGANIC_COMPOUNDS	GO_ENERGY_DERIVATION_BY_OXIDATION_OF_ORGANIC_COMPOUNDS		184	0.690582	1.57747	0.00483092	0.106668	1	1604	tags=13%, list=10%, signal=14%
GO_CELLULAR_RESPONSE_TO_EXTERNAL_STIMULUS	GO_CELLULAR_RESPONSE_TO_EXTERNAL_STIMULUS		248	0.656047	1.57633	0	0.108178	1	1423	tags=17%, list=9%, signal=19%
GO_MITOCHONDRIAL_TRANSPORT	GO_MITOCHONDRIAL_TRANSPORT		153	0.704628	1.576	0	0.107928	1	1088	tags=10%, list=7%, signal=11%
GO_MONOSACCHARIDE_TRANSMEMBRANE_TRANSPORTER_ACTIVITY	GO_MONOSACCHARIDE_TRANSMEMBRANE_TRANSPORTER_ACTIVITY		17	0.953931	1.5741	0	0.111426	1	142	tags=12%, list=1%, signal=12%
GO_REGULATION_OF_CYTOKINE_PRODUCTION_INVOLVED_IN_IMMUNE_RESPONSE	GO_REGULATION_OF_CYTOKINE_PRODUCTION_INVOLVED_IN_IMMUNE_RESPONSE		47	0.808645	1.57394	0.00847458	0.110653	1	1068	tags=19%, list=7%, signal=21%
GO_IRON_ION_BINDING	GO_IRON_ION_BINDING		123	0.707444	1.57269	0.00217391	0.112406	1	1436	tags=15%, list=9%, signal=16%
GO_CELLULAR_CARBOHYDRATE_BIOSYNTHETIC_PROCESS	GO_CELLULAR_CARBOHYDRATE_BIOSYNTHETIC_PROCESS		46	0.811505	1.57239	0.00843882	0.11192	1	808	tags=20%, list=5%, signal=21%
GO_POLYSACCHARIDE_CATABOLIC_PROCESS	GO_POLYSACCHARIDE_CATABOLIC_PROCESS		19	0.940148	1.57107	0.00197628	0.113676	1	779	tags=32%, list=5%, signal=33%
GO_NEGATIVE_REGULATION_OF_INTRINSIC_APOPTOTIC_SIGNALING_PATHWAY	GO_NEGATIVE_REGULATION_OF_INTRINSIC_APOPTOTIC_SIGNALING_PATHWAY		76	0.774003	1.56889	0.0043956	0.117625	1	882	tags=11%, list=6%, signal=11%
GO_REGULATION_OF_INTRINSIC_APOPTOTIC_SIGNALING_PATHWAY	GO_REGULATION_OF_INTRINSIC_APOPTOTIC_SIGNALING_PATHWAY		128	0.712808	1.56859	0	0.117266	1	975	tags=11%, list=6%, signal=12%
GO_BRUSH_BORDER	GO_BRUSH_BORDER		99	0.728057	1.56745	0.00215054	0.118663	1	1137	tags=14%, list=7%, signal=15%
GO_I_BAND	GO_I_BAND		106	0.730076	1.56453	0.0045977	0.12438	1	1409	tags=28%, list=9%, signal=31%
GO_VITAMIN_TRANSPORT	GO_VITAMIN_TRANSPORT		27	0.881606	1.56387	0.00643777	0.124869	1	1083	tags=26%, list=7%, signal=28%
GO_REGULATION_OF_TRANSCRIPTION_FROM_RNA_POLYMERASE_II_PROMOTER_IN_RESPONSE_TO_HYPOXIA	GO_REGULATION_OF_TRANSCRIPTION_FROM_RNA_POLYMERASE_II_PROMOTER_IN_RESPONSE_TO_HYPOXIA		27	0.883714	1.56226	0.00826446	0.127371	1	801	tags=22%, list=5%, signal=23%
GO_REGULATION_OF_MITOCHONDRIAL_OUTER_MEMBRANE_PERMEABILIZATION_INVOLVED_IN_APOPTOTIC_SIGNALING_PATHWAY	GO_REGULATION_OF_MITOCHONDRIAL_OUTER_MEMBRANE_PERMEABILIZATION_INVOLVED_IN_APOPTOTIC_SIGNALING_PATHWAY		40	0.827271	1.5618	0.0106157	0.127333	1	813	tags=15%, list=5%, signal=16%
GO_CENTRIOLE	GO_CENTRIOLE		90	0.732143	1.56042	0.00424628	0.129564	1	1	tags=2%, list=0%, signal=2%
GO_REGULATION_OF_CARDIAC_MUSCLE_CELL_CONTRACTION	GO_REGULATION_OF_CARDIAC_MUSCLE_CELL_CONTRACTION		23	0.904132	1.55964	0.00984252	0.130244	1	392	tags=35%, list=3%, signal=36%
GO_REGULATION_OF_FATTY_ACID_METABOLIC_PROCESS	GO_REGULATION_OF_FATTY_ACID_METABOLIC_PROCESS		75	0.759049	1.55822	0.00420168	0.132688	1	1087	tags=11%, list=7%, signal=11%
GO_NUCLEOSIDE_MONOPHOSPHATE_BIOSYNTHETIC_PROCESS	GO_NUCLEOSIDE_MONOPHOSPHATE_BIOSYNTHETIC_PROCESS		72	0.759422	1.55795	0.0133929	0.132127	1	318	tags=6%, list=2%, signal=6%
GO_SIGNAL_TRANSDUCTION_IN_RESPONSE_TO_DNA_DAMAGE	GO_SIGNAL_TRANSDUCTION_IN_RESPONSE_TO_DNA_DAMAGE		85	0.73082	1.55758	0.00429185	0.131909	1	568	tags=8%, list=4%, signal=9%
GO_DEATH_RECEPTOR_ACTIVITY	GO_DEATH_RECEPTOR_ACTIVITY		20	0.901521	1.55636	0.00399202	0.134085	1	433	tags=20%, list=3%, signal=21%
GO_REGULATION_OF_CARDIAC_MUSCLE_CELL_ACTION_POTENTIAL	GO_REGULATION_OF_CARDIAC_MUSCLE_CELL_ACTION_POTENTIAL		17	0.916529	1.5561	0.00395257	0.133589	1	392	tags=35%, list=3%, signal=36%
GO_REGULATION_OF_PRODUCTION_OF_MOLECULAR_MEDIATOR_OF_IMMUNE_RESPONSE	GO_REGULATION_OF_PRODUCTION_OF_MOLECULAR_MEDIATOR_OF_IMMUNE_RESPONSE		81	0.754625	1.55437	0.00438597	0.136763	1	1210	tags=14%, list=8%, signal=15%
GO_MUSCLE_CONTRACTION	GO_MUSCLE_CONTRACTION		213	0.663379	1.55385	0.00479616	0.136864	1	1364	tags=19%, list=9%, signal=21%
GO_REGULATION_OF_VASOCONSTRICTION	GO_REGULATION_OF_VASOCONSTRICTION		63	0.777841	1.55306	0.0130152	0.13774	1	1014	tags=21%, list=7%, signal=22%
GO_REGULATION_OF_MUSCLE_CONTRACTION	GO_REGULATION_OF_MUSCLE_CONTRACTION		130	0.701349	1.55277	0.00936768	0.137251	1	1431	tags=23%, list=9%, signal=25%
GO_REGULATION_OF_PEPTIDYL_THREONINE_PHOSPHORYLATION	GO_REGULATION_OF_PEPTIDYL_THREONINE_PHOSPHORYLATION		30	0.860406	1.55257	0.0149893	0.136751	1	315	tags=10%, list=2%, signal=10%
GO_POSITIVE_REGULATION_OF_ACTIN_CYTOSKELETON_REORGANIZATION	GO_POSITIVE_REGULATION_OF_ACTIN_CYTOSKELETON_REORGANIZATION		16	0.924047	1.55028	0.00793651	0.141983	1	691	tags=13%, list=4%, signal=13%
GO_CELL_CELL_JUNCTION	GO_CELL_CELL_JUNCTION		344	0.628306	1.54826	0	0.146036	1	1244	tags=19%, list=8%, signal=20%
GO_RESPONSE_TO_INCREASED_OXYGEN_LEVELS	GO_RESPONSE_TO_INCREASED_OXYGEN_LEVELS		23	0.892173	1.54758	0.006	0.146913	1	1100	tags=39%, list=7%, signal=42%
GO_CARBOHYDRATE_TRANSMEMBRANE_TRANSPORT	GO_CARBOHYDRATE_TRANSMEMBRANE_TRANSPORT		17	0.936216	1.54429	0.00956023	0.154933	1	142	tags=12%, list=1%, signal=12%
GO_REGULATION_OF_HEART_RATE_BY_CARDIAC_CONDUCTION	GO_REGULATION_OF_HEART_RATE_BY_CARDIAC_CONDUCTION		26	0.862904	1.54403	0.0162602	0.154615	1	421	tags=31%, list=3%, signal=32%
GO_REGULATION_OF_I_KAPPAB_KINASE_NF_KAPPAB_SIGNALING	GO_REGULATION_OF_I_KAPPAB_KINASE_NF_KAPPAB_SIGNALING		211	0.663828	1.54373	0.00481928	0.154159	1	2019	tags=16%, list=13%, signal=18%
GO_CELL_CELL_CONTACT_ZONE	GO_CELL_CELL_CONTACT_ZONE		60	0.763419	1.54364	0.0105932	0.153155	1	1244	tags=28%, list=8%, signal=31%
GO_ACTIVATION_OF_CYSTEINE_TYPE_ENDOPEPTIDASE_ACTIVITY	GO_ACTIVATION_OF_CYSTEINE_TYPE_ENDOPEPTIDASE_ACTIVITY		85	0.74879	1.54108	0.00221729	0.159077	1	1397	tags=19%, list=9%, signal=21%
GO_POSITIVE_REGULATION_OF_LAMELLIPODIUM_ASSEMBLY	GO_POSITIVE_REGULATION_OF_LAMELLIPODIUM_ASSEMBLY		15	0.930548	1.54086	0.00612245	0.158568	1	68	tags=7%, list=0%, signal=7%
GO_ATPASE_ACTIVITY_COUPLED	GO_ATPASE_ACTIVITY_COUPLED		297	0.648058	1.53947	0.00239808	0.161254	1	1899	tags=14%, list=12%, signal=15%
GO_VITAMIN_BINDING	GO_VITAMIN_BINDING		70	0.764241	1.5393	0.010917	0.160365	1	1324	tags=23%, list=9%, signal=25%
GO_POSITIVE_REGULATION_OF_MITOCHONDRIAL_MEMBRANE_PERMEABILITY	GO_POSITIVE_REGULATION_OF_MITOCHONDRIAL_MEMBRANE_PERMEABILITY		16	0.919505	1.53909	0.00392927	0.159821	1	813	tags=31%, list=5%, signal=33%
GO_OXIDOREDUCTASE_ACTIVITY_ACTING_ON_A_HEME_GROUP_OF_DONORS	GO_OXIDOREDUCTASE_ACTIVITY_ACTING_ON_A_HEME_GROUP_OF_DONORS		19	0.909307	1.53716	0.00422833	0.164425	1	729	tags=16%, list=5%, signal=17%
GO_REGULATION_OF_STRIATED_MUSCLE_CONTRACTION	GO_REGULATION_OF_STRIATED_MUSCLE_CONTRACTION		67	0.768516	1.53661	0.0042735	0.164788	1	1275	tags=30%, list=8%, signal=32%
GO_PURINE_NUCLEOSIDE_MONOPHOSPHATE_BIOSYNTHETIC_PROCESS	GO_PURINE_NUCLEOSIDE_MONOPHOSPHATE_BIOSYNTHETIC_PROCESS		52	0.796114	1.53622	0.0100806	0.164776	1	318	tags=6%, list=2%, signal=6%
GO_MONOSACCHARIDE_CATABOLIC_PROCESS	GO_MONOSACCHARIDE_CATABOLIC_PROCESS		53	0.786456	1.53609	0.012848	0.163984	1	759	tags=38%, list=5%, signal=40%
GO_DIOXYGENASE_ACTIVITY	GO_DIOXYGENASE_ACTIVITY		75	0.73672	1.53561	0.0243363	0.164172	1	1400	tags=19%, list=9%, signal=20%
GO_UNFOLDED_PROTEIN_BINDING	GO_UNFOLDED_PROTEIN_BINDING		86	0.736525	1.5345	0.0172414	0.165867	1	1	tags=2%, list=0%, signal=2%
GO_ELECTRON_CARRIER_ACTIVITY	GO_ELECTRON_CARRIER_ACTIVITY		102	0.714106	1.53375	0.00932401	0.166764	1	750	tags=7%, list=5%, signal=7%
GO_VITAMIN_TRANSPORTER_ACTIVITY	GO_VITAMIN_TRANSPORTER_ACTIVITY		20	0.905199	1.53169	0.0188285	0.171868	1	594	tags=20%, list=4%, signal=21%
GO_REGULATION_OF_CARDIAC_MUSCLE_CONTRACTION	GO_REGULATION_OF_CARDIAC_MUSCLE_CONTRACTION		56	0.766991	1.53127	0.010661	0.171908	1	1275	tags=29%, list=8%, signal=31%
GO_CELLULAR_RESPONSE_TO_ABIOTIC_STIMULUS	GO_CELLULAR_RESPONSE_TO_ABIOTIC_STIMULUS		241	0.646804	1.53082	0.00483092	0.172317	1	1761	tags=19%, list=11%, signal=21%
GO_REGULATION_OF_GLUCOSE_METABOLIC_PROCESS	GO_REGULATION_OF_GLUCOSE_METABOLIC_PROCESS		85	0.731861	1.53073	0.0087146	0.171341	1	1382	tags=21%, list=9%, signal=23%
GO_ALPHA_AMINO_ACID_BIOSYNTHETIC_PROCESS	GO_ALPHA_AMINO_ACID_BIOSYNTHETIC_PROCESS		71	0.744911	1.53033	0.00665188	0.17139	1	1635	tags=20%, list=11%, signal=22%
GO_GLUCAN_BIOSYNTHETIC_PROCESS	GO_GLUCAN_BIOSYNTHETIC_PROCESS		22	0.87678	1.53011	0.0102459	0.170819	1	808	tags=27%, list=5%, signal=29%
GO_SIGNAL_TRANSDUCTION_BY_P53_CLASS_MEDIATOR	GO_SIGNAL_TRANSDUCTION_BY_P53_CLASS_MEDIATOR		110	0.707498	1.52992	0.00429185	0.170348	1	789	tags=11%, list=5%, signal=11%
GO_APICAL_JUNCTION_ASSEMBLY	GO_APICAL_JUNCTION_ASSEMBLY		36	0.825982	1.52917	0.0104384	0.171719	1	1979	tags=39%, list=13%, signal=44%
GO_INTERCALATED_DISC	GO_INTERCALATED_DISC		48	0.791142	1.52683	0.012766	0.17765	1	1244	tags=31%, list=8%, signal=34%
GO_EXTRINSIC_APOPTOTIC_SIGNALING_PATHWAY_VIA_DEATH_DOMAIN_RECEPTORS	GO_EXTRINSIC_APOPTOTIC_SIGNALING_PATHWAY_VIA_DEATH_DOMAIN_RECEPTORS		34	0.83833	1.52586	0.0105708	0.179296	1	433	tags=12%, list=3%, signal=12%
GO_STRIATED_MUSCLE_CONTRACTION	GO_STRIATED_MUSCLE_CONTRACTION		93	0.722908	1.52364	0.00875273	0.184844	1	1364	tags=27%, list=9%, signal=29%
GO_MYOFIBRIL_ASSEMBLY	GO_MYOFIBRIL_ASSEMBLY		44	0.79775	1.52359	0.0171306	0.183708	1	1614	tags=30%, list=10%, signal=33%
GO_REGULATION_OF_APOPTOTIC_SIGNALING_PATHWAY	GO_REGULATION_OF_APOPTOTIC_SIGNALING_PATHWAY		329	0.625654	1.52339	0	0.183085	1	1366	tags=13%, list=9%, signal=14%
GO_POSITIVE_REGULATION_OF_I_KAPPAB_KINASE_NF_KAPPAB_SIGNALING	GO_POSITIVE_REGULATION_OF_I_KAPPAB_KINASE_NF_KAPPAB_SIGNALING		161	0.67064	1.52337	0.00686499	0.181944	1	2019	tags=14%, list=13%, signal=16%
GO_OXIDOREDUCTASE_ACTIVITY_ACTING_ON_PAIRED_DONORS_WITH_INCORPORATION_OR_REDUCTION_OF_MOLECULAR_OXYGEN_2_OXOGLUTARATE_AS_ONE_DONOR_AND_INCORPORATION_OF_ONE_ATOM_EACH_OF_OXYGEN_INTO_BOTH_DONORS	GO_OXIDOREDUCTASE_ACTIVITY_ACTING_ON_PAIRED_DONORS_WITH_INCORPORATION_OR_REDUCTION_OF_MOLECULAR_OXYGEN_2_OXOGLUTARATE_AS_ONE_DONOR_AND_INCORPORATION_OF_ONE_ATOM_EACH_OF_OXYGEN_INTO_BOTH_DONORS		38	0.80582	1.52328	0.0221774	0.181008	1	750	tags=16%, list=5%, signal=17%
GO_RESPONSE_TO_HYDROGEN_PEROXIDE	GO_RESPONSE_TO_HYDROGEN_PEROXIDE		107	0.703322	1.52284	0.00697674	0.181287	1	1857	tags=25%, list=12%, signal=28%
GO_PROTEIN_LOCALIZATION_TO_ENDOPLASMIC_RETICULUM	GO_PROTEIN_LOCALIZATION_TO_ENDOPLASMIC_RETICULUM		108	0.704944	1.521	0.0110865	0.185346	1	4056	tags=70%, list=26%, signal=95%
GO_REGULATION_OF_MUSCLE_CELL_APOPTOTIC_PROCESS	GO_REGULATION_OF_MUSCLE_CELL_APOPTOTIC_PROCESS		40	0.810674	1.51957	0.00835073	0.188346	1	1562	tags=28%, list=10%, signal=31%
GO_REGULATION_OF_MITOCHONDRIAL_MEMBRANE_PERMEABILITY_INVOLVED_IN_APOPTOTIC_PROCESS	GO_REGULATION_OF_MITOCHONDRIAL_MEMBRANE_PERMEABILITY_INVOLVED_IN_APOPTOTIC_PROCESS		20	0.892226	1.51898	0.0210084	0.188927	1	813	tags=20%, list=5%, signal=21%
GO_REGULATION_OF_CARBOHYDRATE_METABOLIC_PROCESS	GO_REGULATION_OF_CARBOHYDRATE_METABOLIC_PROCESS		140	0.687741	1.51878	0.00714286	0.18836	1	1382	tags=16%, list=9%, signal=17%
GO_TUMOR_NECROSIS_FACTOR_MEDIATED_SIGNALING_PATHWAY	GO_TUMOR_NECROSIS_FACTOR_MEDIATED_SIGNALING_PATHWAY		106	0.715888	1.51856	0.00831601	0.187922	1	433	tags=8%, list=3%, signal=8%
GO_POSITIVE_REGULATION_OF_NUCLEASE_ACTIVITY	GO_POSITIVE_REGULATION_OF_NUCLEASE_ACTIVITY		15	0.926901	1.51843	0.00613497	0.187193	1	1	tags=7%, list=0%, signal=7%
GO_REGULATION_OF_LEUKOCYTE_MEDIATED_IMMUNITY	GO_REGULATION_OF_LEUKOCYTE_MEDIATED_IMMUNITY		125	0.692011	1.51552	0.00909091	0.195047	1	1538	tags=16%, list=10%, signal=18%
GO_CARBOHYDRATE_BINDING	GO_CARBOHYDRATE_BINDING		199	0.649796	1.51546	0.00223714	0.194096	1	1162	tags=18%, list=7%, signal=19%
GO_ACTIN_FILAMENT_BASED_MOVEMENT	GO_ACTIN_FILAMENT_BASED_MOVEMENT		82	0.720956	1.51392	0.0191083	0.19773	1	2333	tags=32%, list=15%, signal=37%
GO_RECYCLING_ENDOSOME_MEMBRANE	GO_RECYCLING_ENDOSOME_MEMBRANE		38	0.79613	1.51221	0.0185567	0.201876	1	8	tags=3%, list=0%, signal=3%
GO_CELLULAR_RESPONSE_TO_GLUCOSE_STARVATION	GO_CELLULAR_RESPONSE_TO_GLUCOSE_STARVATION		30	0.830998	1.51091	0.0140562	0.204961	1	424	tags=17%, list=3%, signal=17%
GO_SARCOMERE_ORGANIZATION	GO_SARCOMERE_ORGANIZATION		25	0.849921	1.51071	0.0128205	0.204413	1	1243	tags=32%, list=8%, signal=35%
GO_ESTABLISHMENT_OF_PROTEIN_LOCALIZATION_TO_ENDOPLASMIC_RETICULUM	GO_ESTABLISHMENT_OF_PROTEIN_LOCALIZATION_TO_ENDOPLASMIC_RETICULUM		90	0.722897	1.51018	0.0223214	0.20481	1	4056	tags=77%, list=26%, signal=103%
GO_SODIUM_CHANNEL_REGULATOR_ACTIVITY	GO_SODIUM_CHANNEL_REGULATOR_ACTIVITY		29	0.83532	1.5098	0.00959693	0.204805	1	1192	tags=21%, list=8%, signal=22%
GO_REGULATION_OF_REACTIVE_OXYGEN_SPECIES_METABOLIC_PROCESS	GO_REGULATION_OF_REACTIVE_OXYGEN_SPECIES_METABOLIC_PROCESS		134	0.677776	1.50955	0.00680272	0.204349	1	1857	tags=24%, list=12%, signal=27%
GO_TOXIN_TRANSPORT	GO_TOXIN_TRANSPORT		34	0.837394	1.50904	0.0125261	0.204797	1	14	tags=3%, list=0%, signal=3%
GO_NEGATIVE_REGULATION_OF_LIPID_BIOSYNTHETIC_PROCESS	GO_NEGATIVE_REGULATION_OF_LIPID_BIOSYNTHETIC_PROCESS		38	0.807953	1.5089	0.0199115	0.20406	1	1207	tags=18%, list=8%, signal=20%
GO_PERIPHERAL_NERVOUS_SYSTEM_AXON_ENSHEATHMENT	GO_PERIPHERAL_NERVOUS_SYSTEM_AXON_ENSHEATHMENT		20	0.885313	1.50837	0.0184805	0.204538	1	8	tags=5%, list=0%, signal=5%
GO_HYDRO_LYASE_ACTIVITY	GO_HYDRO_LYASE_ACTIVITY		43	0.796096	1.50804	0.0183673	0.204372	1	1139	tags=21%, list=7%, signal=23%
GO_MATERNAL_PLACENTA_DEVELOPMENT	GO_MATERNAL_PLACENTA_DEVELOPMENT		29	0.842751	1.50767	0.0160643	0.204172	1	457	tags=21%, list=3%, signal=21%
GO_POSITIVE_REGULATION_OF_PRODUCTION_OF_MOLECULAR_MEDIATOR_OF_IMMUNE_RESPONSE	GO_POSITIVE_REGULATION_OF_PRODUCTION_OF_MOLECULAR_MEDIATOR_OF_IMMUNE_RESPONSE		54	0.757293	1.50741	0.0182186	0.203823	1	1210	tags=13%, list=8%, signal=14%
GO_STRUCTURAL_CONSTITUENT_OF_MUSCLE	GO_STRUCTURAL_CONSTITUENT_OF_MUSCLE		34	0.811593	1.50706	0.0192308	0.203756	1	1364	tags=29%, list=9%, signal=32%
GO_HEXOSE_CATABOLIC_PROCESS	GO_HEXOSE_CATABOLIC_PROCESS		44	0.788879	1.50706	0.0222672	0.202643	1	759	tags=41%, list=5%, signal=43%
GO_POSITIVE_REGULATION_OF_PEPTIDASE_ACTIVITY	GO_POSITIVE_REGULATION_OF_PEPTIDASE_ACTIVITY		135	0.677867	1.5067	0.00456621	0.202639	1	1397	tags=19%, list=9%, signal=20%
GO_TRANSLATION_INITIATION_FACTOR_BINDING	GO_TRANSLATION_INITIATION_FACTOR_BINDING		25	0.8643	1.50483	0.0185567	0.20708	1	186	tags=8%, list=1%, signal=8%
GO_NEGATIVE_REGULATION_OF_APOPTOTIC_SIGNALING_PATHWAY	GO_NEGATIVE_REGULATION_OF_APOPTOTIC_SIGNALING_PATHWAY		178	0.661211	1.50454	0.0043956	0.206786	1	882	tags=10%, list=6%, signal=11%
GO_REGULATION_OF_POSTTRANSCRIPTIONAL_GENE_SILENCING	GO_REGULATION_OF_POSTTRANSCRIPTIONAL_GENE_SILENCING		20	0.888671	1.50362	0.00828157	0.208447	1	1088	tags=25%, list=7%, signal=27%
GO_MYOSIN_FILAMENT	GO_MYOSIN_FILAMENT		21	0.851138	1.50303	0.0236052	0.20904	1	1036	tags=19%, list=7%, signal=20%
GO_EMBRYO_IMPLANTATION	GO_EMBRYO_IMPLANTATION		35	0.811884	1.50175	0.0234043	0.211712	1	2033	tags=40%, list=13%, signal=46%
GO_CALCIUM_INDEPENDENT_CELL_CELL_ADHESION_VIA_PLASMA_MEMBRANE_CELL_ADHESION_MOLECULES	GO_CALCIUM_INDEPENDENT_CELL_CELL_ADHESION_VIA_PLASMA_MEMBRANE_CELL_ADHESION_MOLECULES		17	0.905427	1.50137	0.0183299	0.211735	1	864	tags=35%, list=6%, signal=37%
GO_NEGATIVE_REGULATION_OF_REACTIVE_OXYGEN_SPECIES_METABOLIC_PROCESS	GO_NEGATIVE_REGULATION_OF_REACTIVE_OXYGEN_SPECIES_METABOLIC_PROCESS		36	0.813768	1.50074	0.0264228	0.212759	1	740	tags=17%, list=5%, signal=17%
GO_BICELLULAR_TIGHT_JUNCTION_ASSEMBLY	GO_BICELLULAR_TIGHT_JUNCTION_ASSEMBLY		28	0.842309	1.49854	0.0308642	0.218318	1	1979	tags=46%, list=13%, signal=53%
GO_RAB_GTPASE_BINDING	GO_RAB_GTPASE_BINDING		109	0.685809	1.4965	0.0113636	0.223632	1	836	tags=10%, list=5%, signal=11%
GO_COSTAMERE	GO_COSTAMERE		18	0.887908	1.49477	0.0144033	0.227892	1	668	tags=39%, list=4%, signal=41%
GO_NEGATIVE_REGULATION_OF_PEPTIDYL_SERINE_PHOSPHORYLATION	GO_NEGATIVE_REGULATION_OF_PEPTIDYL_SERINE_PHOSPHORYLATION		20	0.881596	1.4938	0.0204499	0.229617	1	882	tags=15%, list=6%, signal=16%
GO_BASAL_LAMINA	GO_BASAL_LAMINA		19	0.879163	1.49335	0.0256917	0.229817	1	1244	tags=42%, list=8%, signal=46%
GO_DESMOSOME	GO_DESMOSOME		24	0.849773	1.49317	0.033264	0.229293	1	899	tags=33%, list=6%, signal=35%
GO_FILAMENTOUS_ACTIN	GO_FILAMENTOUS_ACTIN		17	0.899445	1.49282	0.0125	0.229133	1	187	tags=18%, list=1%, signal=18%
GO_DEFENSE_RESPONSE_TO_VIRUS	GO_DEFENSE_RESPONSE_TO_VIRUS		115	0.675724	1.49169	0.00697674	0.231719	1	1423	tags=15%, list=9%, signal=16%
GO_DECIDUALIZATION	GO_DECIDUALIZATION		20	0.891388	1.49061	0.0204918	0.23423	1	457	tags=30%, list=3%, signal=31%
GO_CELLULAR_RESPONSE_TO_EXTRACELLULAR_STIMULUS	GO_CELLULAR_RESPONSE_TO_EXTRACELLULAR_STIMULUS		177	0.650348	1.48866	0.00692841	0.239234	1	1423	tags=18%, list=9%, signal=19%
GO_SUBSTRATE_ADHESION_DEPENDENT_CELL_SPREADING	GO_SUBSTRATE_ADHESION_DEPENDENT_CELL_SPREADING		38	0.794472	1.48772	0.0268456	0.241406	1	1001	tags=21%, list=6%, signal=22%
GO_NEGATIVE_REGULATION_OF_ALCOHOL_BIOSYNTHETIC_PROCESS	GO_NEGATIVE_REGULATION_OF_ALCOHOL_BIOSYNTHETIC_PROCESS		17	0.895904	1.48753	0.0220441	0.240897	1	615	tags=24%, list=4%, signal=24%
GO_SCHWANN_CELL_DEVELOPMENT	GO_SCHWANN_CELL_DEVELOPMENT		24	0.849766	1.4867	0.0292276	0.242363	1	517	tags=8%, list=3%, signal=9%
GO_REGULATION_OF_LYMPHOCYTE_MEDIATED_IMMUNITY	GO_REGULATION_OF_LYMPHOCYTE_MEDIATED_IMMUNITY		86	0.704623	1.48656	0.0226244	0.241622	1	1538	tags=14%, list=10%, signal=15%
GO_AMINO_SUGAR_METABOLIC_PROCESS	GO_AMINO_SUGAR_METABOLIC_PROCESS		36	0.801498	1.48624	0.0313901	0.24151	1	2406	tags=36%, list=16%, signal=43%
GO_ATPASE_ACTIVITY	GO_ATPASE_ACTIVITY		396	0.604696	1.48522	0	0.243522	1	872	tags=6%, list=6%, signal=6%
GO_SENSORY_PERCEPTION_OF_CHEMICAL_STIMULUS	GO_SENSORY_PERCEPTION_OF_CHEMICAL_STIMULUS		63	0.731984	1.48422	0.027897	0.245674	1	599	tags=10%, list=4%, signal=10%
GO_INTESTINAL_ABSORPTION	GO_INTESTINAL_ABSORPTION		24	0.850324	1.48411	0.0241449	0.244925	1	1275	tags=29%, list=8%, signal=32%
GO_NEGATIVE_REGULATION_OF_EXTRINSIC_APOPTOTIC_SIGNALING_PATHWAY	GO_NEGATIVE_REGULATION_OF_EXTRINSIC_APOPTOTIC_SIGNALING_PATHWAY		92	0.705512	1.48344	0.0133038	0.24585	1	787	tags=11%, list=5%, signal=11%
GO_ACTIN_MEDIATED_CELL_CONTRACTION	GO_ACTIN_MEDIATED_CELL_CONTRACTION		65	0.743619	1.48179	0.0198238	0.249918	1	1364	tags=22%, list=9%, signal=24%
GO_CARGO_RECEPTOR_ACTIVITY	GO_CARGO_RECEPTOR_ACTIVITY		57	0.746787	1.48091	0.0142857	0.251565	1	1151	tags=18%, list=7%, signal=19%
GO_CARBOHYDRATE_KINASE_ACTIVITY	GO_CARBOHYDRATE_KINASE_ACTIVITY		19	0.89697	1.48004	0.00990099	0.253243	1	709	tags=32%, list=5%, signal=33%
GO_DNA_DIRECTED_DNA_POLYMERASE_ACTIVITY	GO_DNA_DIRECTED_DNA_POLYMERASE_ACTIVITY		25	0.840444	1.47878	0.0324427	0.256222	1	1205	tags=16%, list=8%, signal=17%
GO_RESPONSE_TO_LIPOPROTEIN_PARTICLE	GO_RESPONSE_TO_LIPOPROTEIN_PARTICLE		20	0.872043	1.47862	0.031746	0.255592	1	1569	tags=40%, list=10%, signal=44%
GO_RESPONSE_TO_TEMPERATURE_STIMULUS	GO_RESPONSE_TO_TEMPERATURE_STIMULUS		135	0.662691	1.47777	0.00465116	0.256973	1	119	tags=4%, list=1%, signal=4%
GO_ACTOMYOSIN_STRUCTURE_ORGANIZATION	GO_ACTOMYOSIN_STRUCTURE_ORGANIZATION		72	0.715693	1.47744	0.0182648	0.257016	1	1614	tags=25%, list=10%, signal=28%
GO_CELLULAR_RESPONSE_TO_IONIZING_RADIATION	GO_CELLULAR_RESPONSE_TO_IONIZING_RADIATION		50	0.75412	1.47737	0.0290179	0.256068	1	1756	tags=20%, list=11%, signal=22%
GO_CARBON_OXYGEN_LYASE_ACTIVITY	GO_CARBON_OXYGEN_LYASE_ACTIVITY		62	0.74013	1.47659	0.0170576	0.257655	1	1635	tags=19%, list=11%, signal=22%
GO_REGULATION_OF_GLUCONEOGENESIS	GO_REGULATION_OF_GLUCONEOGENESIS		25	0.824678	1.4751	0.033195	0.261261	1	1100	tags=16%, list=7%, signal=17%
GO_REGULATION_OF_ALCOHOL_BIOSYNTHETIC_PROCESS	GO_REGULATION_OF_ALCOHOL_BIOSYNTHETIC_PROCESS		42	0.783947	1.4748	0.027088	0.260965	1	615	tags=14%, list=4%, signal=15%
GO_NEGATIVE_REGULATION_OF_PROTEIN_MATURATION	GO_NEGATIVE_REGULATION_OF_PROTEIN_MATURATION		28	0.847113	1.47387	0.0264228	0.26285	1	1347	tags=21%, list=9%, signal=23%
GO_UBIQUITIN_LIKE_PROTEIN_LIGASE_BINDING	GO_UBIQUITIN_LIKE_PROTEIN_LIGASE_BINDING		246	0.618711	1.4737	0.0026455	0.262195	1	1139	tags=7%, list=7%, signal=8%
GO_SENSORY_PERCEPTION_OF_TASTE	GO_SENSORY_PERCEPTION_OF_TASTE		26	0.833068	1.47318	0.0149893	0.262695	1	563	tags=19%, list=4%, signal=20%
GO_REGULATION_OF_CYSTEINE_TYPE_ENDOPEPTIDASE_ACTIVITY	GO_REGULATION_OF_CYSTEINE_TYPE_ENDOPEPTIDASE_ACTIVITY		191	0.645623	1.47313	0.00242131	0.261711	1	1416	tags=16%, list=9%, signal=17%
GO_POLYSACCHARIDE_BIOSYNTHETIC_PROCESS	GO_POLYSACCHARIDE_BIOSYNTHETIC_PROCESS		38	0.810968	1.47293	0.0263692	0.261065	1	808	tags=18%, list=5%, signal=19%
GO_POSITIVE_REGULATION_OF_TELOMERASE_ACTIVITY	GO_POSITIVE_REGULATION_OF_TELOMERASE_ACTIVITY		27	0.8259	1.47282	0.0461847	0.260286	1	943	tags=15%, list=6%, signal=16%
GO_REGULATION_OF_STRIATED_MUSCLE_CELL_APOPTOTIC_PROCESS	GO_REGULATION_OF_STRIATED_MUSCLE_CELL_APOPTOTIC_PROCESS		20	0.8757	1.47198	0.0203666	0.261994	1	1508	tags=30%, list=10%, signal=33%
GO_RECEPTOR_METABOLIC_PROCESS	GO_RECEPTOR_METABOLIC_PROCESS		70	0.737412	1.47179	0.015625	0.261491	1	1152	tags=17%, list=7%, signal=18%
GO_REGULATION_OF_DNA_TEMPLATED_TRANSCRIPTION_IN_RESPONSE_TO_STRESS	GO_REGULATION_OF_DNA_TEMPLATED_TRANSCRIPTION_IN_RESPONSE_TO_STRESS		58	0.73781	1.47166	0.0316027	0.260736	1	1029	tags=17%, list=7%, signal=18%
GO_LIPID_HOMEOSTASIS	GO_LIPID_HOMEOSTASIS		100	0.682514	1.4703	0.0213777	0.264155	1	2285	tags=18%, list=15%, signal=21%
GO_REGULATION_OF_INNATE_IMMUNE_RESPONSE	GO_REGULATION_OF_INNATE_IMMUNE_RESPONSE		303	0.610861	1.46992	0.00707547	0.264218	1	1228	tags=11%, list=8%, signal=12%
GO_BASAL_PLASMA_MEMBRANE	GO_BASAL_PLASMA_MEMBRANE		30	0.799132	1.46962	0.034	0.264037	1	919	tags=17%, list=6%, signal=18%
GO_SCHWANN_CELL_DIFFERENTIATION	GO_SCHWANN_CELL_DIFFERENTIATION		29	0.805709	1.46912	0.0383838	0.264609	1	1544	tags=21%, list=10%, signal=23%
GO_OOCYTE_DIFFERENTIATION	GO_OOCYTE_DIFFERENTIATION		31	0.806203	1.46803	0.0166667	0.267117	1	425	tags=10%, list=3%, signal=10%
GO_RESPONSE_TO_TOPOLOGICALLY_INCORRECT_PROTEIN	GO_RESPONSE_TO_TOPOLOGICALLY_INCORRECT_PROTEIN		150	0.652993	1.46786	0.0148515	0.266607	1	1565	tags=17%, list=10%, signal=19%
GO_POSITIVE_REGULATION_OF_CYTOKINE_PRODUCTION_INVOLVED_IN_IMMUNE_RESPONSE	GO_POSITIVE_REGULATION_OF_CYTOKINE_PRODUCTION_INVOLVED_IN_IMMUNE_RESPONSE		27	0.832161	1.46561	0.0285714	0.273041	1	519	tags=15%, list=3%, signal=15%
GO_REGULATION_OF_EXTRINSIC_APOPTOTIC_SIGNALING_PATHWAY	GO_REGULATION_OF_EXTRINSIC_APOPTOTIC_SIGNALING_PATHWAY		142	0.654128	1.46543	0.020595	0.272535	1	1366	tags=16%, list=9%, signal=18%
GO_REGULATION_OF_RHODOPSIN_MEDIATED_SIGNALING_PATHWAY	GO_REGULATION_OF_RHODOPSIN_MEDIATED_SIGNALING_PATHWAY		21	0.847248	1.46332	0.0412574	0.278464	1	1392	tags=14%, list=9%, signal=16%
GO_PRE_AUTOPHAGOSOMAL_STRUCTURE_MEMBRANE	GO_PRE_AUTOPHAGOSOMAL_STRUCTURE_MEMBRANE		15	0.900568	1.46247	0.0285132	0.280263	1	351	tags=13%, list=2%, signal=14%
GO_OLIGOSACCHARIDE_METABOLIC_PROCESS	GO_OLIGOSACCHARIDE_METABOLIC_PROCESS		62	0.71824	1.46064	0.0215054	0.285054	1	1632	tags=35%, list=11%, signal=39%
GO_CARBOHYDRATE_TRANSPORT	GO_CARBOHYDRATE_TRANSPORT		81	0.707689	1.45934	0.0273349	0.288576	1	1470	tags=17%, list=9%, signal=19%
GO_POSITIVE_REGULATION_OF_HEART_RATE	GO_POSITIVE_REGULATION_OF_HEART_RATE		18	0.850217	1.45853	0.0177866	0.290244	1	501	tags=22%, list=3%, signal=23%
GO_MULTI_MULTICELLULAR_ORGANISM_PROCESS	GO_MULTI_MULTICELLULAR_ORGANISM_PROCESS		183	0.641026	1.45779	0.016129	0.291899	1	1405	tags=19%, list=9%, signal=21%
GO_REGULATION_OF_SODIUM_ION_TRANSMEMBRANE_TRANSPORTER_ACTIVITY	GO_REGULATION_OF_SODIUM_ION_TRANSMEMBRANE_TRANSPORTER_ACTIVITY		34	0.798527	1.45746	0.040404	0.291802	1	1814	tags=26%, list=12%, signal=30%
GO_LABYRINTHINE_LAYER_DEVELOPMENT	GO_LABYRINTHINE_LAYER_DEVELOPMENT		41	0.773448	1.45719	0.0254777	0.291455	1	647	tags=32%, list=4%, signal=33%
GO_LIPOPROTEIN_PARTICLE_RECEPTOR_ACTIVITY	GO_LIPOPROTEIN_PARTICLE_RECEPTOR_ACTIVITY		16	0.904558	1.45717	0.0272374	0.290347	1	1083	tags=38%, list=7%, signal=40%
GO_REGULATION_OF_PROTEIN_TYROSINE_KINASE_ACTIVITY	GO_REGULATION_OF_PROTEIN_TYROSINE_KINASE_ACTIVITY		56	0.747185	1.45631	0.0246637	0.292114	1	1534	tags=23%, list=10%, signal=26%
GO_REGULATION_OF_GENERATION_OF_PRECURSOR_METABOLITES_AND_ENERGY	GO_REGULATION_OF_GENERATION_OF_PRECURSOR_METABOLITES_AND_ENERGY		79	0.711364	1.45581	0.022869	0.292696	1	1088	tags=13%, list=7%, signal=14%
GO_NECROPTOTIC_PROCESS	GO_NECROPTOTIC_PROCESS		21	0.855019	1.45486	0.0237154	0.295	1	433	tags=10%, list=3%, signal=10%
GO_POSITIVE_REGULATION_OF_CELL_SUBSTRATE_ADHESION	GO_POSITIVE_REGULATION_OF_CELL_SUBSTRATE_ADHESION		92	0.68818	1.45414	0.0323276	0.296411	1	1575	tags=26%, list=10%, signal=29%
GO_HYDROLASE_ACTIVITY_ACTING_ON_GLYCOSYL_BONDS	GO_HYDROLASE_ACTIVITY_ACTING_ON_GLYCOSYL_BONDS		100	0.673293	1.45365	0.025	0.296954	1	1632	tags=28%, list=11%, signal=31%
GO_CELLULAR_MODIFIED_AMINO_ACID_BIOSYNTHETIC_PROCESS	GO_CELLULAR_MODIFIED_AMINO_ACID_BIOSYNTHETIC_PROCESS		48	0.749781	1.45298	0.0379242	0.298041	1	1003	tags=13%, list=6%, signal=13%
GO_PRE_AUTOPHAGOSOMAL_STRUCTURE	GO_PRE_AUTOPHAGOSOMAL_STRUCTURE		28	0.807139	1.45131	0.0349794	0.3027	1	1403	tags=14%, list=9%, signal=16%
GO_KETONE_BIOSYNTHETIC_PROCESS	GO_KETONE_BIOSYNTHETIC_PROCESS		22	0.826002	1.45078	0.0361446	0.303344	1	133	tags=9%, list=1%, signal=9%
GO_BASEMENT_MEMBRANE	GO_BASEMENT_MEMBRANE		85	0.700932	1.45056	0.029661	0.302864	1	1331	tags=31%, list=9%, signal=33%
GO_RESPONSE_TO_ENDOPLASMIC_RETICULUM_STRESS	GO_RESPONSE_TO_ENDOPLASMIC_RETICULUM_STRESS		215	0.625655	1.45006	0.0166271	0.303604	1	1565	tags=14%, list=10%, signal=15%
GO_REGULATION_OF_PEPTIDASE_ACTIVITY	GO_REGULATION_OF_PEPTIDASE_ACTIVITY		306	0.593052	1.44921	0.002457	0.30538	1	1416	tags=16%, list=9%, signal=17%
GO_REGULATION_OF_RNA_STABILITY	GO_REGULATION_OF_RNA_STABILITY		133	0.662165	1.44847	0.018648	0.306777	1	996	tags=5%, list=6%, signal=6%
GO_REGULATION_OF_PLASMA_LIPOPROTEIN_PARTICLE_LEVELS	GO_REGULATION_OF_PLASMA_LIPOPROTEIN_PARTICLE_LEVELS		40	0.757048	1.44777	0.0368098	0.307758	1	1083	tags=18%, list=7%, signal=19%
GO_ZYMOGEN_ACTIVATION	GO_ZYMOGEN_ACTIVATION		97	0.689141	1.44724	0.020362	0.308386	1	1397	tags=18%, list=9%, signal=19%
GO_UBIQUITIN_LIGASE_COMPLEX	GO_UBIQUITIN_LIGASE_COMPLEX		246	0.611242	1.44705	0.0070922	0.307914	1	1472	tags=9%, list=9%, signal=9%
GO_PROTEIN_BINDING_INVOLVED_IN_CELL_ADHESION	GO_PROTEIN_BINDING_INVOLVED_IN_CELL_ADHESION		16	0.866932	1.44693	0.0267176	0.30714	1	392	tags=31%, list=3%, signal=32%
GO_INTRINSIC_APOPTOTIC_SIGNALING_PATHWAY_IN_RESPONSE_TO_DNA_DAMAGE	GO_INTRINSIC_APOPTOTIC_SIGNALING_PATHWAY_IN_RESPONSE_TO_DNA_DAMAGE		65	0.717923	1.44628	0.0350109	0.308348	1	1564	tags=14%, list=10%, signal=15%
GO_GLUCOSAMINE_CONTAINING_COMPOUND_METABOLIC_PROCESS	GO_GLUCOSAMINE_CONTAINING_COMPOUND_METABOLIC_PROCESS		22	0.848452	1.44574	0.0349794	0.309234	1	1372	tags=23%, list=9%, signal=25%
GO_RESPONSE_TO_REACTIVE_OXYGEN_SPECIES	GO_RESPONSE_TO_REACTIVE_OXYGEN_SPECIES		179	0.629828	1.44558	0.00714286	0.308551	1	1857	tags=20%, list=12%, signal=23%
GO_HYDROLASE_ACTIVITY_HYDROLYZING_O_GLYCOSYL_COMPOUNDS	GO_HYDROLASE_ACTIVITY_HYDROLYZING_O_GLYCOSYL_COMPOUNDS		76	0.702237	1.44556	0.0336323	0.307481	1	1632	tags=33%, list=11%, signal=37%
GO_REGULATION_OF_BLOOD_CIRCULATION	GO_REGULATION_OF_BLOOD_CIRCULATION		264	0.598789	1.44468	0.0101781	0.309081	1	1431	tags=21%, list=9%, signal=23%
GO_POSITIVE_REGULATION_OF_CELL_JUNCTION_ASSEMBLY	GO_POSITIVE_REGULATION_OF_CELL_JUNCTION_ASSEMBLY		23	0.83648	1.44421	0.029724	0.309665	1	425	tags=13%, list=3%, signal=13%
GO_PLATELET_ALPHA_GRANULE	GO_PLATELET_ALPHA_GRANULE		66	0.725585	1.4441	0.0307018	0.308919	1	1990	tags=33%, list=13%, signal=38%
GO_POSITIVE_REGULATION_OF_VASOCONSTRICTION	GO_POSITIVE_REGULATION_OF_VASOCONSTRICTION		34	0.775285	1.44334	0.0468085	0.310383	1	1014	tags=21%, list=7%, signal=22%
GO_GROWTH_FACTOR_RECEPTOR_BINDING	GO_GROWTH_FACTOR_RECEPTOR_BINDING		117	0.659393	1.44298	0.0200893	0.310568	1	1657	tags=18%, list=11%, signal=20%
GO_RECEPTOR_INTERNALIZATION	GO_RECEPTOR_INTERNALIZATION		41	0.770887	1.44219	0.0472279	0.311933	1	1051	tags=17%, list=7%, signal=18%
GO_TRANSCRIPTION_FACTOR_ACTIVITY_DIRECT_LIGAND_REGULATED_SEQUENCE_SPECIFIC_DNA_BINDING	GO_TRANSCRIPTION_FACTOR_ACTIVITY_DIRECT_LIGAND_REGULATED_SEQUENCE_SPECIFIC_DNA_BINDING		45	0.746788	1.44052	0.0545073	0.316666	1	1669	tags=29%, list=11%, signal=32%
GO_REGULATION_OF_SODIUM_ION_TRANSPORT	GO_REGULATION_OF_SODIUM_ION_TRANSPORT		71	0.699087	1.43945	0.0354906	0.319272	1	1276	tags=21%, list=8%, signal=23%
GO_REGULATION_OF_HORMONE_BIOSYNTHETIC_PROCESS	GO_REGULATION_OF_HORMONE_BIOSYNTHETIC_PROCESS		17	0.884886	1.43929	0.0412371	0.318655	1	425	tags=24%, list=3%, signal=24%
GO_NONRIBOSOMAL_PEPTIDE_BIOSYNTHETIC_PROCESS	GO_NONRIBOSOMAL_PEPTIDE_BIOSYNTHETIC_PROCESS		15	0.893666	1.4388	0.0247148	0.319228	1	795	tags=13%, list=5%, signal=14%
GO_REGULATION_OF_EPIDERMAL_GROWTH_FACTOR_ACTIVATED_RECEPTOR_ACTIVITY	GO_REGULATION_OF_EPIDERMAL_GROWTH_FACTOR_ACTIVATED_RECEPTOR_ACTIVITY		21	0.846302	1.43866	0.0334728	0.318616	1	1441	tags=38%, list=9%, signal=42%
GO_REGULATION_OF_NIK_NF_KAPPAB_SIGNALING	GO_REGULATION_OF_NIK_NF_KAPPAB_SIGNALING		37	0.764903	1.43842	0.0360721	0.318257	1	1809	tags=30%, list=12%, signal=34%
GO_OXIDOREDUCTASE_ACTIVITY_ACTING_ON_PAIRED_DONORS_WITH_INCORPORATION_OR_REDUCTION_OF_MOLECULAR_OXYGEN	GO_OXIDOREDUCTASE_ACTIVITY_ACTING_ON_PAIRED_DONORS_WITH_INCORPORATION_OR_REDUCTION_OF_MOLECULAR_OXYGEN		118	0.651176	1.43835	0.0333333	0.317354	1	1857	tags=20%, list=12%, signal=23%
GO_LOW_DENSITY_LIPOPROTEIN_PARTICLE_BINDING	GO_LOW_DENSITY_LIPOPROTEIN_PARTICLE_BINDING		15	0.890952	1.43733	0.0354906	0.319925	1	1083	tags=20%, list=7%, signal=21%
GO_GLUTAMINE_METABOLIC_PROCESS	GO_GLUTAMINE_METABOLIC_PROCESS		21	0.847271	1.43712	0.0327511	0.319408	1	424	tags=10%, list=3%, signal=10%
GO_NEGATIVE_REGULATION_OF_PROTEIN_SECRETION	GO_NEGATIVE_REGULATION_OF_PROTEIN_SECRETION		91	0.687944	1.43667	0.0241228	0.319894	1	1288	tags=16%, list=8%, signal=18%
GO_CELLULAR_RESPONSE_TO_HYDROGEN_PEROXIDE	GO_CELLULAR_RESPONSE_TO_HYDROGEN_PEROXIDE		60	0.725564	1.43633	0.0375587	0.319976	1	1857	tags=27%, list=12%, signal=30%
GO_CELL_CELL_ADHERENS_JUNCTION	GO_CELL_CELL_ADHERENS_JUNCTION		48	0.747766	1.4363	0.0286885	0.318912	1	1206	tags=25%, list=8%, signal=27%
GO_POSITIVE_REGULATION_OF_RESPONSE_TO_EXTRACELLULAR_STIMULUS	GO_POSITIVE_REGULATION_OF_RESPONSE_TO_EXTRACELLULAR_STIMULUS		47	0.740133	1.43618	0.0417537	0.318149	1	1973	tags=23%, list=13%, signal=27%
GO_POSITIVE_REGULATION_OF_BLOOD_CIRCULATION	GO_POSITIVE_REGULATION_OF_BLOOD_CIRCULATION		82	0.705639	1.43614	0.021097	0.317141	1	1431	tags=27%, list=9%, signal=29%
GO_POSITIVE_REGULATION_OF_SODIUM_ION_TRANSPORT	GO_POSITIVE_REGULATION_OF_SODIUM_ION_TRANSPORT		33	0.789136	1.4343	0.0487288	0.322349	1	1242	tags=21%, list=8%, signal=23%
GO_INTRINSIC_APOPTOTIC_SIGNALING_PATHWAY_IN_RESPONSE_TO_DNA_DAMAGE_BY_P53_CLASS_MEDIATOR	GO_INTRINSIC_APOPTOTIC_SIGNALING_PATHWAY_IN_RESPONSE_TO_DNA_DAMAGE_BY_P53_CLASS_MEDIATOR		26	0.811361	1.43308	0.0462777	0.325423	1	1564	tags=27%, list=10%, signal=30%
GO_LIPID_STORAGE	GO_LIPID_STORAGE		26	0.815787	1.43285	0.045929	0.325184	1	1119	tags=27%, list=7%, signal=29%
GO_NEGATIVE_REGULATION_OF_TRANSCRIPTION_FACTOR_IMPORT_INTO_NUCLEUS	GO_NEGATIVE_REGULATION_OF_TRANSCRIPTION_FACTOR_IMPORT_INTO_NUCLEUS		37	0.771545	1.43276	0.0609756	0.324441	1	25	tags=3%, list=0%, signal=3%
GO_A_BAND	GO_A_BAND		27	0.800518	1.4324	0.044586	0.324687	1	792	tags=26%, list=5%, signal=27%
GO_POSITIVE_REGULATION_OF_PEPTIDYL_THREONINE_PHOSPHORYLATION	GO_POSITIVE_REGULATION_OF_PEPTIDYL_THREONINE_PHOSPHORYLATION		19	0.836817	1.43191	0.0421456	0.325217	1	315	tags=11%, list=2%, signal=11%
GO_TRANSFORMING_GROWTH_FACTOR_BETA_BINDING	GO_TRANSFORMING_GROWTH_FACTOR_BETA_BINDING		16	0.861598	1.43151	0.056338	0.325465	1	445	tags=13%, list=3%, signal=13%
GO_ESTABLISHMENT_OF_PROTEIN_LOCALIZATION_TO_GOLGI	GO_ESTABLISHMENT_OF_PROTEIN_LOCALIZATION_TO_GOLGI		20	0.845242	1.43094	0.0458167	0.326238	1	849	tags=15%, list=5%, signal=16%
GO_POSITIVE_REGULATION_OF_RESPONSE_TO_EXTERNAL_STIMULUS	GO_POSITIVE_REGULATION_OF_RESPONSE_TO_EXTERNAL_STIMULUS		255	0.609649	1.43041	0.0071599	0.326975	1	2041	tags=20%, list=13%, signal=22%
GO_RELEASE_OF_CYTOCHROME_C_FROM_MITOCHONDRIA	GO_RELEASE_OF_CYTOCHROME_C_FROM_MITOCHONDRIA		18	0.885096	1.42979	0.0365385	0.328106	1	799	tags=17%, list=5%, signal=18%
GO_PROTEIN_DEGLYCOSYLATION	GO_PROTEIN_DEGLYCOSYLATION		21	0.826028	1.42967	0.0404255	0.327397	1	1509	tags=33%, list=10%, signal=37%
GO_REGULATION_OF_CELL_FATE_COMMITMENT	GO_REGULATION_OF_CELL_FATE_COMMITMENT		25	0.814696	1.42933	0.0546218	0.327529	1	993	tags=24%, list=6%, signal=26%
GO_MULTI_ORGANISM_LOCALIZATION	GO_MULTI_ORGANISM_LOCALIZATION		59	0.707399	1.42912	0.0446809	0.32716	1	945	tags=5%, list=6%, signal=5%
GO_CELLULAR_RESPONSE_TO_MECHANICAL_STIMULUS	GO_CELLULAR_RESPONSE_TO_MECHANICAL_STIMULUS		75	0.698472	1.42897	0.0317797	0.326599	1	1207	tags=17%, list=8%, signal=19%
GO_CHROMOSOME_ORGANIZATION_INVOLVED_IN_MEIOTIC_CELL_CYCLE	GO_CHROMOSOME_ORGANIZATION_INVOLVED_IN_MEIOTIC_CELL_CYCLE		38	0.783675	1.42856	0.0409836	0.326898	1	872	tags=11%, list=6%, signal=11%
GO_INTRINSIC_APOPTOTIC_SIGNALING_PATHWAY_BY_P53_CLASS_MEDIATOR	GO_INTRINSIC_APOPTOTIC_SIGNALING_PATHWAY_BY_P53_CLASS_MEDIATOR		47	0.726948	1.42812	0.0528634	0.327546	1	789	tags=15%, list=5%, signal=16%
GO_CELLULAR_RESPONSE_TO_REACTIVE_OXYGEN_SPECIES	GO_CELLULAR_RESPONSE_TO_REACTIVE_OXYGEN_SPECIES		97	0.674301	1.42795	0.0354167	0.327095	1	1857	tags=22%, list=12%, signal=24%
GO_NEGATIVE_REGULATION_OF_PROTEIN_TYROSINE_KINASE_ACTIVITY	GO_NEGATIVE_REGULATION_OF_PROTEIN_TYROSINE_KINASE_ACTIVITY		19	0.846718	1.42671	0.0596708	0.330371	1	324	tags=16%, list=2%, signal=16%
GO_ELECTRON_TRANSPORT_CHAIN	GO_ELECTRON_TRANSPORT_CHAIN		83	0.681679	1.42634	0.043573	0.330573	1	1604	tags=7%, list=10%, signal=8%
GO_BETA_CATENIN_DESTRUCTION_COMPLEX_DISASSEMBLY	GO_BETA_CATENIN_DESTRUCTION_COMPLEX_DISASSEMBLY		21	0.822793	1.42555	0.0527383	0.332239	1	786	tags=14%, list=5%, signal=15%
GO_CYTOSOLIC_LARGE_RIBOSOMAL_SUBUNIT	GO_CYTOSOLIC_LARGE_RIBOSOMAL_SUBUNIT		46	0.740754	1.42514	0.0322581	0.332502	1	3848	tags=83%, list=25%, signal=110%
GO_REGULATION_OF_PROTEIN_MATURATION	GO_REGULATION_OF_PROTEIN_MATURATION		70	0.69526	1.42402	0.0533049	0.335256	1	1347	tags=17%, list=9%, signal=19%
GO_NEGATIVE_REGULATION_OF_STEROID_METABOLIC_PROCESS	GO_NEGATIVE_REGULATION_OF_STEROID_METABOLIC_PROCESS		22	0.823813	1.42326	0.0472103	0.336764	1	1207	tags=23%, list=8%, signal=25%
GO_GOLGI_TO_ENDOSOME_TRANSPORT	GO_GOLGI_TO_ENDOSOME_TRANSPORT		16	0.857841	1.42298	0.0424242	0.336595	1	351	tags=13%, list=2%, signal=13%
GO_RESPONSE_TO_VIRUS	GO_RESPONSE_TO_VIRUS		190	0.604857	1.42297	0.0165877	0.335558	1	1423	tags=13%, list=9%, signal=14%
GO_MALE_MEIOSIS_I	GO_MALE_MEIOSIS_I		16	0.855994	1.42292	0.0605428	0.334611	1	983	tags=13%, list=6%, signal=13%
GO_REGULATION_OF_TOLL_LIKE_RECEPTOR_SIGNALING_PATHWAY	GO_REGULATION_OF_TOLL_LIKE_RECEPTOR_SIGNALING_PATHWAY		44	0.739889	1.42244	0.055914	0.335169	1	1389	tags=23%, list=9%, signal=25%
GO_TISSUE_MIGRATION	GO_TISSUE_MIGRATION		73	0.694454	1.42132	0.036961	0.338019	1	1982	tags=32%, list=13%, signal=36%
GO_PROTEIN_TYROSINE_KINASE_BINDING	GO_PROTEIN_TYROSINE_KINASE_BINDING		50	0.733306	1.42104	0.0596708	0.337936	1	856	tags=10%, list=6%, signal=11%
GO_REGULATION_OF_MITOCHONDRION_ORGANIZATION	GO_REGULATION_OF_MITOCHONDRION_ORGANIZATION		189	0.626676	1.42087	0.0143198	0.337511	1	1367	tags=10%, list=9%, signal=10%
GO_PROTEIN_FOLDING	GO_PROTEIN_FOLDING		196	0.609014	1.42041	0.00744417	0.338061	1	1144	tags=7%, list=7%, signal=7%
GO_REGULATION_OF_MACROPHAGE_DERIVED_FOAM_CELL_DIFFERENTIATION	GO_REGULATION_OF_MACROPHAGE_DERIVED_FOAM_CELL_DIFFERENTIATION		24	0.828875	1.42027	0.0555556	0.337466	1	1179	tags=17%, list=8%, signal=18%
GO_LIPID_PARTICLE	GO_LIPID_PARTICLE		54	0.72213	1.41984	0.0517241	0.337945	1	1181	tags=13%, list=8%, signal=14%
GO_REGULATION_OF_NITRIC_OXIDE_SYNTHASE_BIOSYNTHETIC_PROCESS	GO_REGULATION_OF_NITRIC_OXIDE_SYNTHASE_BIOSYNTHETIC_PROCESS		17	0.845576	1.41913	0.0516529	0.339349	1	621	tags=18%, list=4%, signal=18%
GO_REGULATION_OF_THE_FORCE_OF_HEART_CONTRACTION	GO_REGULATION_OF_THE_FORCE_OF_HEART_CONTRACTION		26	0.796263	1.41911	0.058296	0.338355	1	1431	tags=35%, list=9%, signal=38%
GO_POSITIVE_REGULATION_OF_RELEASE_OF_CYTOCHROME_C_FROM_MITOCHONDRIA	GO_POSITIVE_REGULATION_OF_RELEASE_OF_CYTOCHROME_C_FROM_MITOCHONDRIA		24	0.804928	1.41885	0.0625	0.338169	1	1135	tags=25%, list=7%, signal=27%
GO_CELL_COMMUNICATION_INVOLVED_IN_CARDIAC_CONDUCTION	GO_CELL_COMMUNICATION_INVOLVED_IN_CARDIAC_CONDUCTION		35	0.755019	1.41777	0.0531697	0.340718	1	683	tags=23%, list=4%, signal=24%
GO_REGULATION_OF_ACTION_POTENTIAL	GO_REGULATION_OF_ACTION_POTENTIAL		34	0.785573	1.41753	0.047817	0.340472	1	392	tags=21%, list=3%, signal=21%
GO_MUSCLE_SYSTEM_PROCESS	GO_MUSCLE_SYSTEM_PROCESS		259	0.6008	1.41714	0.0103093	0.340648	1	1364	tags=18%, list=9%, signal=19%
GO_REGULATION_OF_INSULIN_LIKE_GROWTH_FACTOR_RECEPTOR_SIGNALING_PATHWAY	GO_REGULATION_OF_INSULIN_LIKE_GROWTH_FACTOR_RECEPTOR_SIGNALING_PATHWAY		19	0.850213	1.41705	0.0477178	0.339947	1	1382	tags=42%, list=9%, signal=46%
GO_DNA_POLYMERASE_ACTIVITY	GO_DNA_POLYMERASE_ACTIVITY		32	0.778812	1.41657	0.0599572	0.340404	1	1205	tags=16%, list=8%, signal=17%
GO_PHOSPHATIDYLINOSITOL_3_KINASE_BINDING	GO_PHOSPHATIDYLINOSITOL_3_KINASE_BINDING		26	0.781318	1.41506	0.0597938	0.344498	1	1836	tags=31%, list=12%, signal=35%
GO_REGULATION_OF_TYPE_I_INTERFERON_MEDIATED_SIGNALING_PATHWAY	GO_REGULATION_OF_TYPE_I_INTERFERON_MEDIATED_SIGNALING_PATHWAY		25	0.790395	1.41428	0.0665362	0.346149	1	1395	tags=24%, list=9%, signal=26%
GO_MEMBRANE_RAFT_ORGANIZATION	GO_MEMBRANE_RAFT_ORGANIZATION		17	0.850671	1.4121	0.0649895	0.35293	1	1244	tags=47%, list=8%, signal=51%
GO_NEGATIVE_REGULATION_OF_ANOIKIS	GO_NEGATIVE_REGULATION_OF_ANOIKIS		15	0.867007	1.41168	0.0693642	0.353327	1	1051	tags=27%, list=7%, signal=29%
GO_DEFENSE_RESPONSE_TO_GRAM_POSITIVE_BACTERIUM	GO_DEFENSE_RESPONSE_TO_GRAM_POSITIVE_BACTERIUM		50	0.738564	1.4113	0.0597015	0.353656	1	46	tags=4%, list=0%, signal=4%
GO_REGULATION_OF_LYMPHOCYTE_APOPTOTIC_PROCESS	GO_REGULATION_OF_LYMPHOCYTE_APOPTOTIC_PROCESS		45	0.739497	1.41023	0.0541082	0.356222	1	1005	tags=20%, list=6%, signal=21%
GO_POSITIVE_REGULATION_OF_AUTOPHAGY	GO_POSITIVE_REGULATION_OF_AUTOPHAGY		71	0.694731	1.41016	0.0446809	0.355433	1	2013	tags=25%, list=13%, signal=29%
GO_CYTOPLASMIC_PATTERN_RECOGNITION_RECEPTOR_SIGNALING_PATHWAY	GO_CYTOPLASMIC_PATTERN_RECOGNITION_RECEPTOR_SIGNALING_PATHWAY		29	0.773344	1.40889	0.0533049	0.358848	1	2233	tags=24%, list=14%, signal=28%
GO_REGULATION_OF_ERK1_AND_ERK2_CASCADE	GO_REGULATION_OF_ERK1_AND_ERK2_CASCADE		197	0.612147	1.40876	0.0161663	0.358216	1	1572	tags=21%, list=10%, signal=23%
GO_ACTIN_MYOSIN_FILAMENT_SLIDING	GO_ACTIN_MYOSIN_FILAMENT_SLIDING		33	0.760952	1.4081	0.0737052	0.359405	1	1364	tags=24%, list=9%, signal=27%
GO_CARBOHYDRATE_PHOSPHORYLATION	GO_CARBOHYDRATE_PHOSPHORYLATION		20	0.816673	1.40792	0.0720524	0.358932	1	709	tags=20%, list=5%, signal=21%
GO_POSITIVE_REGULATION_OF_DNA_REPLICATION	GO_POSITIVE_REGULATION_OF_DNA_REPLICATION		76	0.680155	1.4071	0.0371179	0.360724	1	1990	tags=21%, list=13%, signal=24%
GO_REGULATION_OF_CELLULAR_KETONE_METABOLIC_PROCESS	GO_REGULATION_OF_CELLULAR_KETONE_METABOLIC_PROCESS		158	0.623511	1.40674	0.0232019	0.361061	1	1355	tags=10%, list=9%, signal=11%
GO_HEART_PROCESS	GO_HEART_PROCESS		77	0.688879	1.40638	0.0469083	0.361216	1	1364	tags=22%, list=9%, signal=24%
GO_REGULATION_OF_CELL_MATRIX_ADHESION	GO_REGULATION_OF_CELL_MATRIX_ADHESION		86	0.668549	1.40582	0.0444915	0.36225	1	1073	tags=14%, list=7%, signal=15%
GO_PROTEIN_HYDROXYLATION	GO_PROTEIN_HYDROXYLATION		15	0.838217	1.40539	0.0864198	0.362754	1	1324	tags=47%, list=9%, signal=51%
GO_REGULATION_OF_SODIUM_ION_TRANSMEMBRANE_TRANSPORT	GO_REGULATION_OF_SODIUM_ION_TRANSMEMBRANE_TRANSPORT		43	0.746915	1.40493	0.0490405	0.363347	1	1244	tags=19%, list=8%, signal=20%
GO_NEGATIVE_REGULATION_OF_HORMONE_SECRETION	GO_NEGATIVE_REGULATION_OF_HORMONE_SECRETION		66	0.699463	1.40489	0.0413223	0.36241	1	1147	tags=18%, list=7%, signal=20%
GO_ACTIN_FILAMENT	GO_ACTIN_FILAMENT		64	0.700485	1.40399	0.0512249	0.364596	1	1538	tags=25%, list=10%, signal=28%
GO_FATTY_ACID_CATABOLIC_PROCESS	GO_FATTY_ACID_CATABOLIC_PROCESS		68	0.683522	1.40385	0.044843	0.364059	1	2144	tags=26%, list=14%, signal=31%
GO_OOCYTE_MATURATION	GO_OOCYTE_MATURATION		15	0.853417	1.40287	0.0584795	0.366407	1	336	tags=13%, list=2%, signal=14%
GO_RESPONSE_TO_VITAMIN_D	GO_RESPONSE_TO_VITAMIN_D		32	0.767166	1.40278	0.0776053	0.365708	1	107	tags=9%, list=1%, signal=9%
GO_NEGATIVE_REGULATION_OF_CELL_AGING	GO_NEGATIVE_REGULATION_OF_CELL_AGING		17	0.842939	1.40194	0.0566406	0.367496	1	458	tags=18%, list=3%, signal=18%
GO_GLYCOSYL_COMPOUND_BIOSYNTHETIC_PROCESS	GO_GLYCOSYL_COMPOUND_BIOSYNTHETIC_PROCESS		99	0.654815	1.401	0.026087	0.36984	1	318	tags=4%, list=2%, signal=4%
GO_PLASMA_MEMBRANE_ORGANIZATION	GO_PLASMA_MEMBRANE_ORGANIZATION		193	0.599793	1.40066	0.0257611	0.370005	1	1309	tags=15%, list=8%, signal=16%
GO_RESPONSE_TO_MUSCLE_STRETCH	GO_RESPONSE_TO_MUSCLE_STRETCH		19	0.809247	1.40049	0.0752033	0.369545	1	969	tags=26%, list=6%, signal=28%
GO_SYNAPSIS	GO_SYNAPSIS		26	0.797152	1.39964	0.062249	0.371443	1	852	tags=12%, list=5%, signal=12%
GO_NEGATIVE_REGULATION_OF_OXIDOREDUCTASE_ACTIVITY	GO_NEGATIVE_REGULATION_OF_OXIDOREDUCTASE_ACTIVITY		20	0.826449	1.39855	0.0588235	0.374088	1	740	tags=15%, list=5%, signal=16%
GO_REGULATION_OF_NECROTIC_CELL_DEATH	GO_REGULATION_OF_NECROTIC_CELL_DEATH		20	0.803426	1.39811	0.0770751	0.374539	1	488	tags=10%, list=3%, signal=10%
GO_SKELETAL_MUSCLE_CONTRACTION	GO_SKELETAL_MUSCLE_CONTRACTION		31	0.777101	1.39805	0.0756646	0.373696	1	1344	tags=32%, list=9%, signal=35%
GO_REGULATION_OF_TOR_SIGNALING	GO_REGULATION_OF_TOR_SIGNALING		63	0.699509	1.39667	0.0405983	0.377509	1	1021	tags=8%, list=7%, signal=8%
GO_POSITIVE_REGULATION_OF_LIPID_TRANSPORT	GO_POSITIVE_REGULATION_OF_LIPID_TRANSPORT		47	0.713783	1.39632	0.0630435	0.377731	1	2584	tags=34%, list=17%, signal=41%
GO_ENDOTHELIAL_CELL_DIFFERENTIATION	GO_ENDOTHELIAL_CELL_DIFFERENTIATION		68	0.685996	1.3962	0.0630435	0.377041	1	1081	tags=18%, list=7%, signal=19%
GO_PLATELET_DEGRANULATION	GO_PLATELET_DEGRANULATION		92	0.666801	1.39547	0.0387931	0.378476	1	1990	tags=26%, list=13%, signal=30%
GO_FIBRONECTIN_BINDING	GO_FIBRONECTIN_BINDING		24	0.802921	1.39523	0.0730223	0.37824	1	1085	tags=38%, list=7%, signal=40%
GO_BASAL_PART_OF_CELL	GO_BASAL_PART_OF_CELL		47	0.717884	1.39503	0.0672451	0.377882	1	919	tags=15%, list=6%, signal=16%
GO_NUCLEOTIDE_EXCISION_REPAIR_DNA_GAP_FILLING	GO_NUCLEOTIDE_EXCISION_REPAIR_DNA_GAP_FILLING		22	0.817121	1.39414	0.0724346	0.379745	1	239	tags=9%, list=2%, signal=9%
GO_ESTABLISHMENT_OF_PROTEIN_LOCALIZATION_TO_MEMBRANE	GO_ESTABLISHMENT_OF_PROTEIN_LOCALIZATION_TO_MEMBRANE		241	0.583705	1.39407	0.0196078	0.378968	1	3091	tags=40%, list=20%, signal=49%
GO_REGULATION_OF_FATTY_ACID_BIOSYNTHETIC_PROCESS	GO_REGULATION_OF_FATTY_ACID_BIOSYNTHETIC_PROCESS		32	0.775038	1.39294	0.0550847	0.381958	1	1840	tags=16%, list=12%, signal=18%
GO_CORTICAL_ACTIN_CYTOSKELETON	GO_CORTICAL_ACTIN_CYTOSKELETON		54	0.696695	1.3929	0.0490405	0.381016	1	2003	tags=37%, list=13%, signal=42%
GO_HETEROTYPIC_CELL_CELL_ADHESION	GO_HETEROTYPIC_CELL_CELL_ADHESION		22	0.80394	1.39264	0.083004	0.380929	1	465	tags=27%, list=3%, signal=28%
GO_RESPONSE_TO_WATER	GO_RESPONSE_TO_WATER		18	0.829962	1.39258	0.0724346	0.380089	1	517	tags=28%, list=3%, signal=29%
GO_ORGANELLE_ENVELOPE_LUMEN	GO_ORGANELLE_ENVELOPE_LUMEN		72	0.664986	1.39254	0.043573	0.37919	1	1291	tags=15%, list=8%, signal=17%
GO_REGULATION_OF_SYMBIOSIS_ENCOMPASSING_MUTUALISM_THROUGH_PARASITISM	GO_REGULATION_OF_SYMBIOSIS_ENCOMPASSING_MUTUALISM_THROUGH_PARASITISM		169	0.610378	1.39186	0.0208333	0.380502	1	1094	tags=11%, list=7%, signal=11%
GO_KERATIN_FILAMENT	GO_KERATIN_FILAMENT		21	0.802081	1.39046	0.0843882	0.384219	1	1869	tags=29%, list=12%, signal=32%
GO_REGULATION_OF_PROTEIN_AUTOPHOSPHORYLATION	GO_REGULATION_OF_PROTEIN_AUTOPHOSPHORYLATION		29	0.778473	1.39018	0.0657084	0.384131	1	1990	tags=38%, list=13%, signal=43%
GO_REGULATION_OF_INTERLEUKIN_6_PRODUCTION	GO_REGULATION_OF_INTERLEUKIN_6_PRODUCTION		86	0.666048	1.38938	0.0633188	0.385922	1	1306	tags=16%, list=8%, signal=18%
GO_REGULATION_OF_STEROID_METABOLIC_PROCESS	GO_REGULATION_OF_STEROID_METABOLIC_PROCESS		67	0.686326	1.38771	0.0676856	0.390537	1	1368	tags=16%, list=9%, signal=18%
GO_TRABECULA_FORMATION	GO_TRABECULA_FORMATION		23	0.795663	1.38717	0.0707071	0.391502	1	1378	tags=30%, list=9%, signal=33%
GO_REGULATION_OF_ADAPTIVE_IMMUNE_RESPONSE	GO_REGULATION_OF_ADAPTIVE_IMMUNE_RESPONSE		101	0.66403	1.38711	0.0361991	0.390656	1	1203	tags=12%, list=8%, signal=13%
GO_INOSITOL_PHOSPHATE_MEDIATED_SIGNALING	GO_INOSITOL_PHOSPHATE_MEDIATED_SIGNALING		17	0.842236	1.38577	0.0706861	0.394191	1	1431	tags=29%, list=9%, signal=32%
GO_REGULATION_OF_RELEASE_OF_CYTOCHROME_C_FROM_MITOCHONDRIA	GO_REGULATION_OF_RELEASE_OF_CYTOCHROME_C_FROM_MITOCHONDRIA		38	0.751454	1.38383	0.0670732	0.400057	1	1135	tags=16%, list=7%, signal=17%
GO_CARDIAC_MUSCLE_CELL_ACTION_POTENTIAL	GO_CARDIAC_MUSCLE_CELL_ACTION_POTENTIAL		34	0.738063	1.3834	0.0632653	0.400536	1	421	tags=12%, list=3%, signal=12%
GO_CAMP_METABOLIC_PROCESS	GO_CAMP_METABOLIC_PROCESS		31	0.763751	1.38335	0.0808081	0.399676	1	1694	tags=23%, list=11%, signal=25%
GO_ESTABLISHMENT_OF_PROTEIN_LOCALIZATION_TO_PLASMA_MEMBRANE	GO_ESTABLISHMENT_OF_PROTEIN_LOCALIZATION_TO_PLASMA_MEMBRANE		88	0.654022	1.3833	0.0515695	0.398829	1	1206	tags=17%, list=8%, signal=18%
GO_PROTEIN_K63_LINKED_DEUBIQUITINATION	GO_PROTEIN_K63_LINKED_DEUBIQUITINATION		22	0.804142	1.38289	0.0652174	0.399317	1	1380	tags=23%, list=9%, signal=25%
GO_DEFENSE_RESPONSE_TO_OTHER_ORGANISM	GO_DEFENSE_RESPONSE_TO_OTHER_ORGANISM		338	0.56627	1.38203	0.00753769	0.401225	1	1621	tags=12%, list=10%, signal=14%
GO_NEGATIVE_REGULATION_OF_INTRACELLULAR_SIGNAL_TRANSDUCTION	GO_NEGATIVE_REGULATION_OF_INTRACELLULAR_SIGNAL_TRANSDUCTION		397	0.557002	1.37981	0	0.407997	1	1396	tags=14%, list=9%, signal=15%
GO_MULTI_ORGANISM_METABOLIC_PROCESS	GO_MULTI_ORGANISM_METABOLIC_PROCESS		123	0.624122	1.37841	0.0454545	0.412186	1	3801	tags=56%, list=25%, signal=74%
GO_GOLGI_TO_VACUOLE_TRANSPORT	GO_GOLGI_TO_VACUOLE_TRANSPORT		24	0.789418	1.37787	0.0993789	0.413041	1	351	tags=8%, list=2%, signal=9%
GO_RESPONSE_TO_MECHANICAL_STIMULUS	GO_RESPONSE_TO_MECHANICAL_STIMULUS		199	0.59323	1.377	0.0266344	0.415122	1	1562	tags=19%, list=10%, signal=21%
GO_LIGASE_ACTIVITY_FORMING_CARBON_NITROGEN_BONDS	GO_LIGASE_ACTIVITY_FORMING_CARBON_NITROGEN_BONDS		50	0.719957	1.37676	0.0618337	0.415004	1	894	tags=10%, list=6%, signal=11%
GO_NEGATIVE_REGULATION_OF_MUSCLE_CONTRACTION	GO_NEGATIVE_REGULATION_OF_MUSCLE_CONTRACTION		20	0.814247	1.37642	0.0757576	0.414991	1	1760	tags=20%, list=11%, signal=23%
GO_CELL_CELL_SIGNALING_INVOLVED_IN_CARDIAC_CONDUCTION	GO_CELL_CELL_SIGNALING_INVOLVED_IN_CARDIAC_CONDUCTION		20	0.802375	1.37583	0.0656064	0.416177	1	421	tags=20%, list=3%, signal=21%
GO_LABYRINTHINE_LAYER_BLOOD_VESSEL_DEVELOPMENT	GO_LABYRINTHINE_LAYER_BLOOD_VESSEL_DEVELOPMENT		17	0.846597	1.37547	0.0669291	0.416579	1	647	tags=29%, list=4%, signal=31%
GO_CELLULAR_RESPONSE_TO_AMINO_ACID_STARVATION	GO_CELLULAR_RESPONSE_TO_AMINO_ACID_STARVATION		24	0.78707	1.37519	0.0910931	0.416498	1	1423	tags=21%, list=9%, signal=23%
GO_REGULATION_OF_INTERLEUKIN_12_PRODUCTION	GO_REGULATION_OF_INTERLEUKIN_12_PRODUCTION		40	0.739355	1.37496	0.0774336	0.416231	1	853	tags=15%, list=6%, signal=16%
GO_POSITIVE_REGULATION_OF_PROTEOLYSIS	GO_POSITIVE_REGULATION_OF_PROTEOLYSIS		334	0.57075	1.37459	0.0154639	0.416521	1	1412	tags=11%, list=9%, signal=12%
GO_RESPONSE_TO_XENOBIOTIC_STIMULUS	GO_RESPONSE_TO_XENOBIOTIC_STIMULUS		69	0.669746	1.37435	0.0551876	0.416287	1	1421	tags=22%, list=9%, signal=24%
GO_DIGESTION	GO_DIGESTION		95	0.648477	1.37245	0.0525114	0.421949	1	1337	tags=17%, list=9%, signal=18%
GO_POSITIVE_REGULATION_OF_PHOSPHOLIPASE_ACTIVITY	GO_POSITIVE_REGULATION_OF_PHOSPHOLIPASE_ACTIVITY		50	0.699094	1.37208	0.0922131	0.422251	1	1708	tags=20%, list=11%, signal=22%
GO_POSITIVE_REGULATION_OF_INTERLEUKIN_6_PRODUCTION	GO_POSITIVE_REGULATION_OF_INTERLEUKIN_6_PRODUCTION		56	0.705852	1.37147	0.0706861	0.423455	1	1306	tags=14%, list=8%, signal=16%
GO_REGULATION_OF_TELOMERASE_ACTIVITY	GO_REGULATION_OF_TELOMERASE_ACTIVITY		40	0.724827	1.37146	0.0762887	0.42244	1	962	tags=13%, list=6%, signal=13%
GO_STEROL_TRANSPORT	GO_STEROL_TRANSPORT		45	0.716575	1.37078	0.0884211	0.42387	1	1083	tags=13%, list=7%, signal=14%
GO_NEGATIVE_REGULATION_OF_MUSCLE_CELL_APOPTOTIC_PROCESS	GO_NEGATIVE_REGULATION_OF_MUSCLE_CELL_APOPTOTIC_PROCESS		29	0.749581	1.36996	0.0854871	0.425796	1	1562	tags=28%, list=10%, signal=31%
GO_PHOTORECEPTOR_DISC_MEMBRANE	GO_PHOTORECEPTOR_DISC_MEMBRANE		15	0.834595	1.36964	0.0779468	0.425805	1	1793	tags=27%, list=12%, signal=30%
GO_LEUKOCYTE_MIGRATION	GO_LEUKOCYTE_MIGRATION		215	0.591462	1.36848	0.0287081	0.428872	1	1431	tags=18%, list=9%, signal=19%
GO_OXIDOREDUCTASE_ACTIVITY_ACTING_ON_PAIRED_DONORS_WITH_INCORPORATION_OR_REDUCTION_OF_MOLECULAR_OXYGEN_NAD_P_H_AS_ONE_DONOR_AND_INCORPORATION_OF_ONE_ATOM_OF_OXYGEN	GO_OXIDOREDUCTASE_ACTIVITY_ACTING_ON_PAIRED_DONORS_WITH_INCORPORATION_OR_REDUCTION_OF_MOLECULAR_OXYGEN_NAD_P_H_AS_ONE_DONOR_AND_INCORPORATION_OF_ONE_ATOM_OF_OXYGEN		28	0.766244	1.36823	0.0920502	0.428701	1	635	tags=11%, list=4%, signal=11%
GO_TRABECULA_MORPHOGENESIS	GO_TRABECULA_MORPHOGENESIS		37	0.714585	1.36799	0.0915033	0.42854	1	1672	tags=24%, list=11%, signal=27%
GO_CADHERIN_BINDING	GO_CADHERIN_BINDING		28	0.767235	1.36718	0.0800821	0.430474	1	653	tags=18%, list=4%, signal=19%
GO_REGULATION_OF_MUSCLE_SYSTEM_PROCESS	GO_REGULATION_OF_MUSCLE_SYSTEM_PROCESS		175	0.598895	1.36667	0.0265487	0.43115	1	1431	tags=19%, list=9%, signal=21%
GO_AUTOPHAGY	GO_AUTOPHAGY		349	0.561871	1.36658	0.0213333	0.430487	1	1106	tags=9%, list=7%, signal=10%
GO_PLATELET_DERIVED_GROWTH_FACTOR_RECEPTOR_SIGNALING_PATHWAY	GO_PLATELET_DERIVED_GROWTH_FACTOR_RECEPTOR_SIGNALING_PATHWAY		34	0.749961	1.36595	0.0958333	0.431644	1	1990	tags=35%, list=13%, signal=40%
GO_NUCLEOTIDE_EXCISION_REPAIR_DNA_INCISION	GO_NUCLEOTIDE_EXCISION_REPAIR_DNA_INCISION		36	0.723028	1.36583	0.10101	0.431005	1	1699	tags=14%, list=11%, signal=16%
GO_ORGAN_REGENERATION	GO_ORGAN_REGENERATION		80	0.657084	1.36506	0.0511727	0.432822	1	1145	tags=16%, list=7%, signal=17%
GO_RESPONSE_TO_PEPTIDE	GO_RESPONSE_TO_PEPTIDE		368	0.551624	1.3644	0.0139276	0.434111	1	1231	tags=14%, list=8%, signal=15%
GO_NIK_NF_KAPPAB_SIGNALING	GO_NIK_NF_KAPPAB_SIGNALING		79	0.648929	1.36434	0.0668151	0.433258	1	1097	tags=10%, list=7%, signal=11%
GO_PERICARDIUM_DEVELOPMENT	GO_PERICARDIUM_DEVELOPMENT		18	0.81515	1.36372	0.0770751	0.434411	1	1625	tags=39%, list=10%, signal=43%
GO_RESPONSE_TO_STARVATION	GO_RESPONSE_TO_STARVATION		143	0.616872	1.36258	0.0347222	0.437364	1	1100	tags=17%, list=7%, signal=19%
GO_REGULATION_OF_ENDOCRINE_PROCESS	GO_REGULATION_OF_ENDOCRINE_PROCESS		42	0.711564	1.36208	0.0766208	0.43819	1	1294	tags=17%, list=8%, signal=18%
GO_LARGE_RIBOSOMAL_SUBUNIT	GO_LARGE_RIBOSOMAL_SUBUNIT		78	0.656222	1.36185	0.0703625	0.437918	1	3755	tags=50%, list=24%, signal=66%
GO_CELLULAR_RESPONSE_TO_TOPOLOGICALLY_INCORRECT_PROTEIN	GO_CELLULAR_RESPONSE_TO_TOPOLOGICALLY_INCORRECT_PROTEIN		111	0.629453	1.36172	0.0600858	0.437296	1	1662	tags=17%, list=11%, signal=19%
GO_MORPHOGENESIS_OF_AN_EPITHELIAL_FOLD	GO_MORPHOGENESIS_OF_AN_EPITHELIAL_FOLD		15	0.8307	1.36061	0.0941176	0.440277	1	988	tags=40%, list=6%, signal=43%
GO_LYASE_ACTIVITY	GO_LYASE_ACTIVITY		157	0.608474	1.36001	0.0343249	0.441378	1	1139	tags=11%, list=7%, signal=12%
GO_CELL_DEATH_IN_RESPONSE_TO_OXIDATIVE_STRESS	GO_CELL_DEATH_IN_RESPONSE_TO_OXIDATIVE_STRESS		18	0.815656	1.35996	0.104082	0.440498	1	1064	tags=17%, list=7%, signal=18%
GO_L_ASCORBIC_ACID_BINDING	GO_L_ASCORBIC_ACID_BINDING		17	0.826559	1.35987	0.0770791	0.43976	1	605	tags=29%, list=4%, signal=31%
GO_CARDIAC_MUSCLE_CELL_CONTRACTION	GO_CARDIAC_MUSCLE_CELL_CONTRACTION		26	0.778034	1.35918	0.0866808	0.441409	1	421	tags=15%, list=3%, signal=16%
GO_NUCLEAR_TRANSCRIBED_MRNA_POLY_A_TAIL_SHORTENING	GO_NUCLEAR_TRANSCRIBED_MRNA_POLY_A_TAIL_SHORTENING		23	0.785166	1.35884	0.106212	0.441571	1	996	tags=22%, list=6%, signal=23%
GO_REGULATION_OF_SPINDLE_ORGANIZATION	GO_REGULATION_OF_SPINDLE_ORGANIZATION		19	0.787141	1.35583	0.102	0.451334	1	2454	tags=42%, list=16%, signal=50%
GO_CARDIAC_MUSCLE_TISSUE_MORPHOGENESIS	GO_CARDIAC_MUSCLE_TISSUE_MORPHOGENESIS		50	0.701303	1.35561	0.0946237	0.451087	1	1483	tags=28%, list=10%, signal=31%
GO_REGULATION_OF_MEMBRANE_REPOLARIZATION	GO_REGULATION_OF_MEMBRANE_REPOLARIZATION		25	0.776483	1.35559	0.0978474	0.450126	1	427	tags=20%, list=3%, signal=21%
GO_L_ALPHA_AMINO_ACID_TRANSMEMBRANE_TRANSPORT	GO_L_ALPHA_AMINO_ACID_TRANSMEMBRANE_TRANSPORT		30	0.755972	1.3555	0.101871	0.449391	1	661	tags=13%, list=4%, signal=14%
GO_ANGIOGENESIS	GO_ANGIOGENESIS		275	0.569884	1.35546	0.0175439	0.44844	1	1888	tags=24%, list=12%, signal=27%
GO_PROTEIN_HOMOTETRAMERIZATION	GO_PROTEIN_HOMOTETRAMERIZATION		57	0.68143	1.35544	0.0730689	0.447443	1	1584	tags=18%, list=10%, signal=19%
GO_GLYCOPROTEIN_COMPLEX	GO_GLYCOPROTEIN_COMPLEX		21	0.79453	1.35533	0.093361	0.446832	1	1142	tags=24%, list=7%, signal=26%
GO_HISTONE_DEACETYLASE_BINDING	GO_HISTONE_DEACETYLASE_BINDING		99	0.640368	1.35515	0.0510638	0.446416	1	1029	tags=9%, list=7%, signal=10%
GO_POSTREPLICATION_REPAIR	GO_POSTREPLICATION_REPAIR		45	0.704028	1.35474	0.0907173	0.446814	1	1205	tags=11%, list=8%, signal=12%
GO_POSITIVE_REGULATION_OF_LIPASE_ACTIVITY	GO_POSITIVE_REGULATION_OF_LIPASE_ACTIVITY		61	0.679034	1.354	0.0657084	0.448394	1	1708	tags=18%, list=11%, signal=20%
GO_DNA_SYNTHESIS_INVOLVED_IN_DNA_REPAIR	GO_DNA_SYNTHESIS_INVOLVED_IN_DNA_REPAIR		62	0.685911	1.35382	0.0679825	0.448072	1	1750	tags=15%, list=11%, signal=16%
GO_REGULATION_OF_SUPEROXIDE_METABOLIC_PROCESS	GO_REGULATION_OF_SUPEROXIDE_METABOLIC_PROCESS		21	0.796195	1.35361	0.0961145	0.447817	1	1662	tags=24%, list=11%, signal=27%
GO_LYTIC_VACUOLE_MEMBRANE	GO_LYTIC_VACUOLE_MEMBRANE		247	0.573757	1.35357	0.0136986	0.446931	1	2490	tags=28%, list=16%, signal=33%
GO_POSITIVE_REGULATION_OF_ADHERENS_JUNCTION_ORGANIZATION	GO_POSITIVE_REGULATION_OF_ADHERENS_JUNCTION_ORGANIZATION		20	0.787007	1.35304	0.12753	0.447831	1	1887	tags=20%, list=12%, signal=23%
GO_MONOCARBOXYLIC_ACID_CATABOLIC_PROCESS	GO_MONOCARBOXYLIC_ACID_CATABOLIC_PROCESS		87	0.64697	1.35225	0.0665236	0.449654	1	2228	tags=30%, list=14%, signal=35%
GO_CELL_ADHESION_MOLECULE_BINDING	GO_CELL_ADHESION_MOLECULE_BINDING		164	0.590677	1.3513	0.0458716	0.45218	1	1288	tags=20%, list=8%, signal=21%
GO_POSITIVE_REGULATION_OF_PROTEIN_COMPLEX_DISASSEMBLY	GO_POSITIVE_REGULATION_OF_PROTEIN_COMPLEX_DISASSEMBLY		19	0.799362	1.35126	0.11336	0.451269	1	1126	tags=21%, list=7%, signal=23%
GO_REGULATION_OF_CELL_PROJECTION_ASSEMBLY	GO_REGULATION_OF_CELL_PROJECTION_ASSEMBLY		135	0.618132	1.35126	0.04814	0.450277	1	1757	tags=18%, list=11%, signal=20%
GO_14_3_3_PROTEIN_BINDING	GO_14_3_3_PROTEIN_BINDING		18	0.804633	1.35126	0.0979592	0.449268	1	1538	tags=22%, list=10%, signal=25%
GO_OXIDOREDUCTASE_COMPLEX	GO_OXIDOREDUCTASE_COMPLEX		88	0.642059	1.3507	0.0534521	0.450154	1	129	tags=2%, list=1%, signal=2%
GO_PURINE_NUCLEOSIDE_BIOSYNTHETIC_PROCESS	GO_PURINE_NUCLEOSIDE_BIOSYNTHETIC_PROCESS		74	0.663091	1.35067	0.0730689	0.449229	1	318	tags=4%, list=2%, signal=4%
GO_REGULATION_OF_T_CELL_MEDIATED_IMMUNITY	GO_REGULATION_OF_T_CELL_MEDIATED_IMMUNITY		40	0.722749	1.34994	0.0897959	0.450955	1	1538	tags=15%, list=10%, signal=17%
GO_CENTROSOME	GO_CENTROSOME		442	0.544795	1.34974	0	0.450712	1	858	tags=4%, list=6%, signal=4%
GO_INTESTINAL_EPITHELIAL_CELL_DIFFERENTIATION	GO_INTESTINAL_EPITHELIAL_CELL_DIFFERENTIATION		16	0.811844	1.34936	0.110429	0.451063	1	1890	tags=44%, list=12%, signal=50%
GO_REGULATION_OF_PHOSPHATIDYLINOSITOL_3_KINASE_SIGNALING	GO_REGULATION_OF_PHOSPHATIDYLINOSITOL_3_KINASE_SIGNALING		125	0.621905	1.34872	0.0541667	0.452274	1	1830	tags=20%, list=12%, signal=22%
GO_PDZ_DOMAIN_BINDING	GO_PDZ_DOMAIN_BINDING		87	0.633189	1.3486	0.0690377	0.451713	1	725	tags=11%, list=5%, signal=12%
GO_POSITIVE_REGULATION_OF_HEART_CONTRACTION	GO_POSITIVE_REGULATION_OF_HEART_CONTRACTION		29	0.761334	1.34837	0.081761	0.451577	1	1431	tags=34%, list=9%, signal=38%
GO_ACTIN_CYTOSKELETON	GO_ACTIN_CYTOSKELETON		405	0.5469	1.3474	0.0112045	0.454093	1	1593	tags=15%, list=10%, signal=16%
GO_VASOCONSTRICTION	GO_VASOCONSTRICTION		27	0.764725	1.34708	0.0968992	0.454306	1	882	tags=19%, list=6%, signal=20%
GO_RESPONSE_TO_FATTY_ACID	GO_RESPONSE_TO_FATTY_ACID		78	0.648767	1.34598	0.0712743	0.456934	1	1228	tags=12%, list=8%, signal=12%
GO_REGULATION_OF_COFACTOR_METABOLIC_PROCESS	GO_REGULATION_OF_COFACTOR_METABOLIC_PROCESS		46	0.696082	1.34566	0.0748441	0.456969	1	1088	tags=15%, list=7%, signal=16%
GO_MULTICELLULAR_ORGANISMAL_MOVEMENT	GO_MULTICELLULAR_ORGANISMAL_MOVEMENT		40	0.702476	1.34537	0.0947368	0.457019	1	1344	tags=25%, list=9%, signal=27%
GO_RESPONSE_TO_INORGANIC_SUBSTANCE	GO_RESPONSE_TO_INORGANIC_SUBSTANCE		439	0.533458	1.34496	0.00797872	0.457442	1	1347	tags=15%, list=9%, signal=16%
GO_NEGATIVE_REGULATION_OF_STRIATED_MUSCLE_CELL_APOPTOTIC_PROCESS	GO_NEGATIVE_REGULATION_OF_STRIATED_MUSCLE_CELL_APOPTOTIC_PROCESS		16	0.801175	1.34469	0.124506	0.457328	1	1508	tags=25%, list=10%, signal=28%
GO_RESPONSE_TO_TUMOR_NECROSIS_FACTOR	GO_RESPONSE_TO_TUMOR_NECROSIS_FACTOR		191	0.582721	1.34415	0.0222717	0.458203	1	1562	tags=13%, list=10%, signal=14%
GO_ASPARTATE_FAMILY_AMINO_ACID_BIOSYNTHETIC_PROCESS	GO_ASPARTATE_FAMILY_AMINO_ACID_BIOSYNTHETIC_PROCESS		23	0.788852	1.34371	0.0936864	0.458876	1	1635	tags=22%, list=11%, signal=24%
GO_IMMUNOLOGICAL_SYNAPSE	GO_IMMUNOLOGICAL_SYNAPSE		28	0.746564	1.3435	0.0872211	0.458602	1	1720	tags=32%, list=11%, signal=36%
GO_PROTEIN_LOCALIZATION_TO_GOLGI_APPARATUS	GO_PROTEIN_LOCALIZATION_TO_GOLGI_APPARATUS		31	0.744739	1.34309	0.111828	0.458967	1	849	tags=10%, list=5%, signal=10%
GO_MYOSIN_COMPLEX	GO_MYOSIN_COMPLEX		64	0.677382	1.3429	0.0724947	0.458732	1	2429	tags=27%, list=16%, signal=31%
GO_POSITIVE_REGULATION_OF_MYOBLAST_DIFFERENTIATION	GO_POSITIVE_REGULATION_OF_MYOBLAST_DIFFERENTIATION		21	0.78867	1.34276	0.0981211	0.458179	1	1422	tags=24%, list=9%, signal=26%
GO_VASCULAR_PROCESS_IN_CIRCULATORY_SYSTEM	GO_VASCULAR_PROCESS_IN_CIRCULATORY_SYSTEM		151	0.606416	1.34263	0.0465116	0.457611	1	1431	tags=17%, list=9%, signal=19%
GO_ENDOTHELIUM_DEVELOPMENT	GO_ENDOTHELIUM_DEVELOPMENT		86	0.635868	1.3425	0.0604752	0.457062	1	1103	tags=17%, list=7%, signal=19%
GO_REGULATION_OF_SMAD_PROTEIN_IMPORT_INTO_NUCLEUS	GO_REGULATION_OF_SMAD_PROTEIN_IMPORT_INTO_NUCLEUS		16	0.812237	1.34195	0.109208	0.458009	1	989	tags=25%, list=6%, signal=27%
GO_INTEGRIN_BINDING	GO_INTEGRIN_BINDING		97	0.627451	1.34147	0.0521327	0.45867	1	1288	tags=20%, list=8%, signal=21%
GO_REGULATION_OF_TRANSCRIPTION_FACTOR_IMPORT_INTO_NUCLEUS	GO_REGULATION_OF_TRANSCRIPTION_FACTOR_IMPORT_INTO_NUCLEUS		88	0.628622	1.34106	0.0643777	0.459164	1	402	tags=5%, list=3%, signal=5%
GO_DNA_REPAIR	GO_DNA_REPAIR		419	0.540669	1.33958	0.0228571	0.463453	1	1856	tags=8%, list=12%, signal=9%
GO_EXTRINSIC_APOPTOTIC_SIGNALING_PATHWAY	GO_EXTRINSIC_APOPTOTIC_SIGNALING_PATHWAY		90	0.640424	1.33925	0.0770925	0.463693	1	433	tags=8%, list=3%, signal=8%
GO_INTRINSIC_APOPTOTIC_SIGNALING_PATHWAY_IN_RESPONSE_TO_ENDOPLASMIC_RETICULUM_STRESS	GO_INTRINSIC_APOPTOTIC_SIGNALING_PATHWAY_IN_RESPONSE_TO_ENDOPLASMIC_RETICULUM_STRESS		27	0.744152	1.33905	0.113872	0.463352	1	1064	tags=26%, list=7%, signal=28%
GO_RECEPTOR_ACTIVATOR_ACTIVITY	GO_RECEPTOR_ACTIVATOR_ACTIVITY		31	0.728135	1.33854	0.0979592	0.464226	1	1483	tags=42%, list=10%, signal=46%
GO_STEROL_HOMEOSTASIS	GO_STEROL_HOMEOSTASIS		52	0.680158	1.33825	0.106122	0.464251	1	1083	tags=10%, list=7%, signal=10%
GO_TRANSLESION_SYNTHESIS	GO_TRANSLESION_SYNTHESIS		33	0.741047	1.33697	0.0991561	0.467931	1	1205	tags=15%, list=8%, signal=16%
GO_PSEUDOPODIUM	GO_PSEUDOPODIUM		15	0.813562	1.33688	0.10495	0.467278	1	1126	tags=33%, list=7%, signal=36%
GO_REGULATION_OF_B_CELL_ACTIVATION	GO_REGULATION_OF_B_CELL_ACTIVATION		94	0.61275	1.33634	0.0743243	0.468189	1	786	tags=9%, list=5%, signal=9%
GO_REGULATION_OF_OXIDOREDUCTASE_ACTIVITY	GO_REGULATION_OF_OXIDOREDUCTASE_ACTIVITY		75	0.645856	1.33508	0.0741525	0.4715	1	1677	tags=15%, list=11%, signal=16%
GO_ADENYLATE_CYCLASE_ACTIVATING_G_PROTEIN_COUPLED_RECEPTOR_SIGNALING_PATHWAY	GO_ADENYLATE_CYCLASE_ACTIVATING_G_PROTEIN_COUPLED_RECEPTOR_SIGNALING_PATHWAY		58	0.681849	1.3343	0.0894632	0.473413	1	1601	tags=19%, list=10%, signal=21%
GO_BLOOD_VESSEL_ENDOTHELIAL_CELL_MIGRATION	GO_BLOOD_VESSEL_ENDOTHELIAL_CELL_MIGRATION		24	0.75734	1.33425	0.117757	0.472608	1	1929	tags=38%, list=12%, signal=43%
GO_BINDING_BRIDGING	GO_BINDING_BRIDGING		158	0.59529	1.33356	0.041958	0.473886	1	1123	tags=9%, list=7%, signal=10%
GO_POSITIVE_REGULATION_OF_PROTEIN_AUTOPHOSPHORYLATION	GO_POSITIVE_REGULATION_OF_PROTEIN_AUTOPHOSPHORYLATION		16	0.808576	1.3335	0.117773	0.473148	1	1990	tags=50%, list=13%, signal=57%
GO_PROTEIN_SERINE_THREONINE_PHOSPHATASE_ACTIVITY	GO_PROTEIN_SERINE_THREONINE_PHOSPHATASE_ACTIVITY		61	0.653814	1.33349	0.0813704	0.472213	1	1117	tags=11%, list=7%, signal=12%
GO_CELLULAR_AMINO_ACID_BIOSYNTHETIC_PROCESS	GO_CELLULAR_AMINO_ACID_BIOSYNTHETIC_PROCESS		84	0.637661	1.33337	0.0840336	0.471677	1	1438	tags=17%, list=9%, signal=18%
GO_TETRAPYRROLE_BINDING	GO_TETRAPYRROLE_BINDING		101	0.60701	1.33285	0.0638298	0.472456	1	2131	tags=23%, list=14%, signal=26%
GO_POSITIVE_REGULATION_OF_APOPTOTIC_SIGNALING_PATHWAY	GO_POSITIVE_REGULATION_OF_APOPTOTIC_SIGNALING_PATHWAY		158	0.591699	1.33232	0.0563063	0.473255	1	1135	tags=13%, list=7%, signal=14%
GO_REGULATION_OF_WOUND_HEALING	GO_REGULATION_OF_WOUND_HEALING		116	0.608666	1.3321	0.0480549	0.473057	1	1748	tags=26%, list=11%, signal=29%
GO_NUCLEAR_OUTER_MEMBRANE	GO_NUCLEAR_OUTER_MEMBRANE		19	0.778889	1.33201	0.100616	0.472398	1	852	tags=21%, list=5%, signal=22%
GO_POSITIVE_REGULATION_OF_TOLL_LIKE_RECEPTOR_SIGNALING_PATHWAY	GO_POSITIVE_REGULATION_OF_TOLL_LIKE_RECEPTOR_SIGNALING_PATHWAY		18	0.80355	1.33188	0.0976096	0.471944	1	519	tags=17%, list=3%, signal=17%
GO_REGULATION_OF_HEART_CONTRACTION	GO_REGULATION_OF_HEART_CONTRACTION		198	0.580283	1.33144	0.0477327	0.472641	1	1376	tags=21%, list=9%, signal=22%
GO_NUCLEOSIDE_PHOSPHATE_BIOSYNTHETIC_PROCESS	GO_NUCLEOSIDE_PHOSPHATE_BIOSYNTHETIC_PROCESS		164	0.584537	1.33143	0.0443925	0.471734	1	1253	tags=9%, list=8%, signal=9%
GO_REGULATION_OF_LAMELLIPODIUM_ASSEMBLY	GO_REGULATION_OF_LAMELLIPODIUM_ASSEMBLY		24	0.76297	1.33136	0.117647	0.471043	1	1561	tags=13%, list=10%, signal=14%
GO_REGULATION_OF_ENERGY_HOMEOSTASIS	GO_REGULATION_OF_ENERGY_HOMEOSTASIS		17	0.786768	1.33047	0.106195	0.473139	1	1100	tags=24%, list=7%, signal=25%
GO_REGULATION_OF_IMMUNE_EFFECTOR_PROCESS	GO_REGULATION_OF_IMMUNE_EFFECTOR_PROCESS		361	0.538592	1.33029	0.0102041	0.472803	1	1423	tags=12%, list=9%, signal=13%
GO_CAMP_BIOSYNTHETIC_PROCESS	GO_CAMP_BIOSYNTHETIC_PROCESS		16	0.821333	1.32992	0.122449	0.473145	1	927	tags=19%, list=6%, signal=20%
GO_POSITIVE_REGULATION_OF_NUCLEAR_DIVISION	GO_POSITIVE_REGULATION_OF_NUCLEAR_DIVISION		55	0.677247	1.32979	0.10148	0.472703	1	595	tags=11%, list=4%, signal=11%
GO_INTERMEDIATE_FILAMENT	GO_INTERMEDIATE_FILAMENT		67	0.653232	1.32878	0.0848624	0.475108	1	1414	tags=15%, list=9%, signal=16%
GO_CELL_JUNCTION_ASSEMBLY	GO_CELL_JUNCTION_ASSEMBLY		119	0.614206	1.32811	0.0578704	0.476432	1	1821	tags=26%, list=12%, signal=29%
GO_ACTIVATION_OF_MAPKK_ACTIVITY	GO_ACTIVATION_OF_MAPKK_ACTIVITY		48	0.679832	1.32718	0.112033	0.478787	1	1985	tags=25%, list=13%, signal=29%
GO_ANTIGEN_PROCESSING_AND_PRESENTATION_OF_PEPTIDE_ANTIGEN_VIA_MHC_CLASS_I	GO_ANTIGEN_PROCESSING_AND_PRESENTATION_OF_PEPTIDE_ANTIGEN_VIA_MHC_CLASS_I		84	0.625982	1.32681	0.0650224	0.479074	1	1634	tags=7%, list=11%, signal=8%
GO_PURINE_CONTAINING_COMPOUND_BIOSYNTHETIC_PROCESS	GO_PURINE_CONTAINING_COMPOUND_BIOSYNTHETIC_PROCESS		122	0.606146	1.32675	0.0652174	0.478369	1	419	tags=5%, list=3%, signal=5%
GO_ORGANOPHOSPHATE_BIOSYNTHETIC_PROCESS	GO_ORGANOPHOSPHATE_BIOSYNTHETIC_PROCESS		412	0.535856	1.32674	0.0215633	0.477421	1	1903	tags=14%, list=12%, signal=16%
GO_RESPONSE_TO_BACTERIUM	GO_RESPONSE_TO_BACTERIUM		384	0.535048	1.32579	0.0134409	0.479719	1	1441	tags=15%, list=9%, signal=16%
GO_REGULATION_OF_MULTICELLULAR_ORGANISMAL_METABOLIC_PROCESS	GO_REGULATION_OF_MULTICELLULAR_ORGANISMAL_METABOLIC_PROCESS		32	0.719505	1.32542	0.0995763	0.480064	1	1405	tags=28%, list=9%, signal=31%
GO_OXYGEN_BINDING	GO_OXYGEN_BINDING		30	0.721172	1.32458	0.132075	0.482032	1	1436	tags=20%, list=9%, signal=22%
GO_PROTEIN_PHOSPHATASE_BINDING	GO_PROTEIN_PHOSPHATASE_BINDING		112	0.606084	1.32351	0.0665281	0.484777	1	1417	tags=17%, list=9%, signal=19%
GO_CELLULAR_RESPONSE_TO_DSRNA	GO_CELLULAR_RESPONSE_TO_DSRNA		33	0.718342	1.32298	0.1	0.48575	1	76	tags=6%, list=0%, signal=6%
GO_CELLULAR_RESPONSE_TO_CALCIUM_ION	GO_CELLULAR_RESPONSE_TO_CALCIUM_ION		45	0.687389	1.32296	0.104723	0.484833	1	1614	tags=29%, list=10%, signal=32%
GO_PERICENTRIOLAR_MATERIAL	GO_PERICENTRIOLAR_MATERIAL		18	0.783833	1.32217	0.117296	0.486723	1	1783	tags=22%, list=11%, signal=25%
GO_NEGATIVE_REGULATION_OF_LYMPHOCYTE_APOPTOTIC_PROCESS	GO_NEGATIVE_REGULATION_OF_LYMPHOCYTE_APOPTOTIC_PROCESS		24	0.760962	1.32133	0.139265	0.48889	1	989	tags=21%, list=6%, signal=22%
GO_POSITIVE_REGULATION_OF_EPITHELIAL_CELL_APOPTOTIC_PROCESS	GO_POSITIVE_REGULATION_OF_EPITHELIAL_CELL_APOPTOTIC_PROCESS		21	0.761977	1.32104	0.105578	0.488885	1	989	tags=14%, list=6%, signal=15%
GO_PROTEIN_POLYMERIZATION	GO_PROTEIN_POLYMERIZATION		61	0.660369	1.32097	0.0993378	0.488146	1	76	tags=5%, list=0%, signal=5%
GO_CHANNEL_INHIBITOR_ACTIVITY	GO_CHANNEL_INHIBITOR_ACTIVITY		33	0.714226	1.32081	0.12095	0.487679	1	683	tags=12%, list=4%, signal=13%
GO_NEGATIVE_REGULATION_OF_LIPID_METABOLIC_PROCESS	GO_NEGATIVE_REGULATION_OF_LIPID_METABOLIC_PROCESS		65	0.660746	1.32072	0.0843882	0.487027	1	1207	tags=14%, list=8%, signal=15%
GO_CELLULAR_RESPONSE_TO_BIOTIC_STIMULUS	GO_CELLULAR_RESPONSE_TO_BIOTIC_STIMULUS		148	0.595669	1.3205	0.0552995	0.486879	1	1405	tags=16%, list=9%, signal=17%
GO_POSITIVE_REGULATION_OF_LIGASE_ACTIVITY	GO_POSITIVE_REGULATION_OF_LIGASE_ACTIVITY		102	0.621659	1.32028	0.0630252	0.486626	1	132	tags=2%, list=1%, signal=2%
GO_RECEPTOR_CATABOLIC_PROCESS	GO_RECEPTOR_CATABOLIC_PROCESS		15	0.807797	1.31963	0.140385	0.487893	1	1152	tags=20%, list=7%, signal=22%
GO_REGULATION_OF_RESPONSE_TO_DNA_DAMAGE_STIMULUS	GO_REGULATION_OF_RESPONSE_TO_DNA_DAMAGE_STIMULUS		127	0.594072	1.31895	0.0546697	0.489314	1	1447	tags=11%, list=9%, signal=12%
GO_PYRIMIDINE_RIBONUCLEOSIDE_METABOLIC_PROCESS	GO_PYRIMIDINE_RIBONUCLEOSIDE_METABOLIC_PROCESS		24	0.751838	1.31702	0.10664	0.495074	1	137	tags=4%, list=1%, signal=4%
GO_NEGATIVE_REGULATION_OF_LYMPHOCYTE_MEDIATED_IMMUNITY	GO_NEGATIVE_REGULATION_OF_LYMPHOCYTE_MEDIATED_IMMUNITY		24	0.753445	1.31622	0.129482	0.496909	1	1416	tags=25%, list=9%, signal=27%
GO_PROTEIN_LIPID_COMPLEX_BINDING	GO_PROTEIN_LIPID_COMPLEX_BINDING		22	0.774888	1.31587	0.139186	0.497183	1	1083	tags=18%, list=7%, signal=20%
GO_INACTIVATION_OF_MAPK_ACTIVITY	GO_INACTIVATION_OF_MAPK_ACTIVITY		25	0.735083	1.31549	0.128692	0.497509	1	1203	tags=16%, list=8%, signal=17%
GO_CORONARY_VASCULATURE_DEVELOPMENT	GO_CORONARY_VASCULATURE_DEVELOPMENT		35	0.717977	1.31527	0.106667	0.497236	1	1925	tags=31%, list=12%, signal=36%
GO_MONOCARBOXYLIC_ACID_BINDING	GO_MONOCARBOXYLIC_ACID_BINDING		48	0.688348	1.31512	0.108434	0.496792	1	1436	tags=19%, list=9%, signal=21%
GO_REGULATION_OF_RESPONSE_TO_WOUNDING	GO_REGULATION_OF_RESPONSE_TO_WOUNDING		351	0.532611	1.31486	0.0279898	0.496694	1	1840	tags=17%, list=12%, signal=19%
GO_WOUND_HEALING	GO_WOUND_HEALING		414	0.525804	1.31463	0.0183246	0.496502	1	1617	tags=18%, list=10%, signal=20%
GO_ACYLGLYCEROL_HOMEOSTASIS	GO_ACYLGLYCEROL_HOMEOSTASIS		25	0.748028	1.31436	0.106383	0.496533	1	1368	tags=12%, list=9%, signal=13%
GO_MITOTIC_RECOMBINATION	GO_MITOTIC_RECOMBINATION		41	0.700163	1.31411	0.139875	0.496471	1	872	tags=10%, list=6%, signal=10%
GO_LIPID_OXIDATION	GO_LIPID_OXIDATION		67	0.649036	1.31408	0.0883621	0.495615	1	2144	tags=25%, list=14%, signal=29%
GO_SARCOLEMMA	GO_SARCOLEMMA		118	0.607394	1.31403	0.0813397	0.494867	1	1332	tags=25%, list=9%, signal=27%
GO_POSITIVE_REGULATION_OF_DEPHOSPHORYLATION	GO_POSITIVE_REGULATION_OF_DEPHOSPHORYLATION		40	0.701975	1.31397	0.10099	0.494126	1	1397	tags=25%, list=9%, signal=27%
GO_OUTER_MEMBRANE	GO_OUTER_MEMBRANE		159	0.577952	1.31365	0.0619266	0.494296	1	1767	tags=16%, list=11%, signal=18%
GO_PLASMA_LIPOPROTEIN_PARTICLE_CLEARANCE	GO_PLASMA_LIPOPROTEIN_PARTICLE_CLEARANCE		18	0.78016	1.31322	0.131579	0.494723	1	1083	tags=22%, list=7%, signal=24%
GO_RETINOID_X_RECEPTOR_BINDING	GO_RETINOID_X_RECEPTOR_BINDING		15	0.80069	1.31315	0.126984	0.49405	1	1673	tags=20%, list=11%, signal=22%
GO_POSITIVE_REGULATION_OF_CYTOSKELETON_ORGANIZATION	GO_POSITIVE_REGULATION_OF_CYTOSKELETON_ORGANIZATION		159	0.583536	1.31306	0.0460829	0.493459	1	1562	tags=16%, list=10%, signal=17%
GO_REGULATION_OF_TYROSINE_PHOSPHORYLATION_OF_STAT5_PROTEIN	GO_REGULATION_OF_TYROSINE_PHOSPHORYLATION_OF_STAT5_PROTEIN		16	0.796752	1.31286	0.137331	0.4932	1	698	tags=13%, list=5%, signal=13%
GO_REGULATION_OF_METAL_ION_TRANSPORT	GO_REGULATION_OF_METAL_ION_TRANSPORT		272	0.5422	1.31241	0.0390244	0.493818	1	1399	tags=17%, list=9%, signal=19%
GO_SMOOTH_MUSCLE_CELL_DIFFERENTIATION	GO_SMOOTH_MUSCLE_CELL_DIFFERENTIATION		30	0.725026	1.31187	0.121593	0.494651	1	1141	tags=20%, list=7%, signal=22%
GO_ORGAN_INDUCTION	GO_ORGAN_INDUCTION		15	0.807584	1.31152	0.12426	0.494924	1	1483	tags=20%, list=10%, signal=22%
GO_BRUSH_BORDER_MEMBRANE	GO_BRUSH_BORDER_MEMBRANE		53	0.666109	1.31085	0.119639	0.49626	1	1041	tags=15%, list=7%, signal=16%
GO_POSITIVE_REGULATION_OF_IMMUNE_EFFECTOR_PROCESS	GO_POSITIVE_REGULATION_OF_IMMUNE_EFFECTOR_PROCESS		134	0.588249	1.31067	0.0684932	0.495985	1	656	tags=7%, list=4%, signal=7%
GO_POSITIVE_REGULATION_OF_SEQUENCE_SPECIFIC_DNA_BINDING_TRANSCRIPTION_FACTOR_ACTIVITY	GO_POSITIVE_REGULATION_OF_SEQUENCE_SPECIFIC_DNA_BINDING_TRANSCRIPTION_FACTOR_ACTIVITY		207	0.571002	1.30985	0.0453461	0.497868	1	988	tags=11%, list=6%, signal=12%
GO_MAINTENANCE_OF_LOCATION	GO_MAINTENANCE_OF_LOCATION		130	0.594453	1.30979	0.0753138	0.497187	1	1142	tags=10%, list=7%, signal=11%
GO_GRANULOCYTE_MIGRATION	GO_GRANULOCYTE_MIGRATION		51	0.674207	1.30975	0.104701	0.496398	1	1887	tags=20%, list=12%, signal=22%
GO_REGULATION_OF_EXCRETION	GO_REGULATION_OF_EXCRETION		24	0.749694	1.30947	0.1375	0.496458	1	501	tags=13%, list=3%, signal=13%
GO_PYRIMIDINE_RIBONUCLEOTIDE_METABOLIC_PROCESS	GO_PYRIMIDINE_RIBONUCLEOTIDE_METABOLIC_PROCESS		21	0.770547	1.30937	0.136364	0.495884	1	2289	tags=19%, list=15%, signal=22%
GO_REGULATION_OF_STEROID_BIOSYNTHETIC_PROCESS	GO_REGULATION_OF_STEROID_BIOSYNTHETIC_PROCESS		45	0.687414	1.30872	0.104167	0.497251	1	1207	tags=16%, list=8%, signal=17%
GO_RESPONSE_TO_GAMMA_RADIATION	GO_RESPONSE_TO_GAMMA_RADIATION		48	0.680853	1.30853	0.121795	0.496957	1	1710	tags=15%, list=11%, signal=16%
GO_PROTEIN_KINASE_C_ACTIVITY	GO_PROTEIN_KINASE_C_ACTIVITY		15	0.793326	1.30847	0.151751	0.496292	1	1846	tags=40%, list=12%, signal=45%
GO_M_BAND	GO_M_BAND		17	0.794002	1.30786	0.138144	0.497375	1	792	tags=29%, list=5%, signal=31%
GO_ENDOTHELIAL_CELL_DEVELOPMENT	GO_ENDOTHELIAL_CELL_DEVELOPMENT		43	0.703308	1.30778	0.120253	0.496709	1	817	tags=21%, list=5%, signal=22%
GO_REGULATION_OF_LEUKOCYTE_MEDIATED_CYTOTOXICITY	GO_REGULATION_OF_LEUKOCYTE_MEDIATED_CYTOTOXICITY		40	0.699749	1.30751	0.134855	0.496744	1	787	tags=15%, list=5%, signal=16%
GO_SYNAPTONEMAL_COMPLEX_ORGANIZATION	GO_SYNAPTONEMAL_COMPLEX_ORGANIZATION		17	0.793207	1.3074	0.127413	0.496244	1	2244	tags=24%, list=14%, signal=27%
GO_NUCLEAR_TRANSCRIBED_MRNA_CATABOLIC_PROCESS_DEADENYLATION_DEPENDENT_DECAY	GO_NUCLEAR_TRANSCRIBED_MRNA_CATABOLIC_PROCESS_DEADENYLATION_DEPENDENT_DECAY		53	0.658364	1.30702	0.10177	0.496538	1	996	tags=9%, list=6%, signal=10%
GO_REGULATION_OF_ISOTYPE_SWITCHING	GO_REGULATION_OF_ISOTYPE_SWITCHING		19	0.776479	1.30677	0.136264	0.496605	1	656	tags=11%, list=4%, signal=11%
GO_RECEPTOR_REGULATOR_ACTIVITY	GO_RECEPTOR_REGULATOR_ACTIVITY		43	0.675897	1.30641	0.106335	0.496948	1	1483	tags=30%, list=10%, signal=33%
GO_EXTRACELLULAR_MATRIX_BINDING	GO_EXTRACELLULAR_MATRIX_BINDING		46	0.682147	1.30601	0.114625	0.497346	1	1229	tags=26%, list=8%, signal=28%
GO_DIVALENT_INORGANIC_CATION_HOMEOSTASIS	GO_DIVALENT_INORGANIC_CATION_HOMEOSTASIS		299	0.542944	1.30576	0.034398	0.497331	1	1273	tags=15%, list=8%, signal=16%
GO_CELLULAR_RESPONSE_TO_INORGANIC_SUBSTANCE	GO_CELLULAR_RESPONSE_TO_INORGANIC_SUBSTANCE		134	0.591318	1.3051	0.0597701	0.498683	1	1342	tags=15%, list=9%, signal=16%
GO_RESPONSE_TO_WOUNDING	GO_RESPONSE_TO_WOUNDING		499	0.521255	1.3048	0.0106952	0.498796	1	1625	tags=18%, list=10%, signal=19%
GO_REGULATION_OF_CELLULAR_RESPIRATION	GO_REGULATION_OF_CELLULAR_RESPIRATION		21	0.748597	1.30435	0.149701	0.499517	1	885	tags=14%, list=6%, signal=15%
GO_ACTIN_FILAMENT_BASED_PROCESS	GO_ACTIN_FILAMENT_BASED_PROCESS		404	0.521833	1.30358	0.0255102	0.501193	1	1622	tags=15%, list=10%, signal=17%
GO_SMALL_MOLECULE_BIOSYNTHETIC_PROCESS	GO_SMALL_MOLECULE_BIOSYNTHETIC_PROCESS		400	0.525746	1.30305	0.0243902	0.502119	1	1181	tags=12%, list=8%, signal=12%
GO_NECROTIC_CELL_DEATH	GO_NECROTIC_CELL_DEATH		28	0.731318	1.302	0.144269	0.50494	1	1252	tags=14%, list=8%, signal=16%
GO_APICAL_JUNCTION_COMPLEX	GO_APICAL_JUNCTION_COMPLEX		113	0.596778	1.30061	0.0808989	0.508636	1	1979	tags=24%, list=13%, signal=27%
GO_ANTIGEN_PROCESSING_AND_PRESENTATION_OF_EXOGENOUS_PEPTIDE_ANTIGEN_VIA_MHC_CLASS_I	GO_ANTIGEN_PROCESSING_AND_PRESENTATION_OF_EXOGENOUS_PEPTIDE_ANTIGEN_VIA_MHC_CLASS_I		61	0.655714	1.30037	0.108333	0.508545	1	1350	tags=5%, list=9%, signal=5%
GO_POSITIVE_REGULATION_OF_MITOTIC_NUCLEAR_DIVISION	GO_POSITIVE_REGULATION_OF_MITOTIC_NUCLEAR_DIVISION		45	0.681585	1.30027	0.11875	0.508008	1	595	tags=9%, list=4%, signal=9%
GO_REGULATION_OF_MONOOXYGENASE_ACTIVITY	GO_REGULATION_OF_MONOOXYGENASE_ACTIVITY		51	0.672575	1.29954	0.116034	0.509536	1	1083	tags=14%, list=7%, signal=15%
GO_GUANOSINE_CONTAINING_COMPOUND_METABOLIC_PROCESS	GO_GUANOSINE_CONTAINING_COMPOUND_METABOLIC_PROCESS		41	0.686975	1.29953	0.124211	0.508649	1	2310	tags=17%, list=15%, signal=20%
GO_ACTIVATION_OF_PHOSPHOLIPASE_C_ACTIVITY	GO_ACTIVATION_OF_PHOSPHOLIPASE_C_ACTIVITY		26	0.715553	1.29951	0.151844	0.507822	1	1677	tags=15%, list=11%, signal=17%
GO_RECIPROCAL_DNA_RECOMBINATION	GO_RECIPROCAL_DNA_RECOMBINATION		34	0.707824	1.29929	0.113043	0.507749	1	1295	tags=12%, list=8%, signal=13%
GO_SECRETORY_GRANULE_MEMBRANE	GO_SECRETORY_GRANULE_MEMBRANE		67	0.642812	1.29928	0.11329	0.506883	1	1569	tags=27%, list=10%, signal=30%
GO_REGULATION_OF_SMOOTH_MUSCLE_CONTRACTION	GO_REGULATION_OF_SMOOTH_MUSCLE_CONTRACTION		58	0.653682	1.29901	0.138322	0.506907	1	1431	tags=14%, list=9%, signal=15%
GO_NCRNA_CATABOLIC_PROCESS	GO_NCRNA_CATABOLIC_PROCESS		22	0.777656	1.29832	0.120763	0.508219	1	413	tags=9%, list=3%, signal=9%
GO_REGULATION_OF_TOLL_LIKE_RECEPTOR_4_SIGNALING_PATHWAY	GO_REGULATION_OF_TOLL_LIKE_RECEPTOR_4_SIGNALING_PATHWAY		15	0.808582	1.29809	0.141104	0.508088	1	808	tags=27%, list=5%, signal=28%
GO_VENTRICULAR_CARDIAC_MUSCLE_TISSUE_DEVELOPMENT	GO_VENTRICULAR_CARDIAC_MUSCLE_TISSUE_DEVELOPMENT		41	0.697465	1.298	0.158537	0.507499	1	1344	tags=29%, list=9%, signal=32%
GO_REGULATION_OF_COAGULATION	GO_REGULATION_OF_COAGULATION		83	0.62352	1.29798	0.0879121	0.506691	1	1748	tags=23%, list=11%, signal=26%
GO_OXIDOREDUCTASE_ACTIVITY_ACTING_ON_SINGLE_DONORS_WITH_INCORPORATION_OF_MOLECULAR_OXYGEN	GO_OXIDOREDUCTASE_ACTIVITY_ACTING_ON_SINGLE_DONORS_WITH_INCORPORATION_OF_MOLECULAR_OXYGEN		25	0.736884	1.29755	0.143137	0.50725	1	1014	tags=20%, list=7%, signal=21%
GO_POST_TRANSLATIONAL_PROTEIN_MODIFICATION	GO_POST_TRANSLATIONAL_PROTEIN_MODIFICATION		28	0.719225	1.2974	0.145833	0.506887	1	1322	tags=21%, list=9%, signal=23%
GO_EXTERNAL_SIDE_OF_PLASMA_MEMBRANE	GO_EXTERNAL_SIDE_OF_PLASMA_MEMBRANE		181	0.572615	1.29725	0.0410959	0.50655	1	1375	tags=14%, list=9%, signal=16%
GO_HOMOTYPIC_CELL_CELL_ADHESION	GO_HOMOTYPIC_CELL_CELL_ADHESION		48	0.660348	1.29715	0.11828	0.506021	1	1198	tags=19%, list=8%, signal=20%
GO_RECEPTOR_MEDIATED_ENDOCYTOSIS	GO_RECEPTOR_MEDIATED_ENDOCYTOSIS		184	0.572552	1.2969	0.062201	0.506049	1	1151	tags=13%, list=7%, signal=13%
GO_REGULATION_OF_CARBOHYDRATE_BIOSYNTHETIC_PROCESS	GO_REGULATION_OF_CARBOHYDRATE_BIOSYNTHETIC_PROCESS		71	0.642621	1.29666	0.107865	0.505938	1	1100	tags=11%, list=7%, signal=12%
GO_RIBOSOMAL_SUBUNIT	GO_RIBOSOMAL_SUBUNIT		140	0.590697	1.29592	0.0813187	0.507553	1	3989	tags=50%, list=26%, signal=67%
GO_BONE_GROWTH	GO_BONE_GROWTH		18	0.760291	1.29562	0.154876	0.507691	1	292	tags=17%, list=2%, signal=17%
GO_POSITIVE_REGULATION_OF_DNA_BINDING	GO_POSITIVE_REGULATION_OF_DNA_BINDING		35	0.693921	1.29493	0.143984	0.509076	1	786	tags=6%, list=5%, signal=6%
GO_REGULATION_OF_T_CELL_APOPTOTIC_PROCESS	GO_REGULATION_OF_T_CELL_APOPTOTIC_PROCESS		28	0.722872	1.29464	0.155642	0.509159	1	989	tags=21%, list=6%, signal=23%
GO_O_ACYLTRANSFERASE_ACTIVITY	GO_O_ACYLTRANSFERASE_ACTIVITY		42	0.688192	1.29462	0.128821	0.50837	1	2358	tags=29%, list=15%, signal=34%
GO_NEGATIVE_REGULATION_OF_WOUND_HEALING	GO_NEGATIVE_REGULATION_OF_WOUND_HEALING		55	0.640649	1.29405	0.128364	0.509352	1	2110	tags=31%, list=14%, signal=36%
GO_REPLISOME	GO_REPLISOME		28	0.718745	1.2939	0.123967	0.508999	1	90	tags=4%, list=1%, signal=4%
GO_DEFENSE_RESPONSE_TO_FUNGUS	GO_DEFENSE_RESPONSE_TO_FUNGUS		22	0.748814	1.29371	0.140562	0.508733	1	46	tags=5%, list=0%, signal=5%
GO_PHOSPHATASE_BINDING	GO_PHOSPHATASE_BINDING		154	0.579549	1.29263	0.0570175	0.511382	1	1417	tags=14%, list=9%, signal=15%
GO_REGULATION_OF_DNA_DAMAGE_RESPONSE_SIGNAL_TRANSDUCTION_BY_P53_CLASS_MEDIATOR	GO_REGULATION_OF_DNA_DAMAGE_RESPONSE_SIGNAL_TRANSDUCTION_BY_P53_CLASS_MEDIATOR		26	0.732457	1.29263	0.152174	0.510536	1	1447	tags=19%, list=9%, signal=21%
GO_REGULATION_OF_B_CELL_MEDIATED_IMMUNITY	GO_REGULATION_OF_B_CELL_MEDIATED_IMMUNITY		30	0.721947	1.2916	0.125257	0.513167	1	755	tags=10%, list=5%, signal=10%
GO_NEGATIVE_REGULATION_OF_MYOTUBE_DIFFERENTIATION	GO_NEGATIVE_REGULATION_OF_MYOTUBE_DIFFERENTIATION		15	0.796443	1.29107	0.141684	0.514038	1	1375	tags=27%, list=9%, signal=29%
GO_PLATELET_ALPHA_GRANULE_LUMEN	GO_PLATELET_ALPHA_GRANULE_LUMEN		47	0.66271	1.29019	0.129436	0.516162	1	1990	tags=32%, list=13%, signal=37%
GO_POSITIVE_REGULATION_OF_PROTEIN_TYROSINE_KINASE_ACTIVITY	GO_POSITIVE_REGULATION_OF_PROTEIN_TYROSINE_KINASE_ACTIVITY		33	0.684746	1.28955	0.138655	0.517329	1	2704	tags=42%, list=17%, signal=51%
GO_PROTEIN_LOCALIZATION_TO_VACUOLE	GO_PROTEIN_LOCALIZATION_TO_VACUOLE		41	0.689046	1.28938	0.146186	0.517105	1	891	tags=10%, list=6%, signal=10%
GO_ER_NUCLEUS_SIGNALING_PATHWAY	GO_ER_NUCLEUS_SIGNALING_PATHWAY		32	0.696641	1.28885	0.153527	0.517929	1	1931	tags=19%, list=12%, signal=21%
GO_RESPONSE_TO_HYDROPEROXIDE	GO_RESPONSE_TO_HYDROPEROXIDE		15	0.766624	1.28883	0.153226	0.517121	1	1210	tags=27%, list=8%, signal=29%
GO_REGULATION_OF_RHO_PROTEIN_SIGNAL_TRANSDUCTION	GO_REGULATION_OF_RHO_PROTEIN_SIGNAL_TRANSDUCTION		101	0.606367	1.28865	0.0752688	0.516886	1	1986	tags=21%, list=13%, signal=24%
GO_RETROGRADE_TRANSPORT_VESICLE_RECYCLING_WITHIN_GOLGI	GO_RETROGRADE_TRANSPORT_VESICLE_RECYCLING_WITHIN_GOLGI		23	0.753545	1.28861	0.151579	0.516184	1	849	tags=13%, list=5%, signal=14%
GO_CELLULAR_RESPONSE_TO_PEPTIDE	GO_CELLULAR_RESPONSE_TO_PEPTIDE		250	0.545993	1.28828	0.0397196	0.516437	1	1231	tags=14%, list=8%, signal=15%
GO_LIPID_DIGESTION	GO_LIPID_DIGESTION		17	0.781392	1.28825	0.157787	0.515677	1	1337	tags=18%, list=9%, signal=19%
GO_REGULATION_OF_ERBB_SIGNALING_PATHWAY	GO_REGULATION_OF_ERBB_SIGNALING_PATHWAY		73	0.633416	1.28814	0.104255	0.51522	1	1677	tags=18%, list=11%, signal=20%
GO_DIGESTIVE_SYSTEM_PROCESS	GO_DIGESTIVE_SYSTEM_PROCESS		50	0.662515	1.28806	0.123894	0.51462	1	1275	tags=18%, list=8%, signal=20%
GO_C21_STEROID_HORMONE_METABOLIC_PROCESS	GO_C21_STEROID_HORMONE_METABOLIC_PROCESS		22	0.754441	1.2879	0.138554	0.514307	1	487	tags=9%, list=3%, signal=9%
GO_NEGATIVE_REGULATION_OF_B_CELL_ACTIVATION	GO_NEGATIVE_REGULATION_OF_B_CELL_ACTIVATION		27	0.736555	1.28758	0.15873	0.514546	1	1890	tags=22%, list=12%, signal=25%
GO_SNRNA_BINDING	GO_SNRNA_BINDING		31	0.705606	1.28732	0.161157	0.514628	1	92	tags=3%, list=1%, signal=3%
GO_CELL_JUNCTION_ORGANIZATION	GO_CELL_JUNCTION_ORGANIZATION		166	0.576752	1.28697	0.0572792	0.51488	1	1569	tags=21%, list=10%, signal=23%
GO_MONOCARBOXYLIC_ACID_METABOLIC_PROCESS	GO_MONOCARBOXYLIC_ACID_METABOLIC_PROCESS		435	0.519818	1.28666	0.0153846	0.515066	1	1436	tags=17%, list=9%, signal=18%
GO_RIBONUCLEOSIDE_TRIPHOSPHATE_BIOSYNTHETIC_PROCESS	GO_RIBONUCLEOSIDE_TRIPHOSPHATE_BIOSYNTHETIC_PROCESS		39	0.684614	1.28662	0.129921	0.514338	1	2289	tags=18%, list=15%, signal=21%
GO_RESPONSE_TO_TYPE_I_INTERFERON	GO_RESPONSE_TO_TYPE_I_INTERFERON		45	0.672965	1.2861	0.135524	0.51521	1	1245	tags=24%, list=8%, signal=27%
GO_N_GLYCAN_PROCESSING	GO_N_GLYCAN_PROCESSING		19	0.751656	1.28556	0.157447	0.516182	1	1509	tags=32%, list=10%, signal=35%
GO_NEGATIVE_REGULATION_OF_OSTEOBLAST_DIFFERENTIATION	GO_NEGATIVE_REGULATION_OF_OSTEOBLAST_DIFFERENTIATION		37	0.686951	1.28521	0.134615	0.516649	1	2235	tags=22%, list=14%, signal=25%
GO_REGULATION_OF_ENDOTHELIAL_CELL_APOPTOTIC_PROCESS	GO_REGULATION_OF_ENDOTHELIAL_CELL_APOPTOTIC_PROCESS		37	0.700947	1.28512	0.146751	0.51607	1	1211	tags=22%, list=8%, signal=23%
GO_PROTEIN_LOCALIZATION_TO_LYSOSOME	GO_PROTEIN_LOCALIZATION_TO_LYSOSOME		16	0.785582	1.28486	0.164683	0.516003	1	1533	tags=25%, list=10%, signal=28%
GO_NEGATIVE_REGULATION_OF_VIRAL_TRANSCRIPTION	GO_NEGATIVE_REGULATION_OF_VIRAL_TRANSCRIPTION		20	0.749447	1.28425	0.165984	0.517197	1	497	tags=10%, list=3%, signal=10%
GO_THREONINE_TYPE_PEPTIDASE_ACTIVITY	GO_THREONINE_TYPE_PEPTIDASE_ACTIVITY		21	0.756023	1.28412	0.146341	0.516853	1	2245	tags=10%, list=14%, signal=11%
GO_GTPASE_BINDING	GO_GTPASE_BINDING		278	0.53716	1.28336	0.0308789	0.518572	1	849	tags=8%, list=5%, signal=8%
GO_RESPONSE_TO_EXTRACELLULAR_STIMULUS	GO_RESPONSE_TO_EXTRACELLULAR_STIMULUS		412	0.518316	1.28283	0.0394366	0.519452	1	1423	tags=15%, list=9%, signal=16%
GO_RESPONSE_TO_MOLECULE_OF_BACTERIAL_ORIGIN	GO_RESPONSE_TO_MOLECULE_OF_BACTERIAL_ORIGIN		284	0.532444	1.28258	0.0493827	0.519399	1	1441	tags=17%, list=9%, signal=18%
GO_PLACENTA_BLOOD_VESSEL_DEVELOPMENT	GO_PLACENTA_BLOOD_VESSEL_DEVELOPMENT		27	0.734892	1.28204	0.155319	0.52031	1	647	tags=26%, list=4%, signal=27%
GO_ATP_BIOSYNTHETIC_PROCESS	GO_ATP_BIOSYNTHETIC_PROCESS		27	0.720828	1.28197	0.178279	0.51972	1	43	tags=4%, list=0%, signal=4%
GO_NEGATIVE_REGULATION_OF_ANTIGEN_RECEPTOR_MEDIATED_SIGNALING_PATHWAY	GO_NEGATIVE_REGULATION_OF_ANTIGEN_RECEPTOR_MEDIATED_SIGNALING_PATHWAY		19	0.74744	1.28158	0.165966	0.520118	1	2862	tags=42%, list=18%, signal=52%
GO_REGULATION_OF_CARDIAC_MUSCLE_CELL_MEMBRANE_REPOLARIZATION	GO_REGULATION_OF_CARDIAC_MUSCLE_CELL_MEMBRANE_REPOLARIZATION		16	0.772011	1.28036	0.167006	0.523081	1	421	tags=19%, list=3%, signal=19%
GO_TRANSLATION_REPRESSOR_ACTIVITY	GO_TRANSLATION_REPRESSOR_ACTIVITY		18	0.748164	1.28	0.169323	0.52352	1	507	tags=17%, list=3%, signal=17%
GO_REGULATION_OF_FILOPODIUM_ASSEMBLY	GO_REGULATION_OF_FILOPODIUM_ASSEMBLY		31	0.713569	1.27964	0.14375	0.523865	1	65	tags=6%, list=0%, signal=6%
GO_OXIDOREDUCTASE_ACTIVITY_ACTING_ON_NAD_P_H	GO_OXIDOREDUCTASE_ACTIVITY_ACTING_ON_NAD_P_H		82	0.61316	1.27941	0.133183	0.523772	1	1165	tags=9%, list=8%, signal=9%
GO_CYTOKINE_MEDIATED_SIGNALING_PATHWAY	GO_CYTOKINE_MEDIATED_SIGNALING_PATHWAY		355	0.52421	1.27877	0.0467532	0.52503	1	1490	tags=15%, list=10%, signal=16%
GO_PHOSPHATIDYLINOSITOL_BINDING	GO_PHOSPHATIDYLINOSITOL_BINDING		187	0.560689	1.27845	0.0654628	0.525293	1	1275	tags=15%, list=8%, signal=16%
GO_NEGATIVE_REGULATION_OF_T_CELL_RECEPTOR_SIGNALING_PATHWAY	GO_NEGATIVE_REGULATION_OF_T_CELL_RECEPTOR_SIGNALING_PATHWAY		15	0.768129	1.27809	0.181996	0.525577	1	2862	tags=47%, list=18%, signal=57%
GO_POSITIVE_REGULATION_OF_ERK1_AND_ERK2_CASCADE	GO_POSITIVE_REGULATION_OF_ERK1_AND_ERK2_CASCADE		136	0.577705	1.2778	0.0829596	0.525654	1	1562	tags=18%, list=10%, signal=20%
GO_ESTABLISHMENT_OF_PROTEIN_LOCALIZATION_TO_VACUOLE	GO_ESTABLISHMENT_OF_PROTEIN_LOCALIZATION_TO_VACUOLE		29	0.710424	1.27746	0.150407	0.525978	1	891	tags=10%, list=6%, signal=11%
GO_POSITIVE_REGULATION_OF_INFLAMMATORY_RESPONSE	GO_POSITIVE_REGULATION_OF_INFLAMMATORY_RESPONSE		91	0.606438	1.27736	0.108932	0.525445	1	2504	tags=20%, list=16%, signal=23%
GO_REGULATION_OF_CELL_KILLING	GO_REGULATION_OF_CELL_KILLING		47	0.658379	1.276	0.152941	0.529071	1	787	tags=13%, list=5%, signal=13%
GO_REGULATION_OF_RESPONSE_TO_OXIDATIVE_STRESS	GO_REGULATION_OF_RESPONSE_TO_OXIDATIVE_STRESS		55	0.656124	1.27572	0.138004	0.529196	1	541	tags=11%, list=3%, signal=11%
GO_BROWN_FAT_CELL_DIFFERENTIATION	GO_BROWN_FAT_CELL_DIFFERENTIATION		27	0.711702	1.27572	0.168906	0.528368	1	1760	tags=37%, list=11%, signal=42%
GO_CHEMOKINE_BINDING	GO_CHEMOKINE_BINDING		15	0.792841	1.27565	0.168085	0.527719	1	1051	tags=27%, list=7%, signal=29%
GO_MORPHOGENESIS_OF_EMBRYONIC_EPITHELIUM	GO_MORPHOGENESIS_OF_EMBRYONIC_EPITHELIUM		132	0.575768	1.27544	0.110132	0.527551	1	989	tags=18%, list=6%, signal=19%
GO_REGULATION_OF_ENDOTHELIAL_CELL_CHEMOTAXIS	GO_REGULATION_OF_ENDOTHELIAL_CELL_CHEMOTAXIS		16	0.768601	1.27522	0.168399	0.527441	1	418	tags=13%, list=3%, signal=13%
GO_MUSCLE_CELL_CELLULAR_HOMEOSTASIS	GO_MUSCLE_CELL_CELLULAR_HOMEOSTASIS		17	0.770263	1.27513	0.173228	0.526913	1	692	tags=24%, list=4%, signal=25%
GO_EMBRYONIC_PLACENTA_MORPHOGENESIS	GO_EMBRYONIC_PLACENTA_MORPHOGENESIS		19	0.757522	1.27497	0.17284	0.526639	1	921	tags=42%, list=6%, signal=45%
GO_REGULATION_OF_SEQUENCE_SPECIFIC_DNA_BINDING_TRANSCRIPTION_FACTOR_ACTIVITY	GO_REGULATION_OF_SEQUENCE_SPECIFIC_DNA_BINDING_TRANSCRIPTION_FACTOR_ACTIVITY		329	0.525429	1.27465	0.035443	0.526941	1	988	tags=11%, list=6%, signal=12%
GO_SMALL_MOLECULE_CATABOLIC_PROCESS	GO_SMALL_MOLECULE_CATABOLIC_PROCESS		297	0.527418	1.27423	0.0627907	0.527523	1	1436	tags=19%, list=9%, signal=20%
GO_HYDROGEN_TRANSPORT	GO_HYDROGEN_TRANSPORT		113	0.592636	1.27418	0.0823799	0.526874	1	1691	tags=12%, list=11%, signal=14%
GO_RESPONSE_TO_VITAMIN	GO_RESPONSE_TO_VITAMIN		92	0.601052	1.27412	0.0943396	0.526229	1	1423	tags=17%, list=9%, signal=19%
GO_POSITIVE_REGULATION_OF_POTASSIUM_ION_TRANSPORT	GO_POSITIVE_REGULATION_OF_POTASSIUM_ION_TRANSPORT		33	0.698396	1.27368	0.153017	0.526804	1	2192	tags=39%, list=14%, signal=46%
GO_CELLULAR_RESPONSE_TO_CYTOKINE_STIMULUS	GO_CELLULAR_RESPONSE_TO_CYTOKINE_STIMULUS		492	0.505208	1.27254	0.0193906	0.529709	1	1448	tags=14%, list=9%, signal=15%
GO_CARDIAC_CONDUCTION	GO_CARDIAC_CONDUCTION		76	0.624334	1.2723	0.123077	0.529703	1	720	tags=17%, list=5%, signal=18%
GO_RESPONSE_TO_METAL_ION	GO_RESPONSE_TO_METAL_ION		298	0.530071	1.27212	0.0353774	0.529448	1	1344	tags=15%, list=9%, signal=16%
GO_REGULATION_OF_TISSUE_REMODELING	GO_REGULATION_OF_TISSUE_REMODELING		53	0.656058	1.27197	0.140206	0.52908	1	770	tags=15%, list=5%, signal=16%
GO_TRANSMEMBRANE_RECEPTOR_PROTEIN_TYROSINE_KINASE_SIGNALING_PATHWAY	GO_TRANSMEMBRANE_RECEPTOR_PROTEIN_TYROSINE_KINASE_SIGNALING_PATHWAY		466	0.508108	1.27155	0.03125	0.529706	1	1693	tags=17%, list=11%, signal=18%
GO_CELL_SUBSTRATE_JUNCTION_ASSEMBLY	GO_CELL_SUBSTRATE_JUNCTION_ASSEMBLY		37	0.684353	1.27153	0.160321	0.528946	1	1562	tags=30%, list=10%, signal=33%
GO_ENDOMEMBRANE_SYSTEM_ORGANIZATION	GO_ENDOMEMBRANE_SYSTEM_ORGANIZATION		434	0.502468	1.27043	0.0304569	0.531555	1	2057	tags=14%, list=13%, signal=15%
GO_POSITIVE_REGULATION_OF_RESPONSE_TO_WOUNDING	GO_POSITIVE_REGULATION_OF_RESPONSE_TO_WOUNDING		134	0.579141	1.26946	0.11236	0.533904	1	2448	tags=24%, list=16%, signal=28%
GO_ALDITOL_METABOLIC_PROCESS	GO_ALDITOL_METABOLIC_PROCESS		16	0.788611	1.2687	0.193206	0.535584	1	2138	tags=31%, list=14%, signal=36%
GO_NUCLEOTIDE_BINDING_DOMAIN_LEUCINE_RICH_REPEAT_CONTAINING_RECEPTOR_SIGNALING_PATHWAY	GO_NUCLEOTIDE_BINDING_DOMAIN_LEUCINE_RICH_REPEAT_CONTAINING_RECEPTOR_SIGNALING_PATHWAY		24	0.712433	1.26848	0.153846	0.535508	1	2233	tags=21%, list=14%, signal=24%
GO_CARDIAC_MUSCLE_TISSUE_DEVELOPMENT	GO_CARDIAC_MUSCLE_TISSUE_DEVELOPMENT		129	0.569533	1.26814	0.0963303	0.535727	1	1887	tags=26%, list=12%, signal=30%
GO_ACYLGLYCEROL_O_ACYLTRANSFERASE_ACTIVITY	GO_ACYLGLYCEROL_O_ACYLTRANSFERASE_ACTIVITY		24	0.715944	1.26811	0.177043	0.534983	1	3138	tags=46%, list=20%, signal=57%
GO_ADAPTATION_OF_SIGNALING_PATHWAY	GO_ADAPTATION_OF_SIGNALING_PATHWAY		18	0.755589	1.26776	0.173387	0.535343	1	1379	tags=17%, list=9%, signal=18%
GO_MYD88_DEPENDENT_TOLL_LIKE_RECEPTOR_SIGNALING_PATHWAY	GO_MYD88_DEPENDENT_TOLL_LIKE_RECEPTOR_SIGNALING_PATHWAY		27	0.705446	1.26767	0.199153	0.534821	1	1389	tags=19%, list=9%, signal=20%
GO_POSITIVE_REGULATION_OF_CHEMOTAXIS	GO_POSITIVE_REGULATION_OF_CHEMOTAXIS		103	0.592886	1.26754	0.104294	0.534456	1	1657	tags=23%, list=11%, signal=26%
GO_TOR_SIGNALING	GO_TOR_SIGNALING		16	0.767692	1.26719	0.171843	0.534792	1	1981	tags=25%, list=13%, signal=29%
GO_NEURON_APOPTOTIC_PROCESS	GO_NEURON_APOPTOTIC_PROCESS		33	0.687519	1.26682	0.164683	0.535151	1	1220	tags=18%, list=8%, signal=20%
GO_ACTIVATION_OF_NF_KAPPAB_INDUCING_KINASE_ACTIVITY	GO_ACTIVATION_OF_NF_KAPPAB_INDUCING_KINASE_ACTIVITY		15	0.774346	1.26611	0.178295	0.53672	1	1068	tags=33%, list=7%, signal=36%
GO_REGULATION_OF_LEUKOCYTE_APOPTOTIC_PROCESS	GO_REGULATION_OF_LEUKOCYTE_APOPTOTIC_PROCESS		67	0.612015	1.26573	0.134172	0.537163	1	1020	tags=15%, list=7%, signal=16%
GO_CELLULAR_COMPONENT_DISASSEMBLY	GO_CELLULAR_COMPONENT_DISASSEMBLY		464	0.501128	1.26536	0.0315186	0.537566	1	983	tags=6%, list=6%, signal=6%
GO_ADRENERGIC_RECEPTOR_BINDING	GO_ADRENERGIC_RECEPTOR_BINDING		16	0.775715	1.2651	0.1625	0.537593	1	1379	tags=31%, list=9%, signal=34%
GO_INTEGRIN_MEDIATED_SIGNALING_PATHWAY	GO_INTEGRIN_MEDIATED_SIGNALING_PATHWAY		76	0.617746	1.26448	0.126915	0.53886	1	1361	tags=18%, list=9%, signal=20%
GO_REGULATION_OF_MEIOTIC_CELL_CYCLE	GO_REGULATION_OF_MEIOTIC_CELL_CYCLE		38	0.67685	1.2643	0.161224	0.538597	1	1952	tags=18%, list=13%, signal=21%
GO_LIPID_CATABOLIC_PROCESS	GO_LIPID_CATABOLIC_PROCESS		212	0.534687	1.2634	0.0704545	0.540697	1	1857	tags=22%, list=12%, signal=25%
GO_REGULATION_OF_NUCLEAR_DIVISION	GO_REGULATION_OF_NUCLEAR_DIVISION		150	0.562663	1.26301	0.0915663	0.541137	1	2537	tags=16%, list=16%, signal=19%
GO_REGULATION_OF_KERATINOCYTE_DIFFERENTIATION	GO_REGULATION_OF_KERATINOCYTE_DIFFERENTIATION		22	0.73429	1.26228	0.159184	0.542613	1	1378	tags=41%, list=9%, signal=45%
GO_REGULATION_OF_TYPE_I_INTERFERON_PRODUCTION	GO_REGULATION_OF_TYPE_I_INTERFERON_PRODUCTION		101	0.59019	1.2621	0.0927152	0.542441	1	1177	tags=14%, list=8%, signal=15%
GO_NUCLEOTIDE_EXCISION_REPAIR	GO_NUCLEOTIDE_EXCISION_REPAIR		104	0.593648	1.26163	0.105708	0.543218	1	1856	tags=11%, list=12%, signal=12%
GO_LYSOSOMAL_TRANSPORT	GO_LYSOSOMAL_TRANSPORT		63	0.622335	1.2615	0.123644	0.54283	1	2454	tags=16%, list=16%, signal=19%
GO_GRANULOCYTE_ACTIVATION	GO_GRANULOCYTE_ACTIVATION		16	0.771628	1.26142	0.171053	0.542297	1	1370	tags=38%, list=9%, signal=41%
GO_NEGATIVE_REGULATION_OF_PEPTIDYL_TYROSINE_PHOSPHORYLATION	GO_NEGATIVE_REGULATION_OF_PEPTIDYL_TYROSINE_PHOSPHORYLATION		37	0.674496	1.26129	0.157783	0.541914	1	1538	tags=19%, list=10%, signal=21%
GO_MEMBRANE_MICRODOMAIN	GO_MEMBRANE_MICRODOMAIN		273	0.52657	1.26105	0.057554	0.541925	1	2125	tags=26%, list=14%, signal=29%
GO_REGULATION_OF_VASCULAR_PERMEABILITY	GO_REGULATION_OF_VASCULAR_PERMEABILITY		27	0.72867	1.26101	0.154812	0.541257	1	1887	tags=26%, list=12%, signal=29%
GO_CYTOPLASMIC_STRESS_GRANULE	GO_CYTOPLASMIC_STRESS_GRANULE		31	0.690838	1.26052	0.171548	0.541952	1	996	tags=13%, list=6%, signal=14%
GO_PROTEIN_COMPLEX_INVOLVED_IN_CELL_ADHESION	GO_PROTEIN_COMPLEX_INVOLVED_IN_CELL_ADHESION		29	0.705638	1.26052	0.186747	0.541171	1	1280	tags=34%, list=8%, signal=38%
GO_MALE_MEIOSIS	GO_MALE_MEIOSIS		31	0.695651	1.25907	0.174672	0.545151	1	983	tags=6%, list=6%, signal=7%
GO_MANGANESE_ION_BINDING	GO_MANGANESE_ION_BINDING		43	0.670972	1.259	0.142553	0.544615	1	1902	tags=21%, list=12%, signal=24%
GO_ORGANIC_ANION_TRANSPORT	GO_ORGANIC_ANION_TRANSPORT		334	0.513593	1.2588	0.0502513	0.544495	1	1136	tags=10%, list=7%, signal=11%
GO_REGULATION_OF_T_CELL_CYTOKINE_PRODUCTION	GO_REGULATION_OF_T_CELL_CYTOKINE_PRODUCTION		16	0.772809	1.25868	0.187629	0.544062	1	1538	tags=25%, list=10%, signal=28%
GO_OLIGOSACCHARIDE_LIPID_INTERMEDIATE_BIOSYNTHETIC_PROCESS	GO_OLIGOSACCHARIDE_LIPID_INTERMEDIATE_BIOSYNTHETIC_PROCESS		18	0.749955	1.25854	0.191057	0.543692	1	1024	tags=11%, list=7%, signal=12%
GO_NUCLEOSIDE_TRIPHOSPHATE_BIOSYNTHETIC_PROCESS	GO_NUCLEOSIDE_TRIPHOSPHATE_BIOSYNTHETIC_PROCESS		51	0.653949	1.25804	0.147752	0.544458	1	2289	tags=22%, list=15%, signal=25%
GO_RESPONSE_TO_INTERLEUKIN_4	GO_RESPONSE_TO_INTERLEUKIN_4		27	0.710492	1.25786	0.192067	0.544215	1	880	tags=19%, list=6%, signal=20%
GO_REGULATION_OF_VASCULATURE_DEVELOPMENT	GO_REGULATION_OF_VASCULATURE_DEVELOPMENT		211	0.541216	1.2577	0.0676328	0.54391	1	1998	tags=26%, list=13%, signal=30%
GO_PHAGOCYTIC_VESICLE	GO_PHAGOCYTIC_VESICLE		81	0.602679	1.25727	0.142857	0.54448	1	1106	tags=9%, list=7%, signal=9%
GO_VASCULATURE_DEVELOPMENT	GO_VASCULATURE_DEVELOPMENT		442	0.499969	1.257	0.0380435	0.544547	1	1535	tags=19%, list=10%, signal=20%
GO_NEGATIVE_REGULATION_OF_CYTOKINE_PRODUCTION	GO_NEGATIVE_REGULATION_OF_CYTOKINE_PRODUCTION		172	0.547032	1.25654	0.0816327	0.545245	1	1325	tags=14%, list=9%, signal=15%
GO_REGULATION_OF_OSTEOCLAST_DIFFERENTIATION	GO_REGULATION_OF_OSTEOCLAST_DIFFERENTIATION		49	0.651135	1.25635	0.172917	0.545136	1	1198	tags=14%, list=8%, signal=15%
GO_BLOOD_VESSEL_MORPHOGENESIS	GO_BLOOD_VESSEL_MORPHOGENESIS		344	0.51282	1.25605	0.0417755	0.545326	1	1890	tags=24%, list=12%, signal=26%
GO_RESPONSE_TO_CAMP	GO_RESPONSE_TO_CAMP		97	0.604141	1.25604	0.119639	0.544601	1	1562	tags=21%, list=10%, signal=23%
GO_AROMATIC_AMINO_ACID_FAMILY_CATABOLIC_PROCESS	GO_AROMATIC_AMINO_ACID_FAMILY_CATABOLIC_PROCESS		18	0.745267	1.25558	0.213389	0.545199	1	995	tags=11%, list=6%, signal=12%
GO_SULFUR_COMPOUND_TRANSMEMBRANE_TRANSPORTER_ACTIVITY	GO_SULFUR_COMPOUND_TRANSMEMBRANE_TRANSPORTER_ACTIVITY		25	0.703002	1.25546	0.174538	0.544767	1	1353	tags=12%, list=9%, signal=13%
GO_ANATOMICAL_STRUCTURE_HOMEOSTASIS	GO_ANATOMICAL_STRUCTURE_HOMEOSTASIS		241	0.530332	1.25533	0.0571429	0.5444	1	1295	tags=10%, list=8%, signal=11%
GO_DRUG_TRANSPORTER_ACTIVITY	GO_DRUG_TRANSPORTER_ACTIVITY		18	0.762545	1.25443	0.150985	0.546472	1	1634	tags=28%, list=11%, signal=31%
GO_PROTEIN_K48_LINKED_DEUBIQUITINATION	GO_PROTEIN_K48_LINKED_DEUBIQUITINATION		17	0.754858	1.25442	0.183267	0.545729	1	960	tags=12%, list=6%, signal=13%
GO_PHOSPHOTRANSFERASE_ACTIVITY_PHOSPHATE_GROUP_AS_ACCEPTOR	GO_PHOSPHOTRANSFERASE_ACTIVITY_PHOSPHATE_GROUP_AS_ACCEPTOR		36	0.666034	1.25427	0.149402	0.545428	1	2208	tags=25%, list=14%, signal=29%
GO_TRANSLATIONAL_INITIATION	GO_TRANSLATIONAL_INITIATION		129	0.565593	1.25412	0.0827887	0.545133	1	3091	tags=47%, list=20%, signal=58%
GO_INTERMEDIATE_FILAMENT_CYTOSKELETON	GO_INTERMEDIATE_FILAMENT_CYTOSKELETON		107	0.585998	1.25409	0.0911271	0.544477	1	1414	tags=11%, list=9%, signal=12%
GO_POSITIVE_REGULATION_OF_FILOPODIUM_ASSEMBLY	GO_POSITIVE_REGULATION_OF_FILOPODIUM_ASSEMBLY		21	0.738076	1.25366	0.198732	0.545092	1	6	tags=5%, list=0%, signal=5%
GO_TELOMERE_MAINTENANCE_VIA_RECOMBINATION	GO_TELOMERE_MAINTENANCE_VIA_RECOMBINATION		32	0.687909	1.25331	0.189956	0.545413	1	872	tags=9%, list=6%, signal=10%
GO_REGULATION_OF_MAST_CELL_ACTIVATION	GO_REGULATION_OF_MAST_CELL_ACTIVATION		33	0.679398	1.25317	0.168067	0.545117	1	561	tags=9%, list=4%, signal=9%
GO_RECEPTOR_AGONIST_ACTIVITY	GO_RECEPTOR_AGONIST_ACTIVITY		16	0.742624	1.25271	0.2	0.545882	1	1483	tags=50%, list=10%, signal=55%
GO_RECYCLING_ENDOSOME	GO_RECYCLING_ENDOSOME		113	0.581761	1.25255	0.10989	0.54558	1	1051	tags=8%, list=7%, signal=8%
GO_RESPONSE_TO_GONADOTROPIN	GO_RESPONSE_TO_GONADOTROPIN		26	0.709542	1.25221	0.183236	0.545878	1	1511	tags=35%, list=10%, signal=38%
GO_REGULATION_OF_RESPONSE_TO_REACTIVE_OXYGEN_SPECIES	GO_REGULATION_OF_RESPONSE_TO_REACTIVE_OXYGEN_SPECIES		30	0.696404	1.25211	0.17732	0.545483	1	488	tags=13%, list=3%, signal=14%
GO_NEGATIVE_REGULATION_OF_IMMUNE_RESPONSE	GO_NEGATIVE_REGULATION_OF_IMMUNE_RESPONSE		95	0.585252	1.25202	0.116883	0.544981	1	1416	tags=15%, list=9%, signal=16%
GO_CARDIAC_MUSCLE_CELL_DIFFERENTIATION	GO_CARDIAC_MUSCLE_CELL_DIFFERENTIATION		70	0.616338	1.25135	0.133612	0.546323	1	1887	tags=26%, list=12%, signal=29%
GO_LAMININ_BINDING	GO_LAMININ_BINDING		27	0.707932	1.25111	0.20202	0.546268	1	422	tags=19%, list=3%, signal=19%
GO_ROUGH_ENDOPLASMIC_RETICULUM	GO_ROUGH_ENDOPLASMIC_RETICULUM		66	0.607404	1.2511	0.159091	0.545535	1	2800	tags=27%, list=18%, signal=33%
GO_NEGATIVE_REGULATION_OF_INTRINSIC_APOPTOTIC_SIGNALING_PATHWAY_IN_RESPONSE_TO_DNA_DAMAGE	GO_NEGATIVE_REGULATION_OF_INTRINSIC_APOPTOTIC_SIGNALING_PATHWAY_IN_RESPONSE_TO_DNA_DAMAGE		23	0.721257	1.25082	0.195473	0.545631	1	615	tags=13%, list=4%, signal=14%
GO_REGULATION_OF_EARLY_ENDOSOME_TO_LATE_ENDOSOME_TRANSPORT	GO_REGULATION_OF_EARLY_ENDOSOME_TO_LATE_ENDOSOME_TRANSPORT		16	0.759746	1.25032	0.192067	0.546477	1	943	tags=13%, list=6%, signal=13%
GO_TRANSFERASE_ACTIVITY_TRANSFERRING_PENTOSYL_GROUPS	GO_TRANSFERASE_ACTIVITY_TRANSFERRING_PENTOSYL_GROUPS		47	0.651209	1.24997	0.151899	0.546701	1	2314	tags=26%, list=15%, signal=30%
GO_TRANSCRIPTION_COUPLED_NUCLEOTIDE_EXCISION_REPAIR	GO_TRANSCRIPTION_COUPLED_NUCLEOTIDE_EXCISION_REPAIR		67	0.624604	1.24977	0.144086	0.546552	1	1699	tags=9%, list=11%, signal=10%
GO_EPIDERMAL_GROWTH_FACTOR_RECEPTOR_BINDING	GO_EPIDERMAL_GROWTH_FACTOR_RECEPTOR_BINDING		29	0.696888	1.2496	0.187373	0.546339	1	2530	tags=34%, list=16%, signal=41%
GO_RESPONSE_TO_MUSCLE_ACTIVITY	GO_RESPONSE_TO_MUSCLE_ACTIVITY		17	0.756954	1.24949	0.214567	0.545925	1	11	tags=6%, list=0%, signal=6%
GO_NEGATIVE_REGULATION_OF_TOLL_LIKE_RECEPTOR_SIGNALING_PATHWAY	GO_NEGATIVE_REGULATION_OF_TOLL_LIKE_RECEPTOR_SIGNALING_PATHWAY		25	0.715914	1.24905	0.167019	0.546458	1	853	tags=20%, list=6%, signal=21%
GO_NEGATIVE_REGULATION_OF_LEUKOCYTE_MEDIATED_IMMUNITY	GO_NEGATIVE_REGULATION_OF_LEUKOCYTE_MEDIATED_IMMUNITY		33	0.675818	1.24897	0.1639	0.545946	1	1416	tags=21%, list=9%, signal=23%
GO_MUSCLE_ORGAN_MORPHOGENESIS	GO_MUSCLE_ORGAN_MORPHOGENESIS		66	0.61711	1.24842	0.126338	0.546913	1	671	tags=17%, list=4%, signal=17%
GO_RESPONSE_TO_EXOGENOUS_DSRNA	GO_RESPONSE_TO_EXOGENOUS_DSRNA		30	0.692016	1.24802	0.177551	0.547378	1	1953	tags=30%, list=13%, signal=34%
GO_HYDROGEN_ION_TRANSMEMBRANE_TRANSPORT	GO_HYDROGEN_ION_TRANSMEMBRANE_TRANSPORT		84	0.613648	1.24758	0.140625	0.547926	1	1676	tags=12%, list=11%, signal=13%
GO_NEGATIVE_REGULATION_OF_PROTEOLYSIS	GO_NEGATIVE_REGULATION_OF_PROTEOLYSIS		251	0.528918	1.24675	0.0604534	0.549765	1	1416	tags=12%, list=9%, signal=13%
GO_PLATELET_DENSE_GRANULE	GO_PLATELET_DENSE_GRANULE		18	0.730736	1.24656	0.184805	0.549558	1	681	tags=17%, list=4%, signal=17%
GO_TRANSLATION_REGULATOR_ACTIVITY	GO_TRANSLATION_REGULATOR_ACTIVITY		30	0.680456	1.24594	0.198874	0.55066	1	1054	tags=17%, list=7%, signal=18%
GO_RNA_CATABOLIC_PROCESS	GO_RNA_CATABOLIC_PROCESS		203	0.544904	1.24568	0.0911271	0.550732	1	3091	tags=33%, list=20%, signal=40%
GO_REGULATION_OF_LIPID_STORAGE	GO_REGULATION_OF_LIPID_STORAGE		38	0.666764	1.24513	0.157563	0.55173	1	1083	tags=8%, list=7%, signal=8%
GO_NEUROPEPTIDE_RECEPTOR_BINDING	GO_NEUROPEPTIDE_RECEPTOR_BINDING		22	0.712698	1.24481	0.202929	0.552007	1	1808	tags=32%, list=12%, signal=36%
GO_MAP_KINASE_KINASE_KINASE_ACTIVITY	GO_MAP_KINASE_KINASE_KINASE_ACTIVITY		18	0.739907	1.2447	0.193798	0.551587	1	1064	tags=28%, list=7%, signal=30%
GO_NEGATIVE_REGULATION_OF_CYTOKINE_SECRETION	GO_NEGATIVE_REGULATION_OF_CYTOKINE_SECRETION		34	0.673606	1.24439	0.164241	0.551778	1	1288	tags=15%, list=8%, signal=16%
GO_PHARYNGEAL_SYSTEM_DEVELOPMENT	GO_PHARYNGEAL_SYSTEM_DEVELOPMENT		17	0.760995	1.24411	0.206186	0.551936	1	1294	tags=24%, list=8%, signal=26%
GO_PROLINE_RICH_REGION_BINDING	GO_PROLINE_RICH_REGION_BINDING		17	0.753391	1.24389	0.182752	0.551875	1	19	tags=6%, list=0%, signal=6%
GO_ASPARTATE_FAMILY_AMINO_ACID_METABOLIC_PROCESS	GO_ASPARTATE_FAMILY_AMINO_ACID_METABOLIC_PROCESS		51	0.6395	1.24359	0.160896	0.552066	1	424	tags=6%, list=3%, signal=6%
GO_INSULIN_RECEPTOR_SIGNALING_PATHWAY	GO_INSULIN_RECEPTOR_SIGNALING_PATHWAY		73	0.604822	1.24266	0.136564	0.554267	1	1676	tags=18%, list=11%, signal=20%
GO_CELLULAR_RESPONSE_TO_INTERLEUKIN_4	GO_CELLULAR_RESPONSE_TO_INTERLEUKIN_4		22	0.716567	1.24214	0.196	0.555234	1	880	tags=23%, list=6%, signal=24%
GO_LONG_CHAIN_FATTY_ACID_TRANSPORT	GO_LONG_CHAIN_FATTY_ACID_TRANSPORT		37	0.674501	1.24204	0.174393	0.554778	1	972	tags=14%, list=6%, signal=14%
GO_NUCLEAR_TRANSCRIBED_MRNA_CATABOLIC_PROCESS_NONSENSE_MEDIATED_DECAY	GO_NUCLEAR_TRANSCRIBED_MRNA_CATABOLIC_PROCESS_NONSENSE_MEDIATED_DECAY		105	0.577687	1.24132	0.118943	0.556292	1	3265	tags=53%, list=21%, signal=67%
GO_EXTRINSIC_COMPONENT_OF_PLASMA_MEMBRANE	GO_EXTRINSIC_COMPONENT_OF_PLASMA_MEMBRANE		131	0.559376	1.24127	0.117241	0.555707	1	1580	tags=24%, list=10%, signal=26%
GO_ERROR_PRONE_TRANSLESION_SYNTHESIS	GO_ERROR_PRONE_TRANSLESION_SYNTHESIS		17	0.746661	1.2404	0.188559	0.557664	1	1069	tags=12%, list=7%, signal=13%
GO_POSITIVE_REGULATION_OF_PROTEIN_COMPLEX_ASSEMBLY	GO_POSITIVE_REGULATION_OF_PROTEIN_COMPLEX_ASSEMBLY		170	0.550401	1.23966	0.0859729	0.559166	1	1467	tags=14%, list=9%, signal=15%
GO_DENDRITIC_CELL_MIGRATION	GO_DENDRITIC_CELL_MIGRATION		17	0.742205	1.23932	0.218437	0.559417	1	890	tags=24%, list=6%, signal=25%
GO_ENDODEOXYRIBONUCLEASE_ACTIVITY	GO_ENDODEOXYRIBONUCLEASE_ACTIVITY		45	0.645501	1.23829	0.192982	0.561821	1	1856	tags=16%, list=12%, signal=18%
GO_POSITIVE_REGULATION_OF_B_CELL_ACTIVATION	GO_POSITIVE_REGULATION_OF_B_CELL_ACTIVATION		62	0.612559	1.23789	0.173077	0.562404	1	786	tags=10%, list=5%, signal=10%
GO_COFACTOR_TRANSPORTER_ACTIVITY	GO_COFACTOR_TRANSPORTER_ACTIVITY		21	0.721144	1.23722	0.193159	0.563671	1	250	tags=5%, list=2%, signal=5%
GO_STEROL_METABOLIC_PROCESS	GO_STEROL_METABOLIC_PROCESS		109	0.578177	1.23712	0.115741	0.563285	1	2285	tags=20%, list=15%, signal=24%
GO_SPROUTING_ANGIOGENESIS	GO_SPROUTING_ANGIOGENESIS		42	0.657697	1.23674	0.167006	0.563706	1	1887	tags=29%, list=12%, signal=32%
GO_REGULATION_OF_LIPID_BIOSYNTHETIC_PROCESS	GO_REGULATION_OF_LIPID_BIOSYNTHETIC_PROCESS		114	0.567778	1.2366	0.125813	0.563415	1	1207	tags=14%, list=8%, signal=15%
GO_SCAVENGER_RECEPTOR_ACTIVITY	GO_SCAVENGER_RECEPTOR_ACTIVITY		36	0.664022	1.23644	0.171134	0.563132	1	659	tags=11%, list=4%, signal=12%
GO_PROTEIN_SELF_ASSOCIATION	GO_PROTEIN_SELF_ASSOCIATION		37	0.67053	1.23622	0.190855	0.563134	1	1294	tags=19%, list=8%, signal=21%
GO_REGULATION_OF_MULTI_ORGANISM_PROCESS	GO_REGULATION_OF_MULTI_ORGANISM_PROCESS		397	0.498908	1.23567	0.0473684	0.564149	1	1098	tags=9%, list=7%, signal=10%
GO_GTP_METABOLIC_PROCESS	GO_GTP_METABOLIC_PROCESS		19	0.736292	1.2351	0.202454	0.56523	1	1158	tags=11%, list=7%, signal=11%
GO_REGULATION_OF_MONONUCLEAR_CELL_MIGRATION	GO_REGULATION_OF_MONONUCLEAR_CELL_MIGRATION		15	0.760383	1.23488	0.220238	0.565141	1	1288	tags=33%, list=8%, signal=36%
GO_DEFENSE_RESPONSE_TO_BACTERIUM	GO_DEFENSE_RESPONSE_TO_BACTERIUM		128	0.562852	1.23441	0.12357	0.565932	1	2040	tags=16%, list=13%, signal=19%
GO_MYOSIN_II_COMPLEX	GO_MYOSIN_II_COMPLEX		23	0.70654	1.23432	0.205074	0.565481	1	3325	tags=39%, list=21%, signal=50%
GO_REGULATION_OF_HEAT_GENERATION	GO_REGULATION_OF_HEAT_GENERATION		15	0.758771	1.23388	0.194286	0.566092	1	38	tags=7%, list=0%, signal=7%
GO_HEART_TRABECULA_MORPHOGENESIS	GO_HEART_TRABECULA_MORPHOGENESIS		24	0.704565	1.23379	0.184959	0.565626	1	1672	tags=25%, list=11%, signal=28%
GO_TRANSFERASE_ACTIVITY_TRANSFERRING_NITROGENOUS_GROUPS	GO_TRANSFERASE_ACTIVITY_TRANSFERRING_NITROGENOUS_GROUPS		16	0.754514	1.23354	0.222222	0.565699	1	21	tags=6%, list=0%, signal=6%
GO_T_TUBULE	GO_T_TUBULE		41	0.649974	1.23351	0.193814	0.565034	1	1207	tags=15%, list=8%, signal=16%
GO_POLY_PURINE_TRACT_BINDING	GO_POLY_PURINE_TRACT_BINDING		17	0.74176	1.23348	0.23374	0.564396	1	1617	tags=18%, list=10%, signal=20%
GO_GAMMA_TUBULIN_BINDING	GO_GAMMA_TUBULIN_BINDING		23	0.712972	1.23341	0.221766	0.563852	1	163	tags=9%, list=1%, signal=9%
GO_NEGATIVE_REGULATION_OF_MEGAKARYOCYTE_DIFFERENTIATION	GO_NEGATIVE_REGULATION_OF_MEGAKARYOCYTE_DIFFERENTIATION		17	0.749188	1.23296	0.19877	0.564554	1	2326	tags=29%, list=15%, signal=35%
GO_REGULATION_OF_VIRAL_GENOME_REPLICATION	GO_REGULATION_OF_VIRAL_GENOME_REPLICATION		60	0.605426	1.23279	0.177874	0.564326	1	2266	tags=23%, list=15%, signal=27%
GO_CELL_CORTEX_PART	GO_CELL_CORTEX_PART		106	0.572954	1.23278	0.126882	0.563606	1	2057	tags=27%, list=13%, signal=31%
GO_RESPONSE_TO_COPPER_ION	GO_RESPONSE_TO_COPPER_ION		26	0.709372	1.23252	0.206107	0.563724	1	1053	tags=15%, list=7%, signal=16%
GO_RESPONSE_TO_DSRNA	GO_RESPONSE_TO_DSRNA		52	0.634413	1.23235	0.161088	0.563551	1	1953	tags=23%, list=13%, signal=26%
GO_MEIOSIS_I	GO_MEIOSIS_I		70	0.606408	1.232	0.162741	0.563882	1	2437	tags=21%, list=16%, signal=25%
GO_POSITIVE_REGULATION_OF_LEUKOCYTE_MEDIATED_IMMUNITY	GO_POSITIVE_REGULATION_OF_LEUKOCYTE_MEDIATED_IMMUNITY		71	0.608354	1.2316	0.170168	0.564372	1	1538	tags=13%, list=10%, signal=14%
GO_POSTTRANSCRIPTIONAL_REGULATION_OF_GENE_EXPRESSION	GO_POSTTRANSCRIPTIONAL_REGULATION_OF_GENE_EXPRESSION		408	0.49069	1.23149	0.0346667	0.564005	1	1564	tags=9%, list=10%, signal=9%
GO_POSITIVE_REGULATION_OF_NIK_NF_KAPPAB_SIGNALING	GO_POSITIVE_REGULATION_OF_NIK_NF_KAPPAB_SIGNALING		26	0.691386	1.23126	0.196819	0.563962	1	1809	tags=31%, list=12%, signal=35%
GO_POSITIVE_REGULATION_OF_T_CELL_MEDIATED_IMMUNITY	GO_POSITIVE_REGULATION_OF_T_CELL_MEDIATED_IMMUNITY		26	0.690368	1.23117	0.226069	0.563488	1	1538	tags=15%, list=10%, signal=17%
GO_TRANSFERASE_ACTIVITY_TRANSFERRING_AMINO_ACYL_GROUPS	GO_TRANSFERASE_ACTIVITY_TRANSFERRING_AMINO_ACYL_GROUPS		16	0.728641	1.23049	0.216216	0.564755	1	13	tags=6%, list=0%, signal=6%
GO_CELLULAR_RESPONSE_TO_DRUG	GO_CELLULAR_RESPONSE_TO_DRUG		61	0.614167	1.23049	0.149194	0.564036	1	635	tags=8%, list=4%, signal=9%
GO_NEGATIVE_REGULATION_OF_ESTABLISHMENT_OF_PROTEIN_LOCALIZATION	GO_NEGATIVE_REGULATION_OF_ESTABLISHMENT_OF_PROTEIN_LOCALIZATION		184	0.536788	1.23017	0.107143	0.564197	1	1147	tags=10%, list=7%, signal=11%
GO_RESPONSE_TO_CALCIUM_ION	GO_RESPONSE_TO_CALCIUM_ION		105	0.570851	1.22986	0.136465	0.564453	1	1614	tags=24%, list=10%, signal=26%
GO_CATECHOLAMINE_BINDING	GO_CATECHOLAMINE_BINDING		15	0.750392	1.2298	0.213052	0.563891	1	1379	tags=20%, list=9%, signal=22%
GO_REGULATION_OF_PHOSPHOLIPASE_ACTIVITY	GO_REGULATION_OF_PHOSPHOLIPASE_ACTIVITY		61	0.616132	1.22974	0.167331	0.563342	1	1840	tags=21%, list=12%, signal=24%
GO_REGULATION_OF_NUCLEOTIDE_CATABOLIC_PROCESS	GO_REGULATION_OF_NUCLEOTIDE_CATABOLIC_PROCESS		32	0.674275	1.22936	0.213531	0.563797	1	1088	tags=13%, list=7%, signal=13%
GO_POSITIVE_REGULATION_OF_EPIDERMIS_DEVELOPMENT	GO_POSITIVE_REGULATION_OF_EPIDERMIS_DEVELOPMENT		30	0.672389	1.2291	0.20296	0.563898	1	1405	tags=27%, list=9%, signal=29%
GO_NEGATIVE_REGULATION_OF_INNATE_IMMUNE_RESPONSE	GO_NEGATIVE_REGULATION_OF_INNATE_IMMUNE_RESPONSE		29	0.68183	1.22908	0.183884	0.563217	1	1416	tags=28%, list=9%, signal=30%
GO_RECOMBINATIONAL_REPAIR	GO_RECOMBINATIONAL_REPAIR		69	0.599549	1.22864	0.179104	0.563792	1	1295	tags=6%, list=8%, signal=6%
GO_REGULATION_OF_ESTABLISHMENT_OF_PLANAR_POLARITY	GO_REGULATION_OF_ESTABLISHMENT_OF_PLANAR_POLARITY		106	0.571416	1.22859	0.12931	0.563249	1	1758	tags=9%, list=11%, signal=11%
GO_REGULATION_OF_MEMBRANE_DEPOLARIZATION	GO_REGULATION_OF_MEMBRANE_DEPOLARIZATION		39	0.658149	1.22823	0.189247	0.563596	1	1734	tags=15%, list=11%, signal=17%
GO_REGULATION_OF_BONE_REMODELING	GO_REGULATION_OF_BONE_REMODELING		35	0.66931	1.22801	0.209205	0.563577	1	443	tags=14%, list=3%, signal=15%
GO_FATTY_ACID_TRANSPORT	GO_FATTY_ACID_TRANSPORT		49	0.633262	1.22787	0.16701	0.563292	1	972	tags=12%, list=6%, signal=13%
GO_NEGATIVE_REGULATION_OF_STRIATED_MUSCLE_CELL_DIFFERENTIATION	GO_NEGATIVE_REGULATION_OF_STRIATED_MUSCLE_CELL_DIFFERENTIATION		23	0.694476	1.22772	0.208502	0.563045	1	1375	tags=22%, list=9%, signal=24%
GO_NUCLEOTIDE_SUGAR_METABOLIC_PROCESS	GO_NUCLEOTIDE_SUGAR_METABOLIC_PROCESS		33	0.666689	1.22693	0.199179	0.564716	1	3313	tags=52%, list=21%, signal=65%
GO_NEGATIVE_REGULATION_OF_FATTY_ACID_METABOLIC_PROCESS	GO_NEGATIVE_REGULATION_OF_FATTY_ACID_METABOLIC_PROCESS		20	0.706947	1.22666	0.216495	0.564777	1	132	tags=5%, list=1%, signal=5%
GO_REGULATION_OF_B_CELL_APOPTOTIC_PROCESS	GO_REGULATION_OF_B_CELL_APOPTOTIC_PROCESS		15	0.740514	1.22643	0.22268	0.564748	1	2593	tags=27%, list=17%, signal=32%
GO_POSITIVE_CHEMOTAXIS	GO_POSITIVE_CHEMOTAXIS		29	0.673758	1.22626	0.176596	0.564557	1	1990	tags=31%, list=13%, signal=36%
GO_NEGATIVE_REGULATION_OF_CYCLIN_DEPENDENT_PROTEIN_KINASE_ACTIVITY	GO_NEGATIVE_REGULATION_OF_CYCLIN_DEPENDENT_PROTEIN_KINASE_ACTIVITY		32	0.662278	1.22611	0.216867	0.564306	1	225	tags=9%, list=1%, signal=9%
GO_ADP_BINDING	GO_ADP_BINDING		29	0.691105	1.22593	0.220703	0.564089	1	1207	tags=14%, list=8%, signal=15%
GO_ENDOCYTIC_VESICLE_MEMBRANE	GO_ENDOCYTIC_VESICLE_MEMBRANE		134	0.552444	1.22543	0.114833	0.56488	1	426	tags=9%, list=3%, signal=9%
GO_PHOSPHATASE_REGULATOR_ACTIVITY	GO_PHOSPHATASE_REGULATOR_ACTIVITY		74	0.590596	1.22482	0.175	0.565981	1	1423	tags=14%, list=9%, signal=15%
GO_POSITIVE_REGULATION_OF_INTRINSIC_APOPTOTIC_SIGNALING_PATHWAY	GO_POSITIVE_REGULATION_OF_INTRINSIC_APOPTOTIC_SIGNALING_PATHWAY		48	0.631739	1.22481	0.182018	0.565302	1	1294	tags=17%, list=8%, signal=18%
GO_HOMOLOGOUS_CHROMOSOME_SEGREGATION	GO_HOMOLOGOUS_CHROMOSOME_SEGREGATION		34	0.680046	1.22477	0.209052	0.564715	1	852	tags=9%, list=5%, signal=9%
GO_CELL_MATRIX_ADHESION	GO_CELL_MATRIX_ADHESION		108	0.571593	1.22445	0.160633	0.565021	1	1566	tags=22%, list=10%, signal=25%
GO_POSITIVE_REGULATION_OF_MRNA_PROCESSING	GO_POSITIVE_REGULATION_OF_MRNA_PROCESSING		29	0.675998	1.22444	0.197581	0.564334	1	475	tags=7%, list=3%, signal=7%
GO_CELLULAR_RESPONSE_TO_OSMOTIC_STRESS	GO_CELLULAR_RESPONSE_TO_OSMOTIC_STRESS		19	0.727911	1.22432	0.208768	0.563979	1	1182	tags=26%, list=8%, signal=28%
GO_REGULATION_OF_VASODILATION	GO_REGULATION_OF_VASODILATION		40	0.636546	1.22384	0.214437	0.564744	1	653	tags=18%, list=4%, signal=18%
GO_MUSCLE_MYOSIN_COMPLEX	GO_MUSCLE_MYOSIN_COMPLEX		17	0.724994	1.22331	0.210634	0.56555	1	2790	tags=29%, list=18%, signal=36%
GO_REGULATION_OF_SYSTEM_PROCESS	GO_REGULATION_OF_SYSTEM_PROCESS		451	0.486853	1.22268	0.0632911	0.566811	1	1431	tags=17%, list=9%, signal=18%
GO_RESPONSE_TO_GLUCAGON	GO_RESPONSE_TO_GLUCAGON		46	0.641114	1.22217	0.194915	0.567651	1	407	tags=9%, list=3%, signal=9%
GO_NEGATIVE_REGULATION_OF_I_KAPPAB_KINASE_NF_KAPPAB_SIGNALING	GO_NEGATIVE_REGULATION_OF_I_KAPPAB_KINASE_NF_KAPPAB_SIGNALING		46	0.629607	1.22163	0.200431	0.56863	1	2210	tags=22%, list=14%, signal=25%
GO_NEGATIVE_REGULATION_OF_T_CELL_APOPTOTIC_PROCESS	GO_NEGATIVE_REGULATION_OF_T_CELL_APOPTOTIC_PROCESS		15	0.766856	1.22106	0.222004	0.569651	1	989	tags=27%, list=6%, signal=28%
GO_POSITIVE_REGULATION_OF_MRNA_METABOLIC_PROCESS	GO_POSITIVE_REGULATION_OF_MRNA_METABOLIC_PROCESS		42	0.635031	1.22101	0.188976	0.569084	1	475	tags=5%, list=3%, signal=5%
GO_COENZYME_METABOLIC_PROCESS	GO_COENZYME_METABOLIC_PROCESS		235	0.518067	1.22064	0.0810127	0.569515	1	1087	tags=12%, list=7%, signal=13%
GO_LIPID_LOCALIZATION	GO_LIPID_LOCALIZATION		227	0.525149	1.22036	0.0976744	0.569667	1	1125	tags=10%, list=7%, signal=11%
GO_REGULATION_OF_LIPASE_ACTIVITY	GO_REGULATION_OF_LIPASE_ACTIVITY		76	0.5863	1.21973	0.168399	0.570878	1	1840	tags=18%, list=12%, signal=21%
GO_POSITIVE_REGULATION_OF_CANONICAL_WNT_SIGNALING_PATHWAY	GO_POSITIVE_REGULATION_OF_CANONICAL_WNT_SIGNALING_PATHWAY		113	0.557246	1.21945	0.12809	0.571004	1	425	tags=6%, list=3%, signal=6%
GO_POSITIVE_REGULATION_OF_EPITHELIAL_CELL_PROLIFERATION	GO_POSITIVE_REGULATION_OF_EPITHELIAL_CELL_PROLIFERATION		141	0.539452	1.21853	0.118421	0.573084	1	989	tags=16%, list=6%, signal=17%
GO_OXIDOREDUCTASE_ACTIVITY_ACTING_ON_NAD_P_H_QUINONE_OR_SIMILAR_COMPOUND_AS_ACCEPTOR	GO_OXIDOREDUCTASE_ACTIVITY_ACTING_ON_NAD_P_H_QUINONE_OR_SIMILAR_COMPOUND_AS_ACCEPTOR		47	0.634175	1.21756	0.212766	0.575373	1	2404	tags=11%, list=16%, signal=13%
GO_LYTIC_VACUOLE	GO_LYTIC_VACUOLE		465	0.480942	1.21755	0.0529101	0.574696	1	2241	tags=27%, list=14%, signal=31%
GO_REGULATION_OF_VASCULAR_ENDOTHELIAL_GROWTH_FACTOR_PRODUCTION	GO_REGULATION_OF_VASCULAR_ENDOTHELIAL_GROWTH_FACTOR_PRODUCTION		31	0.669155	1.21753	0.205426	0.574047	1	1857	tags=23%, list=12%, signal=26%
GO_REGULATION_OF_HETEROTYPIC_CELL_CELL_ADHESION	GO_REGULATION_OF_HETEROTYPIC_CELL_CELL_ADHESION		17	0.731243	1.21734	0.242884	0.573933	1	1396	tags=24%, list=9%, signal=26%
GO_RESPONSE_TO_INSULIN	GO_RESPONSE_TO_INSULIN		187	0.531439	1.2171	0.103448	0.573924	1	1182	tags=13%, list=8%, signal=14%
GO_PROTEIN_LOCALIZATION_TO_CELL_PERIPHERY	GO_PROTEIN_LOCALIZATION_TO_CELL_PERIPHERY		146	0.538191	1.21696	0.1247	0.573643	1	2057	tags=21%, list=13%, signal=24%
GO_POSITIVE_REGULATION_OF_LIPID_STORAGE	GO_POSITIVE_REGULATION_OF_LIPID_STORAGE		18	0.720098	1.21674	0.215886	0.573603	1	25	tags=6%, list=0%, signal=6%
GO_REGULATION_OF_CARDIAC_CONDUCTION	GO_REGULATION_OF_CARDIAC_CONDUCTION		58	0.613874	1.21634	0.186253	0.574058	1	1332	tags=26%, list=9%, signal=28%
GO_PHOSPHATIDYLINOSITOL_3_PHOSPHATE_BINDING	GO_PHOSPHATIDYLINOSITOL_3_PHOSPHATE_BINDING		29	0.670207	1.21606	0.207317	0.574222	1	1009	tags=21%, list=7%, signal=22%
GO_POSITIVE_REGULATION_OF_VASODILATION	GO_POSITIVE_REGULATION_OF_VASODILATION		26	0.673168	1.21554	0.210066	0.575092	1	1845	tags=38%, list=12%, signal=44%
GO_POSITIVE_REGULATION_OF_COAGULATION	GO_POSITIVE_REGULATION_OF_COAGULATION		23	0.693172	1.21443	0.217822	0.577758	1	1073	tags=13%, list=7%, signal=14%
GO_NUCLEOTIDE_KINASE_ACTIVITY	GO_NUCLEOTIDE_KINASE_ACTIVITY		24	0.696228	1.21403	0.231537	0.578295	1	1608	tags=25%, list=10%, signal=28%
GO_PEPTIDYL_PROLINE_MODIFICATION	GO_PEPTIDYL_PROLINE_MODIFICATION		45	0.636896	1.21387	0.216518	0.578057	1	683	tags=13%, list=4%, signal=14%
GO_INTERFERON_GAMMA_MEDIATED_SIGNALING_PATHWAY	GO_INTERFERON_GAMMA_MEDIATED_SIGNALING_PATHWAY		51	0.618183	1.21386	0.2	0.577382	1	1245	tags=18%, list=8%, signal=19%
GO_HYALURONAN_METABOLIC_PROCESS	GO_HYALURONAN_METABOLIC_PROCESS		28	0.674361	1.21312	0.233766	0.578851	1	2413	tags=32%, list=16%, signal=38%
GO_POLYUBIQUITIN_BINDING	GO_POLYUBIQUITIN_BINDING		39	0.660341	1.21192	0.201613	0.581798	1	2282	tags=23%, list=15%, signal=27%
GO_CELLULAR_RESPIRATION	GO_CELLULAR_RESPIRATION		125	0.551828	1.21176	0.151079	0.581561	1	1604	tags=7%, list=10%, signal=8%
GO_POSITIVE_REGULATION_OF_CELLULAR_AMIDE_METABOLIC_PROCESS	GO_POSITIVE_REGULATION_OF_CELLULAR_AMIDE_METABOLIC_PROCESS		97	0.577961	1.2117	0.159645	0.58106	1	2110	tags=22%, list=14%, signal=25%
GO_REGULATION_OF_TUMOR_NECROSIS_FACTOR_SUPERFAMILY_CYTOKINE_PRODUCTION	GO_REGULATION_OF_TUMOR_NECROSIS_FACTOR_SUPERFAMILY_CYTOKINE_PRODUCTION		87	0.578714	1.21141	0.159915	0.581264	1	1182	tags=10%, list=8%, signal=11%
GO_REGULATION_OF_INSULIN_RECEPTOR_SIGNALING_PATHWAY	GO_REGULATION_OF_INSULIN_RECEPTOR_SIGNALING_PATHWAY		39	0.646712	1.21132	0.205645	0.580815	1	1293	tags=21%, list=8%, signal=22%
GO_MYOBLAST_FUSION	GO_MYOBLAST_FUSION		19	0.718026	1.21123	0.213849	0.580391	1	585	tags=16%, list=4%, signal=16%
GO_POSITIVE_REGULATION_OF_PROTEIN_POLYMERIZATION	GO_POSITIVE_REGULATION_OF_PROTEIN_POLYMERIZATION		79	0.582603	1.21116	0.167048	0.579885	1	1562	tags=15%, list=10%, signal=17%
GO_SYNCYTIUM_FORMATION	GO_SYNCYTIUM_FORMATION		24	0.684789	1.21103	0.232794	0.579568	1	1555	tags=21%, list=10%, signal=23%
GO_ORGANELLE_DISASSEMBLY	GO_ORGANELLE_DISASSEMBLY		167	0.531057	1.21073	0.10962	0.579823	1	906	tags=7%, list=6%, signal=7%
GO_RESPONSE_TO_ISCHEMIA	GO_RESPONSE_TO_ISCHEMIA		28	0.670753	1.21072	0.236674	0.579153	1	1211	tags=25%, list=8%, signal=27%
GO_REGULATION_OF_LIGASE_ACTIVITY	GO_REGULATION_OF_LIGASE_ACTIVITY		122	0.550335	1.21057	0.146396	0.57892	1	132	tags=2%, list=1%, signal=2%
GO_CYTOKINE_SECRETION	GO_CYTOKINE_SECRETION		29	0.65708	1.21057	0.230159	0.578237	1	635	tags=14%, list=4%, signal=14%
GO_PEPTIDYL_TYROSINE_MODIFICATION	GO_PEPTIDYL_TYROSINE_MODIFICATION		175	0.529312	1.21045	0.116438	0.577893	1	1990	tags=19%, list=13%, signal=22%
GO_PYRIMIDINE_CONTAINING_COMPOUND_METABOLIC_PROCESS	GO_PYRIMIDINE_CONTAINING_COMPOUND_METABOLIC_PROCESS		64	0.594823	1.21018	0.169643	0.578029	1	1608	tags=16%, list=10%, signal=17%
GO_NEGATIVE_REGULATION_OF_TYPE_I_INTERFERON_PRODUCTION	GO_NEGATIVE_REGULATION_OF_TYPE_I_INTERFERON_PRODUCTION		32	0.666691	1.20995	0.235417	0.578061	1	1177	tags=22%, list=8%, signal=24%
GO_ORGANIC_ACID_TRANSMEMBRANE_TRANSPORT	GO_ORGANIC_ACID_TRANSMEMBRANE_TRANSPORT		93	0.567055	1.20989	0.159483	0.577596	1	1136	tags=15%, list=7%, signal=16%
GO_CELLULAR_RESPONSE_TO_INSULIN_STIMULUS	GO_CELLULAR_RESPONSE_TO_INSULIN_STIMULUS		134	0.540579	1.20787	0.133641	0.582882	1	1182	tags=11%, list=8%, signal=12%
GO_POSITIVE_REGULATION_OF_REACTIVE_OXYGEN_SPECIES_METABOLIC_PROCESS	GO_POSITIVE_REGULATION_OF_REACTIVE_OXYGEN_SPECIES_METABOLIC_PROCESS		77	0.589042	1.20782	0.171134	0.582403	1	1760	tags=21%, list=11%, signal=23%
GO_STRIATED_MUSCLE_CELL_DIFFERENTIATION	GO_STRIATED_MUSCLE_CELL_DIFFERENTIATION		160	0.539826	1.20757	0.134831	0.582439	1	1614	tags=21%, list=10%, signal=23%
GO_DEFENSE_RESPONSE_TO_GRAM_NEGATIVE_BACTERIUM	GO_DEFENSE_RESPONSE_TO_GRAM_NEGATIVE_BACTERIUM		35	0.654381	1.20749	0.197368	0.581991	1	1389	tags=20%, list=9%, signal=22%
GO_NEGATIVE_REGULATION_OF_NUCLEOSIDE_METABOLIC_PROCESS	GO_NEGATIVE_REGULATION_OF_NUCLEOSIDE_METABOLIC_PROCESS		16	0.736141	1.20748	0.227083	0.581342	1	42	tags=6%, list=0%, signal=6%
GO_REGULATION_OF_LAMELLIPODIUM_ORGANIZATION	GO_REGULATION_OF_LAMELLIPODIUM_ORGANIZATION		32	0.671011	1.20692	0.232704	0.582314	1	1561	tags=19%, list=10%, signal=21%
GO_BONE_MINERALIZATION	GO_BONE_MINERALIZATION		37	0.648249	1.2064	0.216387	0.583259	1	1998	tags=22%, list=13%, signal=25%
GO_REGULATION_OF_MEIOTIC_NUCLEAR_DIVISION	GO_REGULATION_OF_MEIOTIC_NUCLEAR_DIVISION		28	0.682132	1.20622	0.22541	0.583103	1	1378	tags=14%, list=9%, signal=16%
GO_DNA_BIOSYNTHETIC_PROCESS	GO_DNA_BIOSYNTHETIC_PROCESS		102	0.557886	1.20576	0.162741	0.583818	1	1750	tags=11%, list=11%, signal=12%
GO_MACROAUTOPHAGY	GO_MACROAUTOPHAGY		245	0.509145	1.20546	0.112861	0.584026	1	1403	tags=9%, list=9%, signal=10%
GO_ORGAN_OR_TISSUE_SPECIFIC_IMMUNE_RESPONSE	GO_ORGAN_OR_TISSUE_SPECIFIC_IMMUNE_RESPONSE		21	0.705643	1.20536	0.215933	0.583663	1	3347	tags=48%, list=22%, signal=61%
GO_REGULATION_OF_EPIDERMIS_DEVELOPMENT	GO_REGULATION_OF_EPIDERMIS_DEVELOPMENT		56	0.618767	1.20489	0.179487	0.584331	1	1405	tags=27%, list=9%, signal=29%
GO_MICROBODY_MEMBRANE	GO_MICROBODY_MEMBRANE		57	0.608916	1.20455	0.185106	0.584667	1	1824	tags=14%, list=12%, signal=16%
GO_NEGATIVE_REGULATION_OF_ERK1_AND_ERK2_CASCADE	GO_NEGATIVE_REGULATION_OF_ERK1_AND_ERK2_CASCADE		48	0.630359	1.20404	0.210526	0.585439	1	1692	tags=23%, list=11%, signal=26%
GO_REGULATION_OF_DNA_REPLICATION	GO_REGULATION_OF_DNA_REPLICATION		141	0.5409	1.204	0.131111	0.584882	1	1990	tags=12%, list=13%, signal=14%
GO_INTRINSIC_COMPONENT_OF_MITOCHONDRIAL_MEMBRANE	GO_INTRINSIC_COMPONENT_OF_MITOCHONDRIAL_MEMBRANE		42	0.6366	1.20399	0.226872	0.584223	1	14	tags=2%, list=0%, signal=2%
GO_RESPONSE_TO_ARSENIC_CONTAINING_SUBSTANCE	GO_RESPONSE_TO_ARSENIC_CONTAINING_SUBSTANCE		29	0.665174	1.20368	0.245361	0.584512	1	111	tags=7%, list=1%, signal=7%
GO_REGULATION_OF_TRANSFORMING_GROWTH_FACTOR_BETA_PRODUCTION	GO_REGULATION_OF_TRANSFORMING_GROWTH_FACTOR_BETA_PRODUCTION		21	0.722947	1.2036	0.251046	0.584091	1	2419	tags=43%, list=16%, signal=51%
GO_ANTIMICROBIAL_HUMORAL_RESPONSE	GO_ANTIMICROBIAL_HUMORAL_RESPONSE		28	0.680098	1.20267	0.243952	0.586141	1	1845	tags=18%, list=12%, signal=20%
GO_CELLULAR_RESPONSE_TO_UV	GO_CELLULAR_RESPONSE_TO_UV		63	0.597083	1.20244	0.187773	0.58613	1	2013	tags=21%, list=13%, signal=24%
GO_NEGATIVE_REGULATION_OF_RESPONSE_TO_CYTOKINE_STIMULUS	GO_NEGATIVE_REGULATION_OF_RESPONSE_TO_CYTOKINE_STIMULUS		37	0.649145	1.20228	0.21875	0.585967	1	1003	tags=19%, list=6%, signal=20%
GO_PYRIMIDINE_CONTAINING_COMPOUND_CATABOLIC_PROCESS	GO_PYRIMIDINE_CONTAINING_COMPOUND_CATABOLIC_PROCESS		25	0.678747	1.20223	0.235644	0.585439	1	1856	tags=24%, list=12%, signal=27%
GO_MITOCHONDRIAL_GENOME_MAINTENANCE	GO_MITOCHONDRIAL_GENOME_MAINTENANCE		20	0.701086	1.20189	0.251004	0.585877	1	176	tags=5%, list=1%, signal=5%
GO_FIBRIL_ORGANIZATION	GO_FIBRIL_ORGANIZATION		18	0.705817	1.20181	0.248016	0.585391	1	1484	tags=22%, list=10%, signal=25%
GO_OOGENESIS	GO_OOGENESIS		54	0.607693	1.20126	0.19375	0.586426	1	916	tags=11%, list=6%, signal=12%
GO_CELLULAR_PROCESS_INVOLVED_IN_REPRODUCTION_IN_MULTICELLULAR_ORGANISM	GO_CELLULAR_PROCESS_INVOLVED_IN_REPRODUCTION_IN_MULTICELLULAR_ORGANISM		200	0.516776	1.20062	0.117241	0.587604	1	1951	tags=16%, list=13%, signal=18%
GO_DETECTION_OF_VISIBLE_LIGHT	GO_DETECTION_OF_VISIBLE_LIGHT		36	0.648398	1.20047	0.236948	0.587381	1	1793	tags=22%, list=12%, signal=25%
GO_PLASMA_MEMBRANE_FUSION	GO_PLASMA_MEMBRANE_FUSION		18	0.701469	1.20016	0.249493	0.587578	1	1849	tags=28%, list=12%, signal=32%
GO_NEGATIVE_REGULATION_OF_ORGANELLE_ORGANIZATION	GO_NEGATIVE_REGULATION_OF_ORGANELLE_ORGANIZATION		353	0.486661	1.20004	0.0761671	0.587312	1	989	tags=5%, list=6%, signal=5%
GO_REGULATION_OF_DEFENSE_RESPONSE_TO_VIRUS_BY_HOST	GO_REGULATION_OF_DEFENSE_RESPONSE_TO_VIRUS_BY_HOST		118	0.55452	1.19996	0.126794	0.586847	1	1098	tags=11%, list=7%, signal=12%
GO_POSITIVE_REGULATION_OF_ENDOTHELIAL_CELL_MIGRATION	GO_POSITIVE_REGULATION_OF_ENDOTHELIAL_CELL_MIGRATION		64	0.594427	1.19931	0.175	0.588021	1	1990	tags=22%, list=13%, signal=25%
GO_POSITIVE_REGULATION_OF_EPITHELIAL_CELL_MIGRATION	GO_POSITIVE_REGULATION_OF_EPITHELIAL_CELL_MIGRATION		98	0.570734	1.19899	0.170306	0.588364	1	2033	tags=22%, list=13%, signal=26%
GO_FATTY_ACYL_COA_BINDING	GO_FATTY_ACYL_COA_BINDING		31	0.650402	1.19886	0.247444	0.58808	1	2122	tags=19%, list=14%, signal=22%
GO_REGULATION_OF_POTASSIUM_ION_TRANSMEMBRANE_TRANSPORTER_ACTIVITY	GO_REGULATION_OF_POTASSIUM_ION_TRANSMEMBRANE_TRANSPORTER_ACTIVITY		35	0.642634	1.19878	0.210317	0.58763	1	1808	tags=23%, list=12%, signal=26%
GO_NEGATIVE_REGULATION_OF_POTASSIUM_ION_TRANSMEMBRANE_TRANSPORT	GO_NEGATIVE_REGULATION_OF_POTASSIUM_ION_TRANSMEMBRANE_TRANSPORT		18	0.725757	1.19859	0.24952	0.587548	1	1275	tags=22%, list=8%, signal=24%
GO_POSITIVE_REGULATION_OF_STRESS_ACTIVATED_PROTEIN_KINASE_SIGNALING_CASCADE	GO_POSITIVE_REGULATION_OF_STRESS_ACTIVATED_PROTEIN_KINASE_SIGNALING_CASCADE		125	0.547483	1.19809	0.158986	0.588369	1	1900	tags=20%, list=12%, signal=23%
GO_POSITIVE_REGULATION_OF_RNA_SPLICING	GO_POSITIVE_REGULATION_OF_RNA_SPLICING		21	0.71315	1.198	0.255769	0.587988	1	1	tags=5%, list=0%, signal=5%
GO_PROTEIN_TYROSINE_SERINE_THREONINE_PHOSPHATASE_ACTIVITY	GO_PROTEIN_TYROSINE_SERINE_THREONINE_PHOSPHATASE_ACTIVITY		42	0.624962	1.19798	0.220044	0.587381	1	2386	tags=26%, list=15%, signal=31%
GO_CIRCULATORY_SYSTEM_PROCESS	GO_CIRCULATORY_SYSTEM_PROCESS		324	0.491158	1.19789	0.0892019	0.586973	1	1431	tags=17%, list=9%, signal=19%
GO_POSITIVE_REGULATION_OF_CELLULAR_RESPONSE_TO_TRANSFORMING_GROWTH_FACTOR_BETA_STIMULUS	GO_POSITIVE_REGULATION_OF_CELLULAR_RESPONSE_TO_TRANSFORMING_GROWTH_FACTOR_BETA_STIMULUS		23	0.700821	1.19789	0.231707	0.586314	1	2315	tags=30%, list=15%, signal=36%
GO_DEOXYRIBONUCLEASE_ACTIVITY	GO_DEOXYRIBONUCLEASE_ACTIVITY		61	0.596872	1.19787	0.20625	0.585713	1	1977	tags=13%, list=13%, signal=15%
GO_HEMOSTASIS	GO_HEMOSTASIS		277	0.505528	1.19759	0.116625	0.585922	1	1617	tags=17%, list=10%, signal=19%
GO_RETINOIC_ACID_METABOLIC_PROCESS	GO_RETINOIC_ACID_METABOLIC_PROCESS		18	0.720715	1.19703	0.239741	0.586927	1	2065	tags=33%, list=13%, signal=38%
GO_RESPONSE_TO_IONIZING_RADIATION	GO_RESPONSE_TO_IONIZING_RADIATION		135	0.547165	1.19699	0.150562	0.586374	1	1840	tags=14%, list=12%, signal=16%
GO_AMIDE_TRANSMEMBRANE_TRANSPORTER_ACTIVITY	GO_AMIDE_TRANSMEMBRANE_TRANSPORTER_ACTIVITY		17	0.7131	1.19592	0.251938	0.588903	1	2021	tags=35%, list=13%, signal=41%
GO_NEGATIVE_REGULATION_OF_MEIOTIC_CELL_CYCLE	GO_NEGATIVE_REGULATION_OF_MEIOTIC_CELL_CYCLE		19	0.691343	1.19579	0.24898	0.588638	1	873	tags=11%, list=6%, signal=11%
GO_POSITIVE_REGULATION_OF_MAPK_CASCADE	GO_POSITIVE_REGULATION_OF_MAPK_CASCADE		410	0.483529	1.19463	0.0918114	0.591379	1	1585	tags=15%, list=10%, signal=17%
GO_POSITIVE_REGULATION_OF_OSTEOCLAST_DIFFERENTIATION	GO_POSITIVE_REGULATION_OF_OSTEOCLAST_DIFFERENTIATION		20	0.706753	1.19383	0.253086	0.593054	1	1198	tags=20%, list=8%, signal=22%
GO_GAMMA_TUBULIN_COMPLEX	GO_GAMMA_TUBULIN_COMPLEX		18	0.717988	1.19355	0.278455	0.593255	1	270	tags=11%, list=2%, signal=11%
GO_REGULATION_OF_DEFENSE_RESPONSE_TO_VIRUS	GO_REGULATION_OF_DEFENSE_RESPONSE_TO_VIRUS		170	0.526834	1.1934	0.145497	0.593049	1	1275	tags=10%, list=8%, signal=11%
GO_POSITIVE_REGULATION_OF_VASCULATURE_DEVELOPMENT	GO_POSITIVE_REGULATION_OF_VASCULATURE_DEVELOPMENT		122	0.544647	1.19316	0.171171	0.593094	1	1887	tags=22%, list=12%, signal=25%
GO_CELLULAR_MODIFIED_AMINO_ACID_METABOLIC_PROCESS	GO_CELLULAR_MODIFIED_AMINO_ACID_METABOLIC_PROCESS		190	0.520763	1.19309	0.117257	0.592637	1	1434	tags=13%, list=9%, signal=14%
GO_REGULATION_OF_GENE_SILENCING	GO_REGULATION_OF_GENE_SILENCING		48	0.61428	1.19244	0.220619	0.593938	1	1088	tags=10%, list=7%, signal=11%
GO_INFLAMMATORY_RESPONSE	GO_INFLAMMATORY_RESPONSE		365	0.48291	1.19166	0.0812808	0.595582	1	1389	tags=13%, list=9%, signal=14%
GO_GROWTH_FACTOR_ACTIVITY	GO_GROWTH_FACTOR_ACTIVITY		139	0.534906	1.19157	0.155056	0.595194	1	2251	tags=31%, list=15%, signal=36%
GO_LYSOPHOSPHOLIPID_ACYLTRANSFERASE_ACTIVITY	GO_LYSOPHOSPHOLIPID_ACYLTRANSFERASE_ACTIVITY		17	0.722687	1.19133	0.267068	0.595271	1	3064	tags=35%, list=20%, signal=44%
GO_COFACTOR_METABOLIC_PROCESS	GO_COFACTOR_METABOLIC_PROCESS		301	0.490853	1.19126	0.101695	0.594815	1	1408	tags=13%, list=9%, signal=14%
GO_CELL_MIGRATION_INVOLVED_IN_SPROUTING_ANGIOGENESIS	GO_CELL_MIGRATION_INVOLVED_IN_SPROUTING_ANGIOGENESIS		15	0.724569	1.19115	0.262834	0.59446	1	2845	tags=40%, list=18%, signal=49%
GO_NEGATIVE_REGULATION_OF_VIRAL_GENOME_REPLICATION	GO_NEGATIVE_REGULATION_OF_VIRAL_GENOME_REPLICATION		36	0.64456	1.19087	0.230924	0.594623	1	742	tags=11%, list=5%, signal=12%
GO_KERATAN_SULFATE_METABOLIC_PROCESS	GO_KERATAN_SULFATE_METABOLIC_PROCESS		30	0.662273	1.19035	0.228037	0.595441	1	1249	tags=40%, list=8%, signal=43%
GO_ACROSOMAL_MEMBRANE	GO_ACROSOMAL_MEMBRANE		15	0.723238	1.19026	0.284333	0.59508	1	1504	tags=40%, list=10%, signal=44%
GO_NEGATIVE_REGULATION_OF_TISSUE_REMODELING	GO_NEGATIVE_REGULATION_OF_TISSUE_REMODELING		15	0.720538	1.19	0.249458	0.595228	1	402	tags=13%, list=3%, signal=14%
GO_APICAL_PLASMA_MEMBRANE	GO_APICAL_PLASMA_MEMBRANE		261	0.498576	1.18942	0.110843	0.596249	1	1957	tags=24%, list=13%, signal=27%
GO_CYCLIN_DEPENDENT_PROTEIN_SERINE_THREONINE_KINASE_REGULATOR_ACTIVITY	GO_CYCLIN_DEPENDENT_PROTEIN_SERINE_THREONINE_KINASE_REGULATOR_ACTIVITY		26	0.671513	1.18887	0.25	0.597162	1	205	tags=8%, list=1%, signal=8%
GO_ORGANIC_CYCLIC_COMPOUND_CATABOLIC_PROCESS	GO_ORGANIC_CYCLIC_COMPOUND_CATABOLIC_PROCESS		377	0.479324	1.1887	0.0902062	0.597014	1	3096	tags=28%, list=20%, signal=34%
GO_SIDE_OF_MEMBRANE	GO_SIDE_OF_MEMBRANE		357	0.486572	1.18867	0.101523	0.596442	1	1593	tags=17%, list=10%, signal=18%
GO_PHOSPHATIDYLINOSITOL_3_4_5_TRISPHOSPHATE_BINDING	GO_PHOSPHATIDYLINOSITOL_3_4_5_TRISPHOSPHATE_BINDING		32	0.648263	1.18827	0.245473	0.596978	1	1361	tags=22%, list=9%, signal=24%
GO_COA_HYDROLASE_ACTIVITY	GO_COA_HYDROLASE_ACTIVITY		19	0.701502	1.18796	0.254697	0.597213	1	1581	tags=16%, list=10%, signal=18%
GO_NEGATIVE_REGULATION_OF_ADAPTIVE_IMMUNE_RESPONSE	GO_NEGATIVE_REGULATION_OF_ADAPTIVE_IMMUNE_RESPONSE		28	0.663475	1.18738	0.246667	0.598329	1	1203	tags=14%, list=8%, signal=15%
GO_MUSCLE_CELL_DEVELOPMENT	GO_MUSCLE_CELL_DEVELOPMENT		117	0.547084	1.1873	0.175556	0.597886	1	1243	tags=17%, list=8%, signal=18%
GO_PHOSPHOLIPID_TRANSPORTER_ACTIVITY	GO_PHOSPHOLIPID_TRANSPORTER_ACTIVITY		40	0.637899	1.18683	0.23029	0.598583	1	1877	tags=18%, list=12%, signal=20%
GO_POSITIVE_REGULATION_OF_TUMOR_NECROSIS_FACTOR_SUPERFAMILY_CYTOKINE_PRODUCTION	GO_POSITIVE_REGULATION_OF_TUMOR_NECROSIS_FACTOR_SUPERFAMILY_CYTOKINE_PRODUCTION		52	0.595745	1.18646	0.213836	0.599016	1	474	tags=6%, list=3%, signal=6%
GO_REGULATION_OF_SUBSTRATE_ADHESION_DEPENDENT_CELL_SPREADING	GO_REGULATION_OF_SUBSTRATE_ADHESION_DEPENDENT_CELL_SPREADING		37	0.639227	1.18596	0.25	0.599808	1	1736	tags=24%, list=11%, signal=27%
GO_SERINE_TYPE_EXOPEPTIDASE_ACTIVITY	GO_SERINE_TYPE_EXOPEPTIDASE_ACTIVITY		17	0.711992	1.18588	0.263672	0.59939	1	1065	tags=29%, list=7%, signal=32%
GO_GERM_CELL_DEVELOPMENT	GO_GERM_CELL_DEVELOPMENT		170	0.530122	1.18541	0.158621	0.600124	1	1951	tags=15%, list=13%, signal=17%
GO_CORTICAL_CYTOSKELETON	GO_CORTICAL_CYTOSKELETON		72	0.584527	1.1853	0.189516	0.599752	1	2057	tags=32%, list=13%, signal=37%
GO_STEROID_HORMONE_RECEPTOR_ACTIVITY	GO_STEROID_HORMONE_RECEPTOR_ACTIVITY		57	0.595888	1.18526	0.219298	0.599203	1	1669	tags=26%, list=11%, signal=29%
GO_POSITIVE_REGULATION_OF_TRANSCRIPTION_FACTOR_IMPORT_INTO_NUCLEUS	GO_POSITIVE_REGULATION_OF_TRANSCRIPTION_FACTOR_IMPORT_INTO_NUCLEUS		46	0.608157	1.18523	0.206383	0.59864	1	402	tags=7%, list=3%, signal=7%
GO_NITRIC_OXIDE_MEDIATED_SIGNAL_TRANSDUCTION	GO_NITRIC_OXIDE_MEDIATED_SIGNAL_TRANSDUCTION		17	0.699217	1.1851	0.294235	0.59839	1	1211	tags=24%, list=8%, signal=25%
GO_RESPONSE_TO_UV_B	GO_RESPONSE_TO_UV_B		15	0.733339	1.18497	0.259714	0.598138	1	49	tags=7%, list=0%, signal=7%
GO_ACTIN_FILAMENT_BUNDLE	GO_ACTIN_FILAMENT_BUNDLE		49	0.622212	1.1846	0.2	0.598569	1	3164	tags=41%, list=20%, signal=51%
GO_PLATELET_ACTIVATION	GO_PLATELET_ACTIVATION		137	0.525217	1.18411	0.164706	0.599332	1	1569	tags=16%, list=10%, signal=18%
GO_POSITIVE_REGULATION_OF_TRANSCRIPTION_INITIATION_FROM_RNA_POLYMERASE_II_PROMOTER	GO_POSITIVE_REGULATION_OF_TRANSCRIPTION_INITIATION_FROM_RNA_POLYMERASE_II_PROMOTER		16	0.71987	1.18384	0.280242	0.599532	1	1242	tags=13%, list=8%, signal=14%
GO_REGULATION_OF_OSTEOBLAST_PROLIFERATION	GO_REGULATION_OF_OSTEOBLAST_PROLIFERATION		22	0.679031	1.18284	0.251055	0.601849	1	596	tags=18%, list=4%, signal=19%
GO_BASOLATERAL_PLASMA_MEMBRANE	GO_BASOLATERAL_PLASMA_MEMBRANE		196	0.508897	1.18254	0.140476	0.60207	1	1335	tags=17%, list=9%, signal=19%
GO_ACTININ_BINDING	GO_ACTININ_BINDING		27	0.670386	1.18224	0.241803	0.602271	1	1142	tags=26%, list=7%, signal=28%
GO_ANCHORED_COMPONENT_OF_PLASMA_MEMBRANE	GO_ANCHORED_COMPONENT_OF_PLASMA_MEMBRANE		31	0.664184	1.18214	0.262473	0.601912	1	1001	tags=23%, list=6%, signal=24%
GO_NEGATIVE_REGULATION_OF_BMP_SIGNALING_PATHWAY	GO_NEGATIVE_REGULATION_OF_BMP_SIGNALING_PATHWAY		40	0.623731	1.18208	0.239374	0.601406	1	680	tags=13%, list=4%, signal=13%
GO_POSITIVE_REGULATION_OF_B_CELL_PROLIFERATION	GO_POSITIVE_REGULATION_OF_B_CELL_PROLIFERATION		35	0.636064	1.18201	0.240938	0.600975	1	786	tags=11%, list=5%, signal=12%
GO_RESPONSE_TO_INTERFERON_BETA	GO_RESPONSE_TO_INTERFERON_BETA		18	0.699563	1.18094	0.26839	0.603352	1	827	tags=28%, list=5%, signal=29%
GO_COPI_COATED_VESICLE_MEMBRANE	GO_COPI_COATED_VESICLE_MEMBRANE		16	0.706829	1.18045	0.275247	0.60421	1	3246	tags=38%, list=21%, signal=47%
GO_O_GLYCAN_PROCESSING	GO_O_GLYCAN_PROCESSING		42	0.620982	1.1802	0.240246	0.604242	1	1570	tags=21%, list=10%, signal=24%
GO_DNA_MODIFICATION	GO_DNA_MODIFICATION		66	0.591052	1.18018	0.210638	0.603667	1	2357	tags=26%, list=15%, signal=30%
GO_ORGANIC_ACID_BINDING	GO_ORGANIC_ACID_BINDING		171	0.520242	1.17994	0.132251	0.603686	1	1436	tags=14%, list=9%, signal=15%
GO_ORGANIC_HYDROXY_COMPOUND_TRANSPORT	GO_ORGANIC_HYDROXY_COMPOUND_TRANSPORT		135	0.538454	1.17993	0.183962	0.603073	1	1083	tags=10%, list=7%, signal=11%
GO_REGULATION_OF_INFLAMMATORY_RESPONSE	GO_REGULATION_OF_INFLAMMATORY_RESPONSE		241	0.499162	1.17865	0.126214	0.606159	1	1840	tags=15%, list=12%, signal=16%
GO_CYCLIC_NUCLEOTIDE_MEDIATED_SIGNALING	GO_CYCLIC_NUCLEOTIDE_MEDIATED_SIGNALING		43	0.610441	1.17863	0.224319	0.605566	1	46	tags=5%, list=0%, signal=5%
GO_REGULATION_OF_RUFFLE_ASSEMBLY	GO_REGULATION_OF_RUFFLE_ASSEMBLY		19	0.708941	1.17793	0.291417	0.606952	1	919	tags=26%, list=6%, signal=28%
GO_PROTEIN_TARGETING_TO_MEMBRANE	GO_PROTEIN_TARGETING_TO_MEMBRANE		139	0.527799	1.1778	0.163895	0.606702	1	3308	tags=50%, list=21%, signal=63%
GO_REGULATION_OF_CATION_TRANSMEMBRANE_TRANSPORT	GO_REGULATION_OF_CATION_TRANSMEMBRANE_TRANSPORT		174	0.51422	1.17762	0.146453	0.606572	1	1275	tags=17%, list=8%, signal=18%
GO_INTRINSIC_COMPONENT_OF_MITOCHONDRIAL_OUTER_MEMBRANE	GO_INTRINSIC_COMPONENT_OF_MITOCHONDRIAL_OUTER_MEMBRANE		21	0.679577	1.17759	0.253638	0.606052	1	14	tags=5%, list=0%, signal=5%
GO_REGENERATION	GO_REGENERATION		149	0.530226	1.17742	0.156542	0.6059	1	1199	tags=13%, list=8%, signal=14%
GO_REGULATION_OF_ANTIGEN_RECEPTOR_MEDIATED_SIGNALING_PATHWAY	GO_REGULATION_OF_ANTIGEN_RECEPTOR_MEDIATED_SIGNALING_PATHWAY		36	0.628277	1.17741	0.246465	0.605287	1	2955	tags=33%, list=19%, signal=41%
GO_ION_CHANNEL_BINDING	GO_ION_CHANNEL_BINDING		98	0.555681	1.17699	0.171806	0.605814	1	1357	tags=18%, list=9%, signal=20%
GO_NEGATIVE_REGULATION_OF_EPITHELIAL_CELL_PROLIFERATION	GO_NEGATIVE_REGULATION_OF_EPITHELIAL_CELL_PROLIFERATION		105	0.549232	1.17622	0.194748	0.607412	1	1450	tags=19%, list=9%, signal=21%
GO_ENDOTHELIAL_CELL_MIGRATION	GO_ENDOTHELIAL_CELL_MIGRATION		49	0.604444	1.17591	0.227557	0.607743	1	2948	tags=43%, list=19%, signal=53%
GO_CARBON_CARBON_LYASE_ACTIVITY	GO_CARBON_CARBON_LYASE_ACTIVITY		46	0.616972	1.17581	0.236957	0.607413	1	672	tags=9%, list=4%, signal=9%
GO_DAMAGED_DNA_BINDING	GO_DAMAGED_DNA_BINDING		61	0.580711	1.17536	0.2	0.608057	1	1205	tags=11%, list=8%, signal=12%
GO_PHOSPHATIDYLSERINE_ACYL_CHAIN_REMODELING	GO_PHOSPHATIDYLSERINE_ACYL_CHAIN_REMODELING		15	0.734824	1.17404	0.288618	0.611173	1	3102	tags=53%, list=20%, signal=67%
GO_AMEBOIDAL_TYPE_CELL_MIGRATION	GO_AMEBOIDAL_TYPE_CELL_MIGRATION		143	0.531637	1.17398	0.175166	0.610729	1	1979	tags=24%, list=13%, signal=28%
GO_APOPTOTIC_PROCESS_INVOLVED_IN_DEVELOPMENT	GO_APOPTOTIC_PROCESS_INVOLVED_IN_DEVELOPMENT		20	0.67703	1.17394	0.260163	0.610194	1	2293	tags=45%, list=15%, signal=53%
GO_ATPASE_COUPLED_ION_TRANSMEMBRANE_TRANSPORTER_ACTIVITY	GO_ATPASE_COUPLED_ION_TRANSMEMBRANE_TRANSPORTER_ACTIVITY		64	0.584	1.17389	0.206316	0.609699	1	1676	tags=17%, list=11%, signal=19%
GO_REGULATION_OF_HORMONE_METABOLIC_PROCESS	GO_REGULATION_OF_HORMONE_METABOLIC_PROCESS		25	0.660974	1.17358	0.260692	0.609931	1	460	tags=20%, list=3%, signal=21%
GO_REGULATION_OF_NITRIC_OXIDE_SYNTHASE_ACTIVITY	GO_REGULATION_OF_NITRIC_OXIDE_SYNTHASE_ACTIVITY		41	0.6155	1.17335	0.229376	0.609928	1	1677	tags=17%, list=11%, signal=19%
GO_REGULATION_OF_MYELOID_CELL_APOPTOTIC_PROCESS	GO_REGULATION_OF_MYELOID_CELL_APOPTOTIC_PROCESS		21	0.679375	1.17265	0.299389	0.611264	1	3053	tags=38%, list=20%, signal=47%
GO_PROTEIN_MATURATION	GO_PROTEIN_MATURATION		232	0.503405	1.17226	0.128889	0.611768	1	1548	tags=15%, list=10%, signal=17%
GO_REGULATION_OF_T_CELL_RECEPTOR_SIGNALING_PATHWAY	GO_REGULATION_OF_T_CELL_RECEPTOR_SIGNALING_PATHWAY		25	0.671327	1.17142	0.261122	0.613467	1	2955	tags=44%, list=19%, signal=54%
GO_REGULATION_OF_CYSTEINE_TYPE_ENDOPEPTIDASE_ACTIVITY_INVOLVED_IN_APOPTOTIC_SIGNALING_PATHWAY	GO_REGULATION_OF_CYSTEINE_TYPE_ENDOPEPTIDASE_ACTIVITY_INVOLVED_IN_APOPTOTIC_SIGNALING_PATHWAY		20	0.683708	1.17083	0.274621	0.614558	1	2033	tags=20%, list=13%, signal=23%
GO_RESPONSE_TO_COLD	GO_RESPONSE_TO_COLD		40	0.621837	1.17072	0.239496	0.614243	1	1379	tags=23%, list=9%, signal=25%
GO_GLUTATHIONE_PEROXIDASE_ACTIVITY	GO_GLUTATHIONE_PEROXIDASE_ACTIVITY		15	0.719202	1.17007	0.284232	0.615423	1	1481	tags=20%, list=10%, signal=22%
GO_NEGATIVE_REGULATION_OF_SIGNAL_TRANSDUCTION_BY_P53_CLASS_MEDIATOR	GO_NEGATIVE_REGULATION_OF_SIGNAL_TRANSDUCTION_BY_P53_CLASS_MEDIATOR		25	0.658282	1.16966	0.265873	0.616004	1	2593	tags=36%, list=17%, signal=43%
GO_POSITIVE_REGULATION_OF_ADAPTIVE_IMMUNE_RESPONSE	GO_POSITIVE_REGULATION_OF_ADAPTIVE_IMMUNE_RESPONSE		62	0.576054	1.16907	0.214128	0.61713	1	2013	tags=15%, list=13%, signal=17%
GO_REGULATION_OF_ACTIN_FILAMENT_BASED_PROCESS	GO_REGULATION_OF_ACTIN_FILAMENT_BASED_PROCESS		281	0.488641	1.16834	0.119593	0.618656	1	1562	tags=18%, list=10%, signal=20%
GO_FATTY_ACID_BETA_OXIDATION	GO_FATTY_ACID_BETA_OXIDATION		49	0.606125	1.16763	0.232068	0.619938	1	2144	tags=24%, list=14%, signal=28%
GO_PEPTIDASE_ACTIVATOR_ACTIVITY	GO_PEPTIDASE_ACTIVATOR_ACTIVITY		35	0.626571	1.16744	0.251586	0.619854	1	1294	tags=17%, list=8%, signal=19%
GO_ENDOCYTIC_VESICLE	GO_ENDOCYTIC_VESICLE		229	0.492169	1.16617	0.141876	0.622887	1	1206	tags=11%, list=8%, signal=12%
GO_NEGATIVE_REGULATION_OF_POTASSIUM_ION_TRANSPORT	GO_NEGATIVE_REGULATION_OF_POTASSIUM_ION_TRANSPORT		28	0.652372	1.16588	0.278481	0.623091	1	1562	tags=21%, list=10%, signal=24%
GO_SEMAPHORIN_PLEXIN_SIGNALING_PATHWAY	GO_SEMAPHORIN_PLEXIN_SIGNALING_PATHWAY		36	0.626936	1.16558	0.25	0.623363	1	1428	tags=17%, list=9%, signal=18%
GO_CELL_CELL_JUNCTION_ASSEMBLY	GO_CELL_CELL_JUNCTION_ASSEMBLY		68	0.577693	1.1655	0.221978	0.622981	1	1979	tags=29%, list=13%, signal=34%
GO_ACTIN_BINDING	GO_ACTIN_BINDING		351	0.478224	1.16476	0.141333	0.624555	1	1780	tags=14%, list=11%, signal=16%
GO_PROTEIN_TRIMERIZATION	GO_PROTEIN_TRIMERIZATION		33	0.626039	1.16434	0.26569	0.625237	1	497	tags=12%, list=3%, signal=12%
GO_GENE_SILENCING_BY_RNA	GO_GENE_SILENCING_BY_RNA		121	0.536719	1.16429	0.214781	0.624735	1	2368	tags=17%, list=15%, signal=19%
GO_POSITIVE_REGULATION_OF_ION_TRANSPORT	GO_POSITIVE_REGULATION_OF_ION_TRANSPORT		204	0.49682	1.16411	0.151442	0.624632	1	1399	tags=17%, list=9%, signal=18%
GO_CELLULAR_COMPONENT_ASSEMBLY_INVOLVED_IN_MORPHOGENESIS	GO_CELLULAR_COMPONENT_ASSEMBLY_INVOLVED_IN_MORPHOGENESIS		216	0.502896	1.16403	0.141204	0.624237	1	1700	tags=13%, list=11%, signal=14%
GO_ACID_AMINO_ACID_LIGASE_ACTIVITY	GO_ACID_AMINO_ACID_LIGASE_ACTIVITY		19	0.68663	1.16387	0.281837	0.624048	1	667	tags=11%, list=4%, signal=11%
GO_FACE_DEVELOPMENT	GO_FACE_DEVELOPMENT		49	0.597087	1.16322	0.259574	0.625255	1	1092	tags=18%, list=7%, signal=20%
GO_RESPONSE_TO_ORGANOPHOSPHORUS	GO_RESPONSE_TO_ORGANOPHOSPHORUS		130	0.52415	1.16281	0.193277	0.625862	1	1760	tags=20%, list=11%, signal=22%
GO_POSITIVE_REGULATION_OF_CYSTEINE_TYPE_ENDOPEPTIDASE_ACTIVITY_INVOLVED_IN_APOPTOTIC_SIGNALING_PATHWAY	GO_POSITIVE_REGULATION_OF_CYSTEINE_TYPE_ENDOPEPTIDASE_ACTIVITY_INVOLVED_IN_APOPTOTIC_SIGNALING_PATHWAY		15	0.724338	1.16177	0.291016	0.628221	1	433	tags=13%, list=3%, signal=14%
GO_GLUCOSE_6_PHOSPHATE_METABOLIC_PROCESS	GO_GLUCOSE_6_PHOSPHATE_METABOLIC_PROCESS		20	0.692048	1.16151	0.291165	0.628309	1	709	tags=15%, list=5%, signal=16%
GO_POSITIVE_REGULATION_OF_CATABOLIC_PROCESS	GO_POSITIVE_REGULATION_OF_CATABOLIC_PROCESS		370	0.465912	1.16034	0.101523	0.63104	1	2194	tags=14%, list=14%, signal=16%
GO_MITOCHONDRIAL_MEMBRANE_PART	GO_MITOCHONDRIAL_MEMBRANE_PART		145	0.52266	1.16029	0.165158	0.630534	1	729	tags=3%, list=5%, signal=4%
GO_FC_EPSILON_RECEPTOR_SIGNALING_PATHWAY	GO_FC_EPSILON_RECEPTOR_SIGNALING_PATHWAY		117	0.534641	1.15967	0.201313	0.631742	1	1068	tags=5%, list=7%, signal=5%
GO_TRANSCRIPTION_COFACTOR_BINDING	GO_TRANSCRIPTION_COFACTOR_BINDING		23	0.670121	1.15951	0.274194	0.631568	1	1662	tags=22%, list=11%, signal=24%
GO_PREASSEMBLY_OF_GPI_ANCHOR_IN_ER_MEMBRANE	GO_PREASSEMBLY_OF_GPI_ANCHOR_IN_ER_MEMBRANE		15	0.708742	1.15939	0.291755	0.6313	1	3429	tags=33%, list=22%, signal=43%
GO_PROTEIN_TYROSINE_KINASE_ACTIVITY	GO_PROTEIN_TYROSINE_KINASE_ACTIVITY		166	0.512896	1.15795	0.171558	0.634884	1	1983	tags=20%, list=13%, signal=23%
GO_LATERAL_PLASMA_MEMBRANE	GO_LATERAL_PLASMA_MEMBRANE		48	0.601607	1.15736	0.244493	0.635988	1	2074	tags=33%, list=13%, signal=38%
GO_PEPTIDYL_TYROSINE_AUTOPHOSPHORYLATION	GO_PEPTIDYL_TYROSINE_AUTOPHOSPHORYLATION		37	0.626958	1.15717	0.278119	0.635927	1	1562	tags=22%, list=10%, signal=24%
GO_DETECTION_OF_LIGHT_STIMULUS	GO_DETECTION_OF_LIGHT_STIMULUS		47	0.600224	1.15712	0.265873	0.635408	1	1793	tags=19%, list=12%, signal=22%
GO_NEGATIVE_REGULATION_OF_MAPK_CASCADE	GO_NEGATIVE_REGULATION_OF_MAPK_CASCADE		137	0.524696	1.1569	0.19378	0.635432	1	1396	tags=17%, list=9%, signal=18%
GO_MYOFILAMENT	GO_MYOFILAMENT		21	0.676783	1.15682	0.300207	0.635025	1	3098	tags=52%, list=20%, signal=65%
GO_REGULATION_OF_MICROTUBULE_POLYMERIZATION	GO_REGULATION_OF_MICROTUBULE_POLYMERIZATION		31	0.643713	1.15662	0.260784	0.63499	1	86	tags=6%, list=1%, signal=6%
GO_ENDOPLASMIC_RETICULUM_LUMEN	GO_ENDOPLASMIC_RETICULUM_LUMEN		178	0.510445	1.15657	0.188725	0.634477	1	1565	tags=19%, list=10%, signal=21%
GO_NEGATIVE_REGULATION_OF_CELL_CELL_ADHESION	GO_NEGATIVE_REGULATION_OF_CELL_CELL_ADHESION		117	0.537405	1.1565	0.213251	0.634072	1	1417	tags=20%, list=9%, signal=21%
GO_MAMMARY_GLAND_MORPHOGENESIS	GO_MAMMARY_GLAND_MORPHOGENESIS		40	0.621667	1.15588	0.27789	0.635261	1	1520	tags=35%, list=10%, signal=39%
GO_THIOLESTER_HYDROLASE_ACTIVITY	GO_THIOLESTER_HYDROLASE_ACTIVITY		30	0.638403	1.15575	0.275862	0.634986	1	2030	tags=20%, list=13%, signal=23%
GO_DNA_LIGATION	GO_DNA_LIGATION		15	0.69923	1.15571	0.307536	0.634466	1	858	tags=13%, list=6%, signal=14%
GO_NEGATIVE_REGULATION_OF_CELL_DIVISION	GO_NEGATIVE_REGULATION_OF_CELL_DIVISION		56	0.582111	1.15528	0.221774	0.635103	1	1396	tags=9%, list=9%, signal=10%
GO_FORMATION_OF_TRANSLATION_PREINITIATION_COMPLEX	GO_FORMATION_OF_TRANSLATION_PREINITIATION_COMPLEX		19	0.687723	1.15509	0.283673	0.635054	1	3547	tags=37%, list=23%, signal=48%
GO_CYCLASE_ACTIVITY	GO_CYCLASE_ACTIVITY		20	0.68465	1.15468	0.30303	0.635611	1	157	tags=5%, list=1%, signal=5%
GO_DICARBOXYLIC_ACID_METABOLIC_PROCESS	GO_DICARBOXYLIC_ACID_METABOLIC_PROCESS		95	0.544915	1.15466	0.230248	0.635036	1	1019	tags=8%, list=7%, signal=9%
GO_TRANSMEMBRANE_RECEPTOR_PROTEIN_KINASE_ACTIVITY	GO_TRANSMEMBRANE_RECEPTOR_PROTEIN_KINASE_ACTIVITY		79	0.561018	1.15433	0.225806	0.63533	1	1983	tags=24%, list=13%, signal=27%
GO_REGULATION_OF_NUCLEOSIDE_METABOLIC_PROCESS	GO_REGULATION_OF_NUCLEOSIDE_METABOLIC_PROCESS		43	0.619523	1.15428	0.267465	0.634855	1	319	tags=5%, list=2%, signal=5%
GO_POSITIVE_REGULATION_OF_WNT_SIGNALING_PATHWAY	GO_POSITIVE_REGULATION_OF_WNT_SIGNALING_PATHWAY		145	0.525557	1.15413	0.211236	0.634666	1	811	tags=8%, list=5%, signal=9%
GO_REGULATION_OF_CELL_AGING	GO_REGULATION_OF_CELL_AGING		32	0.636925	1.15405	0.263692	0.634303	1	458	tags=9%, list=3%, signal=10%
GO_REGULATION_OF_INTERLEUKIN_8_SECRETION	GO_REGULATION_OF_INTERLEUKIN_8_SECRETION		15	0.714596	1.15364	0.287169	0.634859	1	1840	tags=27%, list=12%, signal=30%
GO_PHOSPHOTRANSFERASE_ACTIVITY_FOR_OTHER_SUBSTITUTED_PHOSPHATE_GROUPS	GO_PHOSPHOTRANSFERASE_ACTIVITY_FOR_OTHER_SUBSTITUTED_PHOSPHATE_GROUPS		17	0.691124	1.15352	0.307377	0.6346	1	2885	tags=35%, list=19%, signal=43%
GO_ACTIVATION_OF_PROTEIN_KINASE_B_ACTIVITY	GO_ACTIVATION_OF_PROTEIN_KINASE_B_ACTIVITY		19	0.691032	1.15324	0.317697	0.634808	1	1990	tags=21%, list=13%, signal=24%
GO_NEGATIVE_REGULATION_OF_OSSIFICATION	GO_NEGATIVE_REGULATION_OF_OSSIFICATION		58	0.582905	1.15267	0.229376	0.635843	1	2373	tags=22%, list=15%, signal=26%
GO_ACTIN_FILAMENT_BINDING	GO_ACTIN_FILAMENT_BINDING		111	0.528239	1.15265	0.205882	0.635297	1	606	tags=7%, list=4%, signal=7%
GO_ESTROGEN_RECEPTOR_BINDING	GO_ESTROGEN_RECEPTOR_BINDING		37	0.619968	1.15259	0.247335	0.63483	1	1673	tags=19%, list=11%, signal=21%
GO_REGULATION_OF_INTRINSIC_APOPTOTIC_SIGNALING_PATHWAY_IN_RESPONSE_TO_DNA_DAMAGE	GO_REGULATION_OF_INTRINSIC_APOPTOTIC_SIGNALING_PATHWAY_IN_RESPONSE_TO_DNA_DAMAGE		30	0.630022	1.15249	0.276289	0.6345	1	615	tags=10%, list=4%, signal=10%
GO_POSITIVE_REGULATION_OF_ENDOTHELIAL_CELL_PROLIFERATION	GO_POSITIVE_REGULATION_OF_ENDOTHELIAL_CELL_PROLIFERATION		65	0.569565	1.15244	0.255965	0.634025	1	1990	tags=25%, list=13%, signal=28%
GO_VENTRICULAR_SYSTEM_DEVELOPMENT	GO_VENTRICULAR_SYSTEM_DEVELOPMENT		25	0.650561	1.15199	0.286282	0.634637	1	2358	tags=28%, list=15%, signal=33%
GO_RETINOIC_ACID_RECEPTOR_BINDING	GO_RETINOIC_ACID_RECEPTOR_BINDING		28	0.636401	1.15181	0.293763	0.634562	1	1736	tags=14%, list=11%, signal=16%
GO_POSITIVE_REGULATION_OF_TYPE_I_INTERFERON_PRODUCTION	GO_POSITIVE_REGULATION_OF_TYPE_I_INTERFERON_PRODUCTION		68	0.563137	1.15169	0.252155	0.634312	1	1953	tags=15%, list=13%, signal=17%
GO_POSITIVE_REGULATION_OF_LYMPHOCYTE_MEDIATED_IMMUNITY	GO_POSITIVE_REGULATION_OF_LYMPHOCYTE_MEDIATED_IMMUNITY		56	0.577344	1.15105	0.245575	0.635575	1	1538	tags=9%, list=10%, signal=10%
GO_REGULATION_OF_BIOMINERAL_TISSUE_DEVELOPMENT	GO_REGULATION_OF_BIOMINERAL_TISSUE_DEVELOPMENT		63	0.573905	1.15047	0.242553	0.63659	1	517	tags=14%, list=3%, signal=15%
GO_REGULATION_OF_RESPONSE_TO_BIOTIC_STIMULUS	GO_REGULATION_OF_RESPONSE_TO_BIOTIC_STIMULUS		202	0.49998	1.15029	0.1975	0.636454	1	1275	tags=10%, list=8%, signal=11%
GO_REGULATION_OF_PROTEIN_LOCALIZATION_TO_NUCLEUS	GO_REGULATION_OF_PROTEIN_LOCALIZATION_TO_NUCLEUS		203	0.491914	1.15022	0.174888	0.63603	1	989	tags=8%, list=6%, signal=9%
GO_POSITIVE_REGULATION_OF_PROTEIN_MATURATION	GO_POSITIVE_REGULATION_OF_PROTEIN_MATURATION		16	0.703068	1.14986	0.297071	0.636434	1	646	tags=25%, list=4%, signal=26%
GO_PYRIMIDINE_CONTAINING_COMPOUND_BIOSYNTHETIC_PROCESS	GO_PYRIMIDINE_CONTAINING_COMPOUND_BIOSYNTHETIC_PROCESS		36	0.620877	1.14986	0.269076	0.635818	1	222	tags=6%, list=1%, signal=6%
GO_NEGATIVE_REGULATION_OF_MULTI_ORGANISM_PROCESS	GO_NEGATIVE_REGULATION_OF_MULTI_ORGANISM_PROCESS		119	0.524688	1.14981	0.201754	0.63538	1	1290	tags=10%, list=8%, signal=11%
GO_REGULATION_OF_TRANSCRIPTION_INITIATION_FROM_RNA_POLYMERASE_II_PROMOTER	GO_REGULATION_OF_TRANSCRIPTION_INITIATION_FROM_RNA_POLYMERASE_II_PROMOTER		21	0.656646	1.14964	0.305499	0.635253	1	1242	tags=10%, list=8%, signal=10%
GO_FIBROBLAST_GROWTH_FACTOR_RECEPTOR_SIGNALING_PATHWAY	GO_FIBROBLAST_GROWTH_FACTOR_RECEPTOR_SIGNALING_PATHWAY		79	0.554092	1.14956	0.23348	0.634866	1	1661	tags=15%, list=11%, signal=17%
GO_REGULATION_OF_FATTY_ACID_OXIDATION	GO_REGULATION_OF_FATTY_ACID_OXIDATION		27	0.651067	1.14772	0.2751	0.639301	1	962	tags=7%, list=6%, signal=8%
GO_NEGATIVE_REGULATION_OF_IMMUNE_EFFECTOR_PROCESS	GO_NEGATIVE_REGULATION_OF_IMMUNE_EFFECTOR_PROCESS		80	0.556288	1.14747	0.208768	0.639436	1	1423	tags=15%, list=9%, signal=16%
GO_CARBOXY_TERMINAL_DOMAIN_PROTEIN_KINASE_COMPLEX	GO_CARBOXY_TERMINAL_DOMAIN_PROTEIN_KINASE_COMPLEX		22	0.664258	1.14742	0.328542	0.638955	1	1699	tags=18%, list=11%, signal=20%
GO_REGULATION_OF_ANOIKIS	GO_REGULATION_OF_ANOIKIS		21	0.660927	1.1474	0.283906	0.638381	1	1051	tags=19%, list=7%, signal=20%
GO_NEGATIVE_REGULATION_OF_HOMEOSTATIC_PROCESS	GO_NEGATIVE_REGULATION_OF_HOMEOSTATIC_PROCESS		111	0.529954	1.14643	0.229581	0.640565	1	872	tags=13%, list=6%, signal=13%
GO_ACTIN_MONOMER_BINDING	GO_ACTIN_MONOMER_BINDING		20	0.661261	1.14548	0.310621	0.642639	1	70	tags=5%, list=0%, signal=5%
GO_CUL4_RING_E3_UBIQUITIN_LIGASE_COMPLEX	GO_CUL4_RING_E3_UBIQUITIN_LIGASE_COMPLEX		23	0.657463	1.14529	0.337553	0.642538	1	2459	tags=26%, list=16%, signal=31%
GO_MEIOTIC_CHROMOSOME_SEGREGATION	GO_MEIOTIC_CHROMOSOME_SEGREGATION		46	0.602583	1.14497	0.276423	0.642809	1	852	tags=7%, list=5%, signal=7%
GO_ARGININE_METABOLIC_PROCESS	GO_ARGININE_METABOLIC_PROCESS		17	0.695798	1.14492	0.296223	0.642315	1	763	tags=18%, list=5%, signal=19%
GO_NUCLEOTIDYLTRANSFERASE_ACTIVITY	GO_NUCLEOTIDYLTRANSFERASE_ACTIVITY		119	0.528581	1.14487	0.211111	0.64183	1	2184	tags=13%, list=14%, signal=15%
GO_CLATHRIN_ADAPTOR_COMPLEX	GO_CLATHRIN_ADAPTOR_COMPLEX		26	0.647659	1.14478	0.303158	0.641484	1	2588	tags=27%, list=17%, signal=32%
GO_NUCLEOTIDE_SUGAR_BIOSYNTHETIC_PROCESS	GO_NUCLEOTIDE_SUGAR_BIOSYNTHETIC_PROCESS		19	0.694611	1.14393	0.277666	0.643282	1	2482	tags=42%, list=16%, signal=50%
GO_CELLULAR_RESPONSE_TO_GAMMA_RADIATION	GO_CELLULAR_RESPONSE_TO_GAMMA_RADIATION		19	0.678347	1.1438	0.320151	0.643033	1	1710	tags=21%, list=11%, signal=24%
GO_ALCOHOL_BINDING	GO_ALCOHOL_BINDING		88	0.535765	1.1436	0.239651	0.642951	1	1489	tags=17%, list=10%, signal=19%
GO_CYTOSOLIC_RIBOSOME	GO_CYTOSOLIC_RIBOSOME		92	0.540041	1.14341	0.248322	0.642903	1	3755	tags=71%, list=24%, signal=93%
GO_MICROFILAMENT_MOTOR_ACTIVITY	GO_MICROFILAMENT_MOTOR_ACTIVITY		20	0.663485	1.14339	0.301181	0.642328	1	2333	tags=25%, list=15%, signal=29%
GO_REGULATION_OF_TRANSCRIPTION_REGULATORY_REGION_DNA_BINDING	GO_REGULATION_OF_TRANSCRIPTION_REGULATORY_REGION_DNA_BINDING		33	0.623876	1.14328	0.291242	0.641993	1	817	tags=18%, list=5%, signal=19%
GO_NEGATIVE_REGULATION_OF_TOR_SIGNALING	GO_NEGATIVE_REGULATION_OF_TOR_SIGNALING		30	0.642185	1.14299	0.307536	0.642183	1	1005	tags=10%, list=6%, signal=11%
GO_KERATINIZATION	GO_KERATINIZATION		15	0.69394	1.14296	0.326733	0.641726	1	394	tags=13%, list=3%, signal=14%
GO_RAS_GUANYL_NUCLEOTIDE_EXCHANGE_FACTOR_ACTIVITY	GO_RAS_GUANYL_NUCLEOTIDE_EXCHANGE_FACTOR_ACTIVITY		208	0.484882	1.14286	0.185273	0.641387	1	2003	tags=18%, list=13%, signal=20%
GO_POSITIVE_REGULATION_OF_MUSCLE_CONTRACTION	GO_POSITIVE_REGULATION_OF_MUSCLE_CONTRACTION		41	0.605552	1.14283	0.273101	0.640854	1	1808	tags=27%, list=12%, signal=30%
GO_REGULATION_OF_B_CELL_PROLIFERATION	GO_REGULATION_OF_B_CELL_PROLIFERATION		50	0.593818	1.14222	0.276859	0.642016	1	786	tags=8%, list=5%, signal=8%
GO_INTRAMOLECULAR_TRANSFERASE_ACTIVITY	GO_INTRAMOLECULAR_TRANSFERASE_ACTIVITY		26	0.63944	1.14212	0.288421	0.641724	1	980	tags=15%, list=6%, signal=16%
GO_APICAL_PART_OF_CELL	GO_APICAL_PART_OF_CELL		320	0.473372	1.14181	0.142857	0.642033	1	1957	tags=23%, list=13%, signal=25%
GO_NEGATIVE_REGULATION_OF_PROTEIN_SERINE_THREONINE_KINASE_ACTIVITY	GO_NEGATIVE_REGULATION_OF_PROTEIN_SERINE_THREONINE_KINASE_ACTIVITY		121	0.5168	1.14177	0.221461	0.641546	1	1203	tags=13%, list=8%, signal=14%
GO_LEUKOTRIENE_METABOLIC_PROCESS	GO_LEUKOTRIENE_METABOLIC_PROCESS		22	0.672343	1.14111	0.324701	0.642794	1	1014	tags=18%, list=7%, signal=19%
GO_FRIZZLED_BINDING	GO_FRIZZLED_BINDING		36	0.618601	1.14066	0.275362	0.643409	1	1505	tags=33%, list=10%, signal=37%
GO_POSITIVE_REGULATION_OF_TRANSMEMBRANE_RECEPTOR_PROTEIN_SERINE_THREONINE_KINASE_SIGNALING_PATHWAY	GO_POSITIVE_REGULATION_OF_TRANSMEMBRANE_RECEPTOR_PROTEIN_SERINE_THREONINE_KINASE_SIGNALING_PATHWAY		96	0.535956	1.13976	0.232346	0.645392	1	1441	tags=17%, list=9%, signal=18%
GO_POSITIVE_REGULATION_OF_CELL_CYCLE_PROCESS	GO_POSITIVE_REGULATION_OF_CELL_CYCLE_PROCESS		217	0.48742	1.13935	0.161215	0.645924	1	643	tags=7%, list=4%, signal=7%
GO_GOLGI_TO_PLASMA_MEMBRANE_PROTEIN_TRANSPORT	GO_GOLGI_TO_PLASMA_MEMBRANE_PROTEIN_TRANSPORT		25	0.631845	1.1392	0.29375	0.645757	1	572	tags=8%, list=4%, signal=8%
GO_REGULATION_OF_EPIDERMAL_CELL_DIFFERENTIATION	GO_REGULATION_OF_EPIDERMAL_CELL_DIFFERENTIATION		38	0.618841	1.13878	0.284165	0.646259	1	1378	tags=29%, list=9%, signal=32%
GO_POSITIVE_REGULATION_OF_EPIDERMAL_CELL_DIFFERENTIATION	GO_POSITIVE_REGULATION_OF_EPIDERMAL_CELL_DIFFERENTIATION		18	0.667537	1.13835	0.3125	0.646836	1	1179	tags=28%, list=8%, signal=30%
GO_TRANSMEMBRANE_RECEPTOR_PROTEIN_TYROSINE_KINASE_ACTIVITY	GO_TRANSMEMBRANE_RECEPTOR_PROTEIN_TYROSINE_KINASE_ACTIVITY		62	0.579287	1.13827	0.279736	0.646471	1	1983	tags=27%, list=13%, signal=31%
GO_OVARIAN_FOLLICLE_DEVELOPMENT	GO_OVARIAN_FOLLICLE_DEVELOPMENT		54	0.570052	1.13793	0.2569	0.64685	1	1286	tags=15%, list=8%, signal=16%
GO_ACUTE_INFLAMMATORY_RESPONSE	GO_ACUTE_INFLAMMATORY_RESPONSE		63	0.563921	1.13571	0.243534	0.652531	1	1088	tags=17%, list=7%, signal=19%
GO_NEGATIVE_REGULATION_OF_CYTOKINE_PRODUCTION_INVOLVED_IN_IMMUNE_RESPONSE	GO_NEGATIVE_REGULATION_OF_CYTOKINE_PRODUCTION_INVOLVED_IN_IMMUNE_RESPONSE		15	0.687341	1.1353	0.331984	0.653042	1	853	tags=20%, list=6%, signal=21%
GO_CYTOSOLIC_SMALL_RIBOSOMAL_SUBUNIT	GO_CYTOSOLIC_SMALL_RIBOSOMAL_SUBUNIT		39	0.608545	1.13443	0.276639	0.654867	1	4048	tags=77%, list=26%, signal=104%
GO_RHO_PROTEIN_SIGNAL_TRANSDUCTION	GO_RHO_PROTEIN_SIGNAL_TRANSDUCTION		45	0.604396	1.13429	0.285417	0.654685	1	1485	tags=18%, list=10%, signal=20%
GO_NEUTROPHIL_MEDIATED_IMMUNITY	GO_NEUTROPHIL_MEDIATED_IMMUNITY		17	0.683908	1.1342	0.320833	0.654363	1	2555	tags=29%, list=16%, signal=35%
GO_REGULATION_OF_CELLULAR_PROTEIN_CATABOLIC_PROCESS	GO_REGULATION_OF_CELLULAR_PROTEIN_CATABOLIC_PROCESS		261	0.473432	1.13404	0.163551	0.654207	1	1662	tags=8%, list=11%, signal=9%
GO_REGULATION_OF_ACTIN_FILAMENT_BUNDLE_ASSEMBLY	GO_REGULATION_OF_ACTIN_FILAMENT_BUNDLE_ASSEMBLY		70	0.566022	1.13176	0.258278	0.659974	1	1325	tags=13%, list=9%, signal=14%
GO_RESPONSE_TO_INTERFERON_ALPHA	GO_RESPONSE_TO_INTERFERON_ALPHA		16	0.678165	1.13158	0.338809	0.659929	1	1423	tags=25%, list=9%, signal=27%
GO_MAINTENANCE_OF_LOCATION_IN_CELL	GO_MAINTENANCE_OF_LOCATION_IN_CELL		90	0.535258	1.13105	0.246725	0.660834	1	2110	tags=16%, list=14%, signal=18%
GO_CYTOSOLIC_PART	GO_CYTOSOLIC_PART		184	0.493476	1.13061	0.206422	0.661456	1	3091	tags=39%, list=20%, signal=48%
GO_CYCLIC_NUCLEOTIDE_BIOSYNTHETIC_PROCESS	GO_CYCLIC_NUCLEOTIDE_BIOSYNTHETIC_PROCESS		32	0.619251	1.1302	0.302231	0.662036	1	927	tags=13%, list=6%, signal=13%
GO_POSITIVE_REGULATION_OF_ACTIN_FILAMENT_POLYMERIZATION	GO_POSITIVE_REGULATION_OF_ACTIN_FILAMENT_POLYMERIZATION		59	0.573663	1.12982	0.278261	0.662472	1	1562	tags=17%, list=10%, signal=19%
GO_NUCLEOSIDE_SALVAGE	GO_NUCLEOSIDE_SALVAGE		15	0.675731	1.12945	0.336634	0.662885	1	137	tags=7%, list=1%, signal=7%
GO_ENDOSOME_ORGANIZATION	GO_ENDOSOME_ORGANIZATION		58	0.57503	1.12873	0.276956	0.664377	1	2650	tags=22%, list=17%, signal=27%
GO_REGULATION_OF_CYTOSOLIC_CALCIUM_ION_CONCENTRATION	GO_REGULATION_OF_CYTOSOLIC_CALCIUM_ION_CONCENTRATION		178	0.492639	1.12851	0.216019	0.664395	1	898	tags=12%, list=6%, signal=13%
GO_MORPHOGENESIS_OF_AN_ENDOTHELIUM	GO_MORPHOGENESIS_OF_AN_ENDOTHELIUM		16	0.69486	1.12849	0.338057	0.663817	1	1103	tags=25%, list=7%, signal=27%
GO_NEGATIVE_REGULATION_OF_RESPONSE_TO_WOUNDING	GO_NEGATIVE_REGULATION_OF_RESPONSE_TO_WOUNDING		137	0.509232	1.12843	0.254505	0.663389	1	1790	tags=20%, list=12%, signal=22%
GO_PATTERN_RECOGNITION_RECEPTOR_SIGNALING_PATHWAY	GO_PATTERN_RECOGNITION_RECEPTOR_SIGNALING_PATHWAY		98	0.530187	1.12825	0.250518	0.66329	1	1389	tags=12%, list=9%, signal=13%
GO_NEGATIVE_REGULATION_OF_OSTEOCLAST_DIFFERENTIATION	GO_NEGATIVE_REGULATION_OF_OSTEOCLAST_DIFFERENTIATION		19	0.671799	1.12825	0.336777	0.662687	1	680	tags=11%, list=4%, signal=11%
GO_PROTEIN_LIPID_COMPLEX	GO_PROTEIN_LIPID_COMPLEX		29	0.613315	1.12743	0.327122	0.664342	1	889	tags=14%, list=6%, signal=15%
GO_POSITIVE_REGULATION_OF_INTERLEUKIN_12_PRODUCTION	GO_POSITIVE_REGULATION_OF_INTERLEUKIN_12_PRODUCTION		28	0.629153	1.1269	0.329939	0.665246	1	398	tags=7%, list=3%, signal=7%
GO_NITRIC_OXIDE_SYNTHASE_BINDING	GO_NITRIC_OXIDE_SYNTHASE_BINDING		15	0.687239	1.12668	0.358921	0.665253	1	76	tags=7%, list=0%, signal=7%
GO_SERINE_HYDROLASE_ACTIVITY	GO_SERINE_HYDROLASE_ACTIVITY		163	0.50041	1.12646	0.231293	0.6652	1	1155	tags=12%, list=7%, signal=13%
GO_NUCLEAR_REPLICATION_FORK	GO_NUCLEAR_REPLICATION_FORK		38	0.607246	1.12621	0.3	0.665345	1	652	tags=5%, list=4%, signal=5%
GO_POSITIVE_REGULATION_OF_MITOCHONDRION_ORGANIZATION	GO_POSITIVE_REGULATION_OF_MITOCHONDRION_ORGANIZATION		143	0.50706	1.12599	0.252193	0.66535	1	2341	tags=17%, list=15%, signal=20%
GO_APOPTOTIC_CELL_CLEARANCE	GO_APOPTOTIC_CELL_CLEARANCE		23	0.644648	1.12523	0.327345	0.666872	1	25	tags=4%, list=0%, signal=4%
GO_NEURAL_TUBE_FORMATION	GO_NEURAL_TUBE_FORMATION		94	0.522846	1.1252	0.242678	0.666321	1	989	tags=14%, list=6%, signal=15%
GO_NEGATIVE_REGULATION_OF_INTRACELLULAR_TRANSPORT	GO_NEGATIVE_REGULATION_OF_INTRACELLULAR_TRANSPORT		121	0.51988	1.12505	0.244541	0.666144	1	698	tags=5%, list=5%, signal=5%
GO_CELL_SUBSTRATE_ADHESION	GO_CELL_SUBSTRATE_ADHESION		152	0.501419	1.1249	0.248869	0.665932	1	1566	tags=22%, list=10%, signal=24%
GO_ACTIVIN_RECEPTOR_SIGNALING_PATHWAY	GO_ACTIVIN_RECEPTOR_SIGNALING_PATHWAY		22	0.639045	1.12478	0.328685	0.665647	1	3103	tags=32%, list=20%, signal=40%
GO_RESPONSE_TO_INTERFERON_GAMMA	GO_RESPONSE_TO_INTERFERON_GAMMA		101	0.528973	1.12439	0.254945	0.666097	1	1288	tags=18%, list=8%, signal=19%
GO_PLASMA_MEMBRANE_RAFT	GO_PLASMA_MEMBRANE_RAFT		84	0.537164	1.12385	0.270103	0.667009	1	1207	tags=14%, list=8%, signal=15%
GO_SINGLE_STRANDED_RNA_BINDING	GO_SINGLE_STRANDED_RNA_BINDING		55	0.570331	1.12364	0.279915	0.666956	1	996	tags=13%, list=6%, signal=14%
GO_ANTIGEN_BINDING	GO_ANTIGEN_BINDING		48	0.578058	1.1232	0.308765	0.667671	1	880	tags=10%, list=6%, signal=11%
GO_CORECEPTOR_ACTIVITY	GO_CORECEPTOR_ACTIVITY		33	0.610943	1.12301	0.3125	0.667601	1	2211	tags=24%, list=14%, signal=28%
GO_OXIDOREDUCTASE_ACTIVITY_ACTING_ON_THE_CH_CH_GROUP_OF_DONORS	GO_OXIDOREDUCTASE_ACTIVITY_ACTING_ON_THE_CH_CH_GROUP_OF_DONORS		56	0.571138	1.12282	0.276859	0.667489	1	1825	tags=18%, list=12%, signal=20%
GO_ATPASE_ACTIVITY_COUPLED_TO_MOVEMENT_OF_SUBSTANCES	GO_ATPASE_ACTIVITY_COUPLED_TO_MOVEMENT_OF_SUBSTANCES		111	0.526079	1.12271	0.261161	0.667198	1	2216	tags=23%, list=14%, signal=26%
GO_MAST_CELL_ACTIVATION	GO_MAST_CELL_ACTIVATION		19	0.669791	1.12253	0.325956	0.667122	1	8	tags=5%, list=0%, signal=5%
GO_REPLICATION_FORK	GO_REPLICATION_FORK		61	0.567524	1.12227	0.26824	0.667216	1	652	tags=5%, list=4%, signal=5%
GO_ONE_CARBON_METABOLIC_PROCESS	GO_ONE_CARBON_METABOLIC_PROCESS		34	0.600408	1.12157	0.317719	0.668658	1	1019	tags=18%, list=7%, signal=19%
GO_CELLULAR_RESPONSE_TO_INTERFERON_GAMMA	GO_CELLULAR_RESPONSE_TO_INTERFERON_GAMMA		84	0.538584	1.12157	0.259423	0.668065	1	1288	tags=17%, list=8%, signal=18%
GO_STEROID_CATABOLIC_PROCESS	GO_STEROID_CATABOLIC_PROCESS		18	0.677139	1.1213	0.34739	0.668205	1	2235	tags=28%, list=14%, signal=32%
GO_CARBOHYDRATE_DERIVATIVE_CATABOLIC_PROCESS	GO_CARBOHYDRATE_DERIVATIVE_CATABOLIC_PROCESS		153	0.497029	1.12101	0.22695	0.668396	1	1632	tags=24%, list=11%, signal=27%
GO_NEGATIVE_REGULATION_OF_PEPTIDASE_ACTIVITY	GO_NEGATIVE_REGULATION_OF_PEPTIDASE_ACTIVITY		176	0.491067	1.1209	0.225	0.668118	1	1887	tags=18%, list=12%, signal=20%
GO_REGULATION_OF_GLYCOGEN_METABOLIC_PROCESS	GO_REGULATION_OF_GLYCOGEN_METABOLIC_PROCESS		31	0.617577	1.12082	0.320166	0.667736	1	952	tags=13%, list=6%, signal=14%
GO_POSITIVE_REGULATION_OF_CELL_KILLING	GO_POSITIVE_REGULATION_OF_CELL_KILLING		31	0.60746	1.11976	0.3107	0.670194	1	635	tags=10%, list=4%, signal=10%
GO_PHOSPHATIDYLSERINE_METABOLIC_PROCESS	GO_PHOSPHATIDYLSERINE_METABOLIC_PROCESS		26	0.634466	1.11965	0.300403	0.669881	1	3102	tags=42%, list=20%, signal=53%
GO_CELLULAR_RESPONSE_TO_RADIATION	GO_CELLULAR_RESPONSE_TO_RADIATION		127	0.510619	1.1195	0.25	0.669682	1	1761	tags=17%, list=11%, signal=19%
GO_CELLULAR_RESPONSE_TO_LIPID	GO_CELLULAR_RESPONSE_TO_LIPID		418	0.449158	1.11908	0.161836	0.670215	1	1677	tags=17%, list=11%, signal=19%
GO_STAT_CASCADE	GO_STAT_CASCADE		42	0.590071	1.11872	0.299587	0.67062	1	1088	tags=12%, list=7%, signal=13%
GO_GLYCOPROTEIN_CATABOLIC_PROCESS	GO_GLYCOPROTEIN_CATABOLIC_PROCESS		15	0.685746	1.11852	0.346856	0.670541	1	2736	tags=33%, list=18%, signal=40%
GO_REGULATION_OF_STRESS_ACTIVATED_PROTEIN_KINASE_SIGNALING_CASCADE	GO_REGULATION_OF_STRESS_ACTIVATED_PROTEIN_KINASE_SIGNALING_CASCADE		183	0.488814	1.11849	0.236239	0.670034	1	1900	tags=19%, list=12%, signal=21%
GO_RESPONSE_TO_ACID_CHEMICAL	GO_RESPONSE_TO_ACID_CHEMICAL		299	0.463365	1.11828	0.192893	0.670068	1	1998	tags=18%, list=13%, signal=20%
GO_REGULATION_OF_ENDOTHELIAL_CELL_DIFFERENTIATION	GO_REGULATION_OF_ENDOTHELIAL_CELL_DIFFERENTIATION		27	0.642268	1.11826	0.33547	0.669506	1	3103	tags=37%, list=20%, signal=46%
GO_PHOSPHATIDYLINOSITOL_3_4_BISPHOSPHATE_BINDING	GO_PHOSPHATIDYLINOSITOL_3_4_BISPHOSPHATE_BINDING		19	0.669445	1.11802	0.362934	0.669614	1	758	tags=16%, list=5%, signal=17%
GO_CHROMATIN_SILENCING_AT_RDNA	GO_CHROMATIN_SILENCING_AT_RDNA		33	0.614302	1.11795	0.342213	0.669207	1	2326	tags=24%, list=15%, signal=28%
GO_POSITIVE_REGULATION_OF_PROTEIN_LOCALIZATION_TO_NUCLEUS	GO_POSITIVE_REGULATION_OF_PROTEIN_LOCALIZATION_TO_NUCLEUS		121	0.51542	1.11779	0.254118	0.669015	1	989	tags=10%, list=6%, signal=11%
GO_COMPLEX_OF_COLLAGEN_TRIMERS	GO_COMPLEX_OF_COLLAGEN_TRIMERS		23	0.637776	1.11771	0.338776	0.668632	1	2419	tags=26%, list=16%, signal=31%
GO_RESPONSE_TO_AMINO_ACID	GO_RESPONSE_TO_AMINO_ACID		105	0.515946	1.11751	0.283871	0.668599	1	2044	tags=17%, list=13%, signal=20%
GO_MULTICELLULAR_ORGANISMAL_WATER_HOMEOSTASIS	GO_MULTICELLULAR_ORGANISMAL_WATER_HOMEOSTASIS		48	0.57478	1.1172	0.294363	0.66886	1	1961	tags=21%, list=13%, signal=24%
GO_CELL_AGING	GO_CELL_AGING		64	0.571538	1.11707	0.287785	0.668644	1	1073	tags=16%, list=7%, signal=17%
GO_CHOLESTEROL_EFFLUX	GO_CHOLESTEROL_EFFLUX		24	0.645162	1.1167	0.355769	0.669056	1	1083	tags=17%, list=7%, signal=18%
GO_DSRNA_FRAGMENTATION	GO_DSRNA_FRAGMENTATION		18	0.667012	1.11606	0.34375	0.670209	1	54	tags=6%, list=0%, signal=6%
GO_REGULATION_OF_CARDIAC_MUSCLE_CELL_DIFFERENTIATION	GO_REGULATION_OF_CARDIAC_MUSCLE_CELL_DIFFERENTIATION		18	0.665708	1.11586	0.350495	0.670117	1	989	tags=22%, list=6%, signal=24%
GO_FC_RECEPTOR_SIGNALING_PATHWAY	GO_FC_RECEPTOR_SIGNALING_PATHWAY		170	0.491415	1.11456	0.235023	0.673178	1	2337	tags=12%, list=15%, signal=14%
GO_ENDOPLASMIC_RETICULUM_CALCIUM_ION_HOMEOSTASIS	GO_ENDOPLASMIC_RETICULUM_CALCIUM_ION_HOMEOSTASIS		20	0.648369	1.11452	0.344196	0.672692	1	2129	tags=30%, list=14%, signal=35%
GO_LIPID_MODIFICATION	GO_LIPID_MODIFICATION		189	0.484809	1.11363	0.251732	0.674636	1	2251	tags=21%, list=15%, signal=24%
GO_SUPEROXIDE_METABOLIC_PROCESS	GO_SUPEROXIDE_METABOLIC_PROCESS		28	0.622083	1.11313	0.325203	0.675362	1	1053	tags=14%, list=7%, signal=15%
GO_BHLH_TRANSCRIPTION_FACTOR_BINDING	GO_BHLH_TRANSCRIPTION_FACTOR_BINDING		26	0.636806	1.11263	0.327044	0.676121	1	632	tags=8%, list=4%, signal=8%
GO_REGULATION_OF_PROTEIN_SERINE_THREONINE_KINASE_ACTIVITY	GO_REGULATION_OF_PROTEIN_SERINE_THREONINE_KINASE_ACTIVITY		435	0.444941	1.1125	0.168798	0.675916	1	1692	tags=15%, list=11%, signal=17%
GO_COLLAGEN_FIBRIL_ORGANIZATION	GO_COLLAGEN_FIBRIL_ORGANIZATION		36	0.596855	1.1121	0.343284	0.676413	1	448	tags=11%, list=3%, signal=11%
GO_RESPONSE_TO_MANGANESE_ION	GO_RESPONSE_TO_MANGANESE_ION		16	0.687167	1.11196	0.388778	0.676212	1	2280	tags=38%, list=15%, signal=44%
GO_REGULATION_OF_ESTABLISHMENT_OR_MAINTENANCE_OF_CELL_POLARITY	GO_REGULATION_OF_ESTABLISHMENT_OR_MAINTENANCE_OF_CELL_POLARITY		20	0.654947	1.1119	0.324219	0.675784	1	1562	tags=20%, list=10%, signal=22%
GO_NEGATIVE_REGULATION_OF_BLOOD_CIRCULATION	GO_NEGATIVE_REGULATION_OF_BLOOD_CIRCULATION		28	0.621851	1.11169	0.339056	0.675794	1	1288	tags=14%, list=8%, signal=16%
GO_PROTEASE_BINDING	GO_PROTEASE_BINDING		94	0.514684	1.11153	0.272926	0.675636	1	1774	tags=18%, list=11%, signal=20%
GO_POSITIVE_REGULATION_OF_MYELOID_LEUKOCYTE_DIFFERENTIATION	GO_POSITIVE_REGULATION_OF_MYELOID_LEUKOCYTE_DIFFERENTIATION		42	0.584211	1.11142	0.308351	0.675341	1	1198	tags=14%, list=8%, signal=15%
GO_POSITIVE_REGULATION_OF_ACTIVATED_T_CELL_PROLIFERATION	GO_POSITIVE_REGULATION_OF_ACTIVATED_T_CELL_PROLIFERATION		21	0.639015	1.11124	0.351351	0.675282	1	1135	tags=29%, list=7%, signal=31%
GO_POSITIVE_REGULATION_OF_CALCIUM_ION_TRANSPORT	GO_POSITIVE_REGULATION_OF_CALCIUM_ION_TRANSPORT		84	0.531186	1.11103	0.284464	0.675248	1	1375	tags=17%, list=9%, signal=18%
GO_REGULATION_OF_ENDOTHELIAL_CELL_PROLIFERATION	GO_REGULATION_OF_ENDOTHELIAL_CELL_PROLIFERATION		93	0.52322	1.11096	0.275229	0.674865	1	1990	tags=22%, list=13%, signal=25%
GO_POSITIVE_REGULATION_OF_ACTIN_FILAMENT_BUNDLE_ASSEMBLY	GO_POSITIVE_REGULATION_OF_ACTIN_FILAMENT_BUNDLE_ASSEMBLY		43	0.588122	1.11095	0.331224	0.674285	1	1325	tags=16%, list=9%, signal=18%
GO_CELL_SURFACE_RECEPTOR_SIGNALING_PATHWAY_INVOLVED_IN_HEART_DEVELOPMENT	GO_CELL_SURFACE_RECEPTOR_SIGNALING_PATHWAY_INVOLVED_IN_HEART_DEVELOPMENT		16	0.670784	1.11073	0.365462	0.674299	1	1378	tags=25%, list=9%, signal=27%
GO_POSITIVE_REGULATION_OF_CELLULAR_PROTEIN_CATABOLIC_PROCESS	GO_POSITIVE_REGULATION_OF_CELLULAR_PROTEIN_CATABOLIC_PROCESS		184	0.475196	1.11044	0.237981	0.674486	1	2245	tags=11%, list=14%, signal=13%
GO_EXTRINSIC_COMPONENT_OF_CYTOPLASMIC_SIDE_OF_PLASMA_MEMBRANE	GO_EXTRINSIC_COMPONENT_OF_CYTOPLASMIC_SIDE_OF_PLASMA_MEMBRANE		96	0.525984	1.11017	0.291667	0.674623	1	1580	tags=24%, list=10%, signal=27%
GO_ADHERENS_JUNCTION_ASSEMBLY	GO_ADHERENS_JUNCTION_ASSEMBLY		32	0.615585	1.10997	0.337374	0.674558	1	1566	tags=25%, list=10%, signal=28%
GO_POSITIVE_REGULATION_OF_MICROTUBULE_POLYMERIZATION	GO_POSITIVE_REGULATION_OF_MICROTUBULE_POLYMERIZATION		18	0.659755	1.10976	0.345679	0.674601	1	76	tags=6%, list=0%, signal=6%
GO_PROTEIN_HOMOOLIGOMERIZATION	GO_PROTEIN_HOMOOLIGOMERIZATION		233	0.475016	1.10947	0.22113	0.674806	1	1390	tags=12%, list=9%, signal=13%
GO_AUTOPHAGOSOME_MEMBRANE	GO_AUTOPHAGOSOME_MEMBRANE		24	0.635152	1.10937	0.349272	0.674522	1	1403	tags=17%, list=9%, signal=18%
GO_NEGATIVE_REGULATION_OF_CYSTEINE_TYPE_ENDOPEPTIDASE_ACTIVITY	GO_NEGATIVE_REGULATION_OF_CYSTEINE_TYPE_ENDOPEPTIDASE_ACTIVITY		80	0.544631	1.10902	0.285388	0.674871	1	2033	tags=15%, list=13%, signal=17%
GO_PHOSPHATIDYLETHANOLAMINE_METABOLIC_PROCESS	GO_PHOSPHATIDYLETHANOLAMINE_METABOLIC_PROCESS		15	0.678353	1.10901	0.366738	0.674322	1	1752	tags=27%, list=11%, signal=30%
GO_NEGATIVE_REGULATION_OF_LEUKOCYTE_APOPTOTIC_PROCESS	GO_NEGATIVE_REGULATION_OF_LEUKOCYTE_APOPTOTIC_PROCESS		38	0.604132	1.10886	0.326446	0.674145	1	1020	tags=16%, list=7%, signal=17%
GO_CELLULAR_AMINO_ACID_METABOLIC_PROCESS	GO_CELLULAR_AMINO_ACID_METABOLIC_PROCESS		306	0.455823	1.10861	0.206186	0.674301	1	1367	tags=10%, list=9%, signal=11%
GO_REGULATION_OF_ION_HOMEOSTASIS	GO_REGULATION_OF_ION_HOMEOSTASIS		171	0.487785	1.10835	0.246973	0.674482	1	1375	tags=15%, list=9%, signal=16%
GO_PEPTIDE_ANTIGEN_BINDING	GO_PEPTIDE_ANTIGEN_BINDING		17	0.662251	1.10801	0.359408	0.674833	1	228	tags=12%, list=1%, signal=12%
GO_NEGATIVE_REGULATION_OF_SMOOTH_MUSCLE_CELL_PROLIFERATION	GO_NEGATIVE_REGULATION_OF_SMOOTH_MUSCLE_CELL_PROLIFERATION		31	0.610397	1.10745	0.334661	0.675779	1	225	tags=13%, list=1%, signal=13%
GO_CYTOPLASMIC_MRNA_PROCESSING_BODY	GO_CYTOPLASMIC_MRNA_PROCESSING_BODY		59	0.562514	1.1074	0.316456	0.675335	1	507	tags=8%, list=3%, signal=9%
GO_LYMPHOCYTE_APOPTOTIC_PROCESS	GO_LYMPHOCYTE_APOPTOTIC_PROCESS		17	0.663067	1.1069	0.351515	0.676164	1	3206	tags=35%, list=21%, signal=44%
GO_LEUKOCYTE_MEDIATED_CYTOTOXICITY	GO_LEUKOCYTE_MEDIATED_CYTOTOXICITY		24	0.63117	1.1062	0.355422	0.677418	1	1929	tags=17%, list=12%, signal=19%
GO_STEROID_HYDROXYLASE_ACTIVITY	GO_STEROID_HYDROXYLASE_ACTIVITY		21	0.637425	1.10591	0.346311	0.677627	1	1848	tags=19%, list=12%, signal=22%
GO_NEGATIVE_REGULATION_OF_ENDOTHELIAL_CELL_APOPTOTIC_PROCESS	GO_NEGATIVE_REGULATION_OF_ENDOTHELIAL_CELL_APOPTOTIC_PROCESS		25	0.629621	1.10545	0.331276	0.678333	1	1662	tags=24%, list=11%, signal=27%
GO_CYCLIN_BINDING	GO_CYCLIN_BINDING		18	0.65623	1.10541	0.345489	0.677894	1	205	tags=11%, list=1%, signal=11%
GO_K63_LINKED_POLYUBIQUITIN_BINDING	GO_K63_LINKED_POLYUBIQUITIN_BINDING		17	0.679311	1.1054	0.352823	0.677329	1	2266	tags=35%, list=15%, signal=41%
GO_VESICLE_MEDIATED_TRANSPORT_BETWEEN_ENDOSOMAL_COMPARTMENTS	GO_VESICLE_MEDIATED_TRANSPORT_BETWEEN_ENDOSOMAL_COMPARTMENTS		19	0.659039	1.10493	0.360887	0.678039	1	798	tags=11%, list=5%, signal=11%
GO_SECRETORY_GRANULE	GO_SECRETORY_GRANULE		291	0.45728	1.10432	0.207692	0.67912	1	1770	tags=19%, list=11%, signal=21%
GO_LEUKOCYTE_APOPTOTIC_PROCESS	GO_LEUKOCYTE_APOPTOTIC_PROCESS		19	0.655122	1.10426	0.361396	0.67869	1	3206	tags=32%, list=21%, signal=40%
GO_SINGLE_STRANDED_DNA_BINDING	GO_SINGLE_STRANDED_DNA_BINDING		73	0.542827	1.104	0.318182	0.678842	1	1840	tags=8%, list=12%, signal=9%
GO_REGULATION_OF_ACTIVATED_T_CELL_PROLIFERATION	GO_REGULATION_OF_ACTIVATED_T_CELL_PROLIFERATION		30	0.607904	1.10395	0.33264	0.678423	1	1135	tags=20%, list=7%, signal=22%
GO_EXTRACELLULAR_MATRIX_DISASSEMBLY	GO_EXTRACELLULAR_MATRIX_DISASSEMBLY		59	0.552838	1.10394	0.299795	0.677867	1	1152	tags=15%, list=7%, signal=16%
GO_MHC_PROTEIN_BINDING	GO_MHC_PROTEIN_BINDING		22	0.628048	1.10357	0.331407	0.678345	1	2129	tags=23%, list=14%, signal=26%
GO_ACTIN_FILAMENT_ORGANIZATION	GO_ACTIN_FILAMENT_ORGANIZATION		149	0.497473	1.10295	0.262115	0.679402	1	1562	tags=13%, list=10%, signal=14%
GO_REGULATION_OF_BMP_SIGNALING_PATHWAY	GO_REGULATION_OF_BMP_SIGNALING_PATHWAY		74	0.541345	1.10242	0.298174	0.680316	1	1410	tags=18%, list=9%, signal=19%
GO_TRANSMEMBRANE_RECEPTOR_PROTEIN_SERINE_THREONINE_KINASE_SIGNALING_PATHWAY	GO_TRANSMEMBRANE_RECEPTOR_PROTEIN_SERINE_THREONINE_KINASE_SIGNALING_PATHWAY		180	0.472849	1.10064	0.230583	0.68458	1	2267	tags=27%, list=15%, signal=31%
GO_NEGATIVE_REGULATION_OF_ERBB_SIGNALING_PATHWAY	GO_NEGATIVE_REGULATION_OF_ERBB_SIGNALING_PATHWAY		40	0.60493	1.10045	0.344398	0.684546	1	1677	tags=10%, list=11%, signal=11%
GO_NUCLEOSIDE_PHOSPHATE_CATABOLIC_PROCESS	GO_NUCLEOSIDE_PHOSPHATE_CATABOLIC_PROCESS		65	0.550289	1.10043	0.320346	0.684021	1	2028	tags=23%, list=13%, signal=26%
GO_CYCLIC_NUCLEOTIDE_BINDING	GO_CYCLIC_NUCLEOTIDE_BINDING		31	0.602789	1.10006	0.353945	0.68444	1	1694	tags=16%, list=11%, signal=18%
GO_NUCLEAR_NUCLEOSOME	GO_NUCLEAR_NUCLEOSOME		29	0.613065	1.09928	0.344358	0.686034	1	4235	tags=59%, list=27%, signal=80%
GO_POSITIVE_REGULATION_OF_CELL_ADHESION	GO_POSITIVE_REGULATION_OF_CELL_ADHESION		321	0.452306	1.09918	0.221932	0.685714	1	1575	tags=18%, list=10%, signal=20%
GO_CARBOXYLIC_ESTER_HYDROLASE_ACTIVITY	GO_CARBOXYLIC_ESTER_HYDROLASE_ACTIVITY		104	0.518698	1.09909	0.296774	0.685382	1	2353	tags=22%, list=15%, signal=26%
GO_REGULATION_OF_SMALL_GTPASE_MEDIATED_SIGNAL_TRANSDUCTION	GO_REGULATION_OF_SMALL_GTPASE_MEDIATED_SIGNAL_TRANSDUCTION		263	0.459252	1.09767	0.234257	0.68877	1	1986	tags=14%, list=13%, signal=16%
GO_PROTEIN_OLIGOMERIZATION	GO_PROTEIN_OLIGOMERIZATION		403	0.443344	1.09738	0.197917	0.688958	1	1390	tags=11%, list=9%, signal=12%
GO_POSITIVE_REGULATION_OF_PATHWAY_RESTRICTED_SMAD_PROTEIN_PHOSPHORYLATION	GO_POSITIVE_REGULATION_OF_PATHWAY_RESTRICTED_SMAD_PROTEIN_PHOSPHORYLATION		46	0.569197	1.09737	0.316116	0.688418	1	1396	tags=17%, list=9%, signal=19%
GO_MAGNESIUM_ION_BINDING	GO_MAGNESIUM_ION_BINDING		181	0.478307	1.09727	0.239808	0.688143	1	1117	tags=10%, list=7%, signal=11%
GO_REGULATION_OF_INTERLEUKIN_10_PRODUCTION	GO_REGULATION_OF_INTERLEUKIN_10_PRODUCTION		37	0.587312	1.09722	0.307385	0.687682	1	1651	tags=16%, list=11%, signal=18%
GO_4_IRON_4_SULFUR_CLUSTER_BINDING	GO_4_IRON_4_SULFUR_CLUSTER_BINDING		38	0.585963	1.09696	0.334764	0.6878	1	2687	tags=13%, list=17%, signal=16%
GO_ADRENERGIC_RECEPTOR_SIGNALING_PATHWAY	GO_ADRENERGIC_RECEPTOR_SIGNALING_PATHWAY		16	0.659478	1.09682	0.396552	0.687604	1	1379	tags=25%, list=9%, signal=27%
GO_POSITIVE_REGULATION_OF_LYMPHOCYTE_APOPTOTIC_PROCESS	GO_POSITIVE_REGULATION_OF_LYMPHOCYTE_APOPTOTIC_PROCESS		15	0.662786	1.09633	0.384615	0.688383	1	1005	tags=20%, list=6%, signal=21%
GO_RESPONSE_TO_ANGIOTENSIN	GO_RESPONSE_TO_ANGIOTENSIN		16	0.678022	1.09559	0.393878	0.689812	1	1126	tags=31%, list=7%, signal=34%
GO_POSITIVE_REGULATION_OF_MULTICELLULAR_ORGANISMAL_METABOLIC_PROCESS	GO_POSITIVE_REGULATION_OF_MULTICELLULAR_ORGANISMAL_METABOLIC_PROCESS		17	0.674696	1.09547	0.35729	0.689576	1	989	tags=18%, list=6%, signal=19%
GO_CELLULAR_RESPONSE_TO_GLUCAGON_STIMULUS	GO_CELLULAR_RESPONSE_TO_GLUCAGON_STIMULUS		36	0.589498	1.09547	0.335404	0.688998	1	1601	tags=14%, list=10%, signal=15%
GO_POSITIVE_REGULATION_OF_LAMELLIPODIUM_ORGANIZATION	GO_POSITIVE_REGULATION_OF_LAMELLIPODIUM_ORGANIZATION		22	0.640625	1.09528	0.352459	0.688909	1	1479	tags=14%, list=10%, signal=15%
GO_REGULATION_OF_MULTICELLULAR_ORGANISM_GROWTH	GO_REGULATION_OF_MULTICELLULAR_ORGANISM_GROWTH		58	0.560146	1.09478	0.312896	0.689673	1	1379	tags=14%, list=9%, signal=15%
GO_NEGATIVE_REGULATION_OF_TRANSPORT	GO_NEGATIVE_REGULATION_OF_TRANSPORT		392	0.440954	1.09391	0.187335	0.691595	1	1299	tags=11%, list=8%, signal=12%
GO_PALMITOYLTRANSFERASE_ACTIVITY	GO_PALMITOYLTRANSFERASE_ACTIVITY		33	0.586422	1.09378	0.323591	0.691374	1	2412	tags=21%, list=16%, signal=25%
GO_CELLULAR_RESPONSE_TO_VITAMIN	GO_CELLULAR_RESPONSE_TO_VITAMIN		25	0.610307	1.09362	0.343558	0.691218	1	2448	tags=44%, list=16%, signal=52%
GO_NEGATIVE_REGULATION_OF_CARBOHYDRATE_METABOLIC_PROCESS	GO_NEGATIVE_REGULATION_OF_CARBOHYDRATE_METABOLIC_PROCESS		37	0.593564	1.09256	0.34375	0.693745	1	224	tags=5%, list=1%, signal=5%
GO_CELL_CORTEX	GO_CELL_CORTEX		212	0.471189	1.0912	0.2675	0.696892	1	2068	tags=21%, list=13%, signal=24%
GO_POSTTRANSCRIPTIONAL_GENE_SILENCING	GO_POSTTRANSCRIPTIONAL_GENE_SILENCING		36	0.585125	1.09113	0.33543	0.696517	1	1644	tags=19%, list=11%, signal=22%
GO_FIBRINOLYSIS	GO_FIBRINOLYSIS		20	0.640452	1.09046	0.392638	0.697831	1	1748	tags=20%, list=11%, signal=23%
GO_REGULATION_OF_ESTABLISHMENT_OF_PROTEIN_LOCALIZATION_TO_PLASMA_MEMBRANE	GO_REGULATION_OF_ESTABLISHMENT_OF_PROTEIN_LOCALIZATION_TO_PLASMA_MEMBRANE		44	0.561824	1.09025	0.324435	0.69785	1	2217	tags=34%, list=14%, signal=40%
GO_ORGANIC_HYDROXY_COMPOUND_CATABOLIC_PROCESS	GO_ORGANIC_HYDROXY_COMPOUND_CATABOLIC_PROCESS		64	0.53206	1.09	0.305907	0.697925	1	2254	tags=22%, list=15%, signal=25%
GO_TELOMERASE_HOLOENZYME_COMPLEX	GO_TELOMERASE_HOLOENZYME_COMPLEX		17	0.651994	1.08994	0.377282	0.697534	1	718	tags=6%, list=5%, signal=6%
GO_DOUBLE_STRANDED_RNA_BINDING	GO_DOUBLE_STRANDED_RNA_BINDING		57	0.544849	1.08985	0.313492	0.697212	1	1423	tags=12%, list=9%, signal=13%
GO_STEROL_BINDING	GO_STEROL_BINDING		39	0.594447	1.0897	0.336887	0.697006	1	2285	tags=31%, list=15%, signal=36%
GO_AGGRESOME	GO_AGGRESOME		28	0.603582	1.08956	0.34585	0.696843	1	1455	tags=21%, list=9%, signal=24%
GO_NEGATIVE_REGULATION_OF_RESPONSE_TO_DNA_DAMAGE_STIMULUS	GO_NEGATIVE_REGULATION_OF_RESPONSE_TO_DNA_DAMAGE_STIMULUS		44	0.581006	1.08949	0.360087	0.69645	1	615	tags=7%, list=4%, signal=7%
GO_REGULATION_OF_VIRAL_TRANSCRIPTION	GO_REGULATION_OF_VIRAL_TRANSCRIPTION		53	0.551032	1.08902	0.339827	0.697226	1	497	tags=6%, list=3%, signal=6%
GO_REGULATION_OF_CELL_JUNCTION_ASSEMBLY	GO_REGULATION_OF_CELL_JUNCTION_ASSEMBLY		65	0.540138	1.088	0.342052	0.699391	1	615	tags=11%, list=4%, signal=11%
GO_CELLULAR_RESPONSE_TO_INTERLEUKIN_6	GO_CELLULAR_RESPONSE_TO_INTERLEUKIN_6		22	0.62231	1.0878	0.373757	0.699424	1	2243	tags=23%, list=14%, signal=27%
GO_HISTONE_ACETYLTRANSFERASE_BINDING	GO_HISTONE_ACETYLTRANSFERASE_BINDING		28	0.598907	1.08718	0.345924	0.700566	1	1614	tags=14%, list=10%, signal=16%
GO_NEGATIVE_REGULATION_OF_PRODUCTION_OF_MOLECULAR_MEDIATOR_OF_IMMUNE_RESPONSE	GO_NEGATIVE_REGULATION_OF_PRODUCTION_OF_MOLECULAR_MEDIATOR_OF_IMMUNE_RESPONSE		20	0.638341	1.08628	0.366053	0.702384	1	853	tags=15%, list=6%, signal=16%
GO_VESICLE_LUMEN	GO_VESICLE_LUMEN		87	0.514429	1.08602	0.311637	0.702559	1	1736	tags=18%, list=11%, signal=21%
GO_REGULATION_OF_HAIR_FOLLICLE_DEVELOPMENT	GO_REGULATION_OF_HAIR_FOLLICLE_DEVELOPMENT		15	0.655022	1.08541	0.381857	0.703654	1	394	tags=13%, list=3%, signal=14%
GO_POSITIVE_REGULATION_OF_STEROID_METABOLIC_PROCESS	GO_POSITIVE_REGULATION_OF_STEROID_METABOLIC_PROCESS		21	0.624992	1.08537	0.367159	0.70321	1	2217	tags=24%, list=14%, signal=28%
GO_HISTONE_MRNA_METABOLIC_PROCESS	GO_HISTONE_MRNA_METABOLIC_PROCESS		26	0.619973	1.08537	0.374016	0.702642	1	120	tags=4%, list=1%, signal=4%
GO_NUCLEOTIDE_EXCISION_REPAIR_PREINCISION_COMPLEX_ASSEMBLY	GO_NUCLEOTIDE_EXCISION_REPAIR_PREINCISION_COMPLEX_ASSEMBLY		26	0.612999	1.08498	0.374486	0.703164	1	2463	tags=19%, list=16%, signal=23%
GO_REGULATION_OF_NATURAL_KILLER_CELL_MEDIATED_IMMUNITY	GO_REGULATION_OF_NATURAL_KILLER_CELL_MEDIATED_IMMUNITY		23	0.627292	1.08464	0.389662	0.703509	1	431	tags=9%, list=3%, signal=9%
GO_INTRACELLULAR_RECEPTOR_SIGNALING_PATHWAY	GO_INTRACELLULAR_RECEPTOR_SIGNALING_PATHWAY		151	0.480448	1.08439	0.271605	0.703576	1	1736	tags=17%, list=11%, signal=18%
GO_APOPTOTIC_PROCESS_INVOLVED_IN_MORPHOGENESIS	GO_APOPTOTIC_PROCESS_INVOLVED_IN_MORPHOGENESIS		16	0.658691	1.0839	0.401235	0.704371	1	2293	tags=44%, list=15%, signal=51%
GO_RESPONSE_TO_TOXIC_SUBSTANCE	GO_RESPONSE_TO_TOXIC_SUBSTANCE		221	0.464601	1.08385	0.256071	0.703924	1	1535	tags=14%, list=10%, signal=15%
GO_ADHERENS_JUNCTION_ORGANIZATION	GO_ADHERENS_JUNCTION_ORGANIZATION		62	0.541065	1.08361	0.353306	0.704014	1	394	tags=10%, list=3%, signal=10%
GO_NEUROTROPHIN_TRK_RECEPTOR_SIGNALING_PATHWAY	GO_NEUROTROPHIN_TRK_RECEPTOR_SIGNALING_PATHWAY		15	0.666496	1.08345	0.390688	0.703886	1	42	tags=7%, list=0%, signal=7%
GO_PHOTORECEPTOR_INNER_SEGMENT	GO_PHOTORECEPTOR_INNER_SEGMENT		33	0.593253	1.08298	0.359438	0.704611	1	1941	tags=27%, list=13%, signal=31%
GO_SPERMATID_DIFFERENTIATION	GO_SPERMATID_DIFFERENTIATION		99	0.508985	1.0828	0.31106	0.704569	1	1504	tags=11%, list=10%, signal=12%
GO_RESPONSE_TO_DRUG	GO_RESPONSE_TO_DRUG		402	0.434572	1.08245	0.235294	0.704979	1	1347	tags=14%, list=9%, signal=15%
GO_WATER_HOMEOSTASIS	GO_WATER_HOMEOSTASIS		57	0.55154	1.08196	0.327801	0.705795	1	1961	tags=21%, list=13%, signal=24%
GO_TISSUE_REMODELING	GO_TISSUE_REMODELING		83	0.512758	1.08113	0.326711	0.707574	1	1840	tags=19%, list=12%, signal=22%
GO_ALPHA_AMINO_ACID_METABOLIC_PROCESS	GO_ALPHA_AMINO_ACID_METABOLIC_PROCESS		208	0.469331	1.08093	0.287037	0.707554	1	1367	tags=13%, list=9%, signal=14%
GO_POSITIVE_REGULATION_OF_LEUKOCYTE_MIGRATION	GO_POSITIVE_REGULATION_OF_LEUKOCYTE_MIGRATION		89	0.508386	1.08076	0.333333	0.707444	1	1562	tags=21%, list=10%, signal=24%
GO_SH2_DOMAIN_BINDING	GO_SH2_DOMAIN_BINDING		26	0.607743	1.08049	0.362869	0.707669	1	1142	tags=19%, list=7%, signal=21%
GO_POSITIVE_REGULATION_OF_WOUND_HEALING	GO_POSITIVE_REGULATION_OF_WOUND_HEALING		42	0.579584	1.08033	0.361169	0.707558	1	1840	tags=26%, list=12%, signal=30%
GO_CIRCADIAN_REGULATION_OF_GENE_EXPRESSION	GO_CIRCADIAN_REGULATION_OF_GENE_EXPRESSION		51	0.551579	1.08004	0.329897	0.707801	1	1097	tags=12%, list=7%, signal=13%
GO_REGULATION_OF_T_HELPER_1_TYPE_IMMUNE_RESPONSE	GO_REGULATION_OF_T_HELPER_1_TYPE_IMMUNE_RESPONSE		21	0.629215	1.08004	0.388309	0.707235	1	2403	tags=29%, list=15%, signal=34%
GO_ACTIN_FILAMENT_BUNDLE_ORGANIZATION	GO_ACTIN_FILAMENT_BUNDLE_ORGANIZATION		43	0.566864	1.07973	0.353057	0.707566	1	19	tags=5%, list=0%, signal=5%
GO_ORGANOPHOSPHATE_ESTER_TRANSPORT	GO_ORGANOPHOSPHATE_ESTER_TRANSPORT		74	0.513339	1.07965	0.335541	0.707205	1	2482	tags=20%, list=16%, signal=24%
GO_REGULATION_OF_POTASSIUM_ION_TRANSMEMBRANE_TRANSPORT	GO_REGULATION_OF_POTASSIUM_ION_TRANSMEMBRANE_TRANSPORT		53	0.54929	1.07851	0.32321	0.709744	1	1808	tags=17%, list=12%, signal=19%
GO_ENDOCYTOSIS	GO_ENDOCYTOSIS		432	0.430832	1.07798	0.25	0.7106	1	1379	tags=11%, list=9%, signal=12%
GO_PHOSPHOLIPASE_C_ACTIVITY	GO_PHOSPHOLIPASE_C_ACTIVITY		29	0.600868	1.07782	0.356275	0.710471	1	1273	tags=24%, list=8%, signal=26%
GO_POSITIVE_REGULATION_OF_MULTI_ORGANISM_PROCESS	GO_POSITIVE_REGULATION_OF_MULTI_ORGANISM_PROCESS		139	0.482835	1.07743	0.30839	0.710962	1	2622	tags=21%, list=17%, signal=25%
GO_SULFUR_COMPOUND_TRANSPORT	GO_SULFUR_COMPOUND_TRANSPORT		30	0.592578	1.07682	0.357438	0.712017	1	271	tags=7%, list=2%, signal=7%
GO_NEGATIVE_REGULATION_OF_INTRINSIC_APOPTOTIC_SIGNALING_PATHWAY_BY_P53_CLASS_MEDIATOR	GO_NEGATIVE_REGULATION_OF_INTRINSIC_APOPTOTIC_SIGNALING_PATHWAY_BY_P53_CLASS_MEDIATOR		16	0.650205	1.0766	0.416318	0.71206	1	2593	tags=44%, list=17%, signal=52%
GO_CELL_SUBSTRATE_ADHERENS_JUNCTION_ASSEMBLY	GO_CELL_SUBSTRATE_ADHERENS_JUNCTION_ASSEMBLY		22	0.622568	1.07583	0.408163	0.713708	1	1562	tags=27%, list=10%, signal=30%
GO_BLOOD_COAGULATION_FIBRIN_CLOT_FORMATION	GO_BLOOD_COAGULATION_FIBRIN_CLOT_FORMATION		23	0.625453	1.07583	0.370293	0.713138	1	1865	tags=17%, list=12%, signal=20%
GO_PROTEIN_DESTABILIZATION	GO_PROTEIN_DESTABILIZATION		33	0.584966	1.07577	0.382178	0.712725	1	993	tags=12%, list=6%, signal=13%
GO_BONE_DEVELOPMENT	GO_BONE_DEVELOPMENT		144	0.475538	1.07488	0.3	0.714542	1	1413	tags=13%, list=9%, signal=14%
GO_REGULATION_OF_BONE_RESORPTION	GO_REGULATION_OF_BONE_RESORPTION		29	0.59625	1.07406	0.37751	0.716248	1	443	tags=10%, list=3%, signal=11%
GO_REGULATION_OF_TELOMERASE_RNA_LOCALIZATION_TO_CAJAL_BODY	GO_REGULATION_OF_TELOMERASE_RNA_LOCALIZATION_TO_CAJAL_BODY		15	0.650275	1.07397	0.405512	0.71595	1	4343	tags=40%, list=28%, signal=56%
GO_CELL_SEPARATION_AFTER_CYTOKINESIS	GO_CELL_SEPARATION_AFTER_CYTOKINESIS		16	0.642342	1.07366	0.397206	0.716245	1	2454	tags=38%, list=16%, signal=45%
GO_MUSCLE_CELL_DIFFERENTIATION	GO_MUSCLE_CELL_DIFFERENTIATION		222	0.463578	1.07363	0.304556	0.715769	1	1382	tags=17%, list=9%, signal=18%
GO_EXTRINSIC_COMPONENT_OF_MEMBRANE	GO_EXTRINSIC_COMPONENT_OF_MEMBRANE		237	0.453245	1.07345	0.270089	0.715695	1	1586	tags=16%, list=10%, signal=17%
GO_STEROID_BINDING	GO_STEROID_BINDING		78	0.524449	1.07319	0.328537	0.715909	1	1466	tags=21%, list=9%, signal=23%
GO_FAT_SOLUBLE_VITAMIN_METABOLIC_PROCESS	GO_FAT_SOLUBLE_VITAMIN_METABOLIC_PROCESS		27	0.602495	1.07272	0.380457	0.716624	1	2235	tags=33%, list=14%, signal=39%
GO_PLACENTA_DEVELOPMENT	GO_PLACENTA_DEVELOPMENT		128	0.488844	1.07228	0.325893	0.71719	1	1123	tags=26%, list=7%, signal=28%
GO_CELLULAR_RESPONSE_TO_VIRUS	GO_CELLULAR_RESPONSE_TO_VIRUS		20	0.629937	1.07186	0.397566	0.717777	1	1020	tags=20%, list=7%, signal=21%
GO_CELLULAR_LIPID_CATABOLIC_PROCESS	GO_CELLULAR_LIPID_CATABOLIC_PROCESS		140	0.477504	1.07171	0.308534	0.717588	1	2144	tags=24%, list=14%, signal=28%
GO_REGULATION_OF_AUTOPHAGY	GO_REGULATION_OF_AUTOPHAGY		226	0.454415	1.0714	0.278729	0.717895	1	2044	tags=18%, list=13%, signal=20%
GO_GUANYL_NUCLEOTIDE_EXCHANGE_FACTOR_ACTIVITY	GO_GUANYL_NUCLEOTIDE_EXCHANGE_FACTOR_ACTIVITY		275	0.44372	1.07086	0.284091	0.718767	1	2251	tags=17%, list=15%, signal=20%
GO_DNA_STRAND_ELONGATION	GO_DNA_STRAND_ELONGATION		29	0.591062	1.07022	0.366379	0.719955	1	872	tags=10%, list=6%, signal=11%
GO_NEGATIVE_REGULATION_OF_CELLULAR_CATABOLIC_PROCESS	GO_NEGATIVE_REGULATION_OF_CELLULAR_CATABOLIC_PROCESS		137	0.48015	1.06963	0.318777	0.720997	1	1088	tags=8%, list=7%, signal=9%
GO_REGULATION_OF_INTERLEUKIN_2_PRODUCTION	GO_REGULATION_OF_INTERLEUKIN_2_PRODUCTION		42	0.581435	1.06878	0.381057	0.722839	1	2057	tags=21%, list=13%, signal=25%
GO_REGULATION_OF_CALCIUM_ION_TRANSPORT	GO_REGULATION_OF_CALCIUM_ION_TRANSPORT		168	0.474265	1.06863	0.29108	0.722685	1	1397	tags=16%, list=9%, signal=17%
GO_CHANNEL_REGULATOR_ACTIVITY	GO_CHANNEL_REGULATOR_ACTIVITY		114	0.496688	1.06857	0.344398	0.722281	1	1332	tags=11%, list=9%, signal=12%
GO_NEUROTROPHIN_SIGNALING_PATHWAY	GO_NEUROTROPHIN_SIGNALING_PATHWAY		23	0.606511	1.06842	0.404908	0.722144	1	42	tags=4%, list=0%, signal=4%
GO_REGULATION_OF_CAMP_MEDIATED_SIGNALING	GO_REGULATION_OF_CAMP_MEDIATED_SIGNALING		21	0.613871	1.06741	0.396226	0.724237	1	3139	tags=33%, list=20%, signal=42%
GO_MAMMARY_GLAND_DUCT_MORPHOGENESIS	GO_MAMMARY_GLAND_DUCT_MORPHOGENESIS		28	0.596701	1.06733	0.380457	0.723888	1	425	tags=14%, list=3%, signal=15%
GO_SCF_DEPENDENT_PROTEASOMAL_UBIQUITIN_DEPENDENT_PROTEIN_CATABOLIC_PROCESS	GO_SCF_DEPENDENT_PROTEASOMAL_UBIQUITIN_DEPENDENT_PROTEIN_CATABOLIC_PROCESS		21	0.623004	1.06724	0.395876	0.723541	1	690	tags=10%, list=4%, signal=10%
GO_REGULATION_OF_RECEPTOR_BIOSYNTHETIC_PROCESS	GO_REGULATION_OF_RECEPTOR_BIOSYNTHETIC_PROCESS		20	0.63836	1.06682	0.413136	0.724161	1	2125	tags=25%, list=14%, signal=29%
GO_ADENYLYLTRANSFERASE_ACTIVITY	GO_ADENYLYLTRANSFERASE_ACTIVITY		23	0.617477	1.06659	0.389328	0.724229	1	3323	tags=35%, list=21%, signal=44%
GO_DENDRITE_MEMBRANE	GO_DENDRITE_MEMBRANE		17	0.631657	1.06651	0.394422	0.723874	1	936	tags=35%, list=6%, signal=38%
GO_STEROID_HORMONE_RECEPTOR_BINDING	GO_STEROID_HORMONE_RECEPTOR_BINDING		77	0.521342	1.06628	0.342795	0.724009	1	1673	tags=17%, list=11%, signal=19%
GO_REGULATION_OF_DEPHOSPHORYLATION	GO_REGULATION_OF_DEPHOSPHORYLATION		137	0.484788	1.06608	0.330317	0.72404	1	1423	tags=9%, list=9%, signal=10%
GO_MULTICELLULAR_ORGANISMAL_SIGNALING	GO_MULTICELLULAR_ORGANISMAL_SIGNALING		113	0.487635	1.06522	0.329832	0.72591	1	835	tags=13%, list=5%, signal=14%
GO_CD4_POSITIVE_ALPHA_BETA_T_CELL_ACTIVATION	GO_CD4_POSITIVE_ALPHA_BETA_T_CELL_ACTIVATION		31	0.59236	1.06485	0.393684	0.726289	1	1564	tags=26%, list=10%, signal=29%
GO_INTRINSIC_COMPONENT_OF_EXTERNAL_SIDE_OF_PLASMA_MEMBRANE	GO_INTRINSIC_COMPONENT_OF_EXTERNAL_SIDE_OF_PLASMA_MEMBRANE		18	0.638226	1.06475	0.424362	0.726013	1	2055	tags=28%, list=13%, signal=32%
GO_REGULATION_OF_INTRINSIC_APOPTOTIC_SIGNALING_PATHWAY_BY_P53_CLASS_MEDIATOR	GO_REGULATION_OF_INTRINSIC_APOPTOTIC_SIGNALING_PATHWAY_BY_P53_CLASS_MEDIATOR		19	0.629952	1.06439	0.395397	0.726487	1	2593	tags=37%, list=17%, signal=44%
GO_VESICLE_COAT	GO_VESICLE_COAT		41	0.55691	1.06421	0.360161	0.726375	1	2939	tags=27%, list=19%, signal=33%
GO_NEGATIVE_REGULATION_OF_VIRAL_PROCESS	GO_NEGATIVE_REGULATION_OF_VIRAL_PROCESS		68	0.524332	1.06419	0.357447	0.725849	1	1423	tags=13%, list=9%, signal=15%
GO_ENDOSOME_TO_LYSOSOME_TRANSPORT	GO_ENDOSOME_TO_LYSOSOME_TRANSPORT		40	0.562712	1.06408	0.368852	0.725597	1	2454	tags=13%, list=16%, signal=15%
GO_DNA_ALKYLATION	GO_DNA_ALKYLATION		38	0.573397	1.0636	0.374737	0.726363	1	1297	tags=16%, list=8%, signal=17%
GO_NUCLEOBASE_CONTAINING_SMALL_MOLECULE_INTERCONVERSION	GO_NUCLEOBASE_CONTAINING_SMALL_MOLECULE_INTERCONVERSION		21	0.616201	1.06325	0.40501	0.726711	1	2208	tags=24%, list=14%, signal=28%
GO_DICARBOXYLIC_ACID_TRANSMEMBRANE_TRANSPORTER_ACTIVITY	GO_DICARBOXYLIC_ACID_TRANSMEMBRANE_TRANSPORTER_ACTIVITY		31	0.590242	1.06315	0.411157	0.726436	1	661	tags=10%, list=4%, signal=10%
GO_CONDENSED_NUCLEAR_CHROMOSOME	GO_CONDENSED_NUCLEAR_CHROMOSOME		71	0.519316	1.06304	0.348416	0.726156	1	983	tags=8%, list=6%, signal=9%
GO_CELLULAR_RESPONSE_TO_NITROGEN_COMPOUND	GO_CELLULAR_RESPONSE_TO_NITROGEN_COMPOUND		455	0.423825	1.06276	0.244565	0.726335	1	1760	tags=16%, list=11%, signal=18%
GO_EPIDERMAL_GROWTH_FACTOR_RECEPTOR_SIGNALING_PATHWAY	GO_EPIDERMAL_GROWTH_FACTOR_RECEPTOR_SIGNALING_PATHWAY		52	0.542754	1.06271	0.383197	0.725921	1	1923	tags=27%, list=12%, signal=31%
GO_NEGATIVE_REGULATION_OF_COAGULATION	GO_NEGATIVE_REGULATION_OF_COAGULATION		46	0.552441	1.06198	0.367089	0.727346	1	2110	tags=30%, list=14%, signal=35%
GO_REGULATION_OF_POTASSIUM_ION_TRANSPORT	GO_REGULATION_OF_POTASSIUM_ION_TRANSPORT		74	0.517296	1.06185	0.351893	0.727156	1	1808	tags=20%, list=12%, signal=23%
GO_MITOTIC_SPINDLE	GO_MITOTIC_SPINDLE		49	0.546956	1.06163	0.396061	0.72719	1	1095	tags=8%, list=7%, signal=9%
GO_REGULATION_OF_DEFENSE_RESPONSE_TO_VIRUS_BY_VIRUS	GO_REGULATION_OF_DEFENSE_RESPONSE_TO_VIRUS_BY_VIRUS		28	0.604322	1.06143	0.402174	0.727137	1	441	tags=7%, list=3%, signal=7%
GO_SUPRAMOLECULAR_FIBER	GO_SUPRAMOLECULAR_FIBER		487	0.421019	1.06098	0.268908	0.727785	1	1590	tags=11%, list=10%, signal=12%
GO_POSITIVE_REGULATION_OF_CARBOHYDRATE_METABOLIC_PROCESS	GO_POSITIVE_REGULATION_OF_CARBOHYDRATE_METABOLIC_PROCESS		62	0.530249	1.06093	0.335417	0.727382	1	1228	tags=10%, list=8%, signal=10%
GO_ISOPRENOID_BIOSYNTHETIC_PROCESS	GO_ISOPRENOID_BIOSYNTHETIC_PROCESS		23	0.616616	1.06058	0.398438	0.727772	1	140	tags=4%, list=1%, signal=4%
GO_INTRINSIC_COMPONENT_OF_ORGANELLE_MEMBRANE	GO_INTRINSIC_COMPONENT_OF_ORGANELLE_MEMBRANE		231	0.448462	1.05942	0.297619	0.730369	1	1524	tags=9%, list=10%, signal=10%
GO_HORMONE_BIOSYNTHETIC_PROCESS	GO_HORMONE_BIOSYNTHETIC_PROCESS		41	0.563562	1.05916	0.370455	0.730502	1	425	tags=5%, list=3%, signal=5%
GO_PHOTORECEPTOR_OUTER_SEGMENT	GO_PHOTORECEPTOR_OUTER_SEGMENT		57	0.539248	1.05897	0.362069	0.730438	1	1793	tags=19%, list=12%, signal=22%
GO_PROTEIN_LOCALIZATION_TO_MEMBRANE	GO_PROTEIN_LOCALIZATION_TO_MEMBRANE		348	0.43261	1.05885	0.289125	0.730205	1	2874	tags=30%, list=19%, signal=36%
GO_MYELOID_LEUKOCYTE_ACTIVATION	GO_MYELOID_LEUKOCYTE_ACTIVATION		78	0.509781	1.05874	0.356077	0.729955	1	1431	tags=18%, list=9%, signal=20%
GO_UBIQUITIN_LIKE_PROTEIN_LIGASE_ACTIVITY	GO_UBIQUITIN_LIKE_PROTEIN_LIGASE_ACTIVITY		185	0.466135	1.05794	0.323789	0.731543	1	1533	tags=7%, list=10%, signal=8%
GO_PROTEIN_KINASE_C_BINDING	GO_PROTEIN_KINASE_C_BINDING		46	0.541384	1.05776	0.379098	0.731441	1	418	tags=15%, list=3%, signal=16%
GO_NOTCH_BINDING	GO_NOTCH_BINDING		18	0.629213	1.05696	0.405797	0.733106	1	363	tags=11%, list=2%, signal=11%
GO_PERIPHERAL_NERVOUS_SYSTEM_DEVELOPMENT	GO_PERIPHERAL_NERVOUS_SYSTEM_DEVELOPMENT		63	0.518652	1.05665	0.364444	0.733435	1	1544	tags=16%, list=10%, signal=18%
GO_REGULATION_OF_BODY_FLUID_LEVELS	GO_REGULATION_OF_BODY_FLUID_LEVELS		448	0.42137	1.05648	0.268421	0.733336	1	1617	tags=15%, list=10%, signal=16%
GO_SCF_UBIQUITIN_LIGASE_COMPLEX	GO_SCF_UBIQUITIN_LIGASE_COMPLEX		30	0.578091	1.05648	0.389691	0.732792	1	1278	tags=13%, list=8%, signal=15%
GO_REGULATION_OF_POLYSACCHARIDE_METABOLIC_PROCESS	GO_REGULATION_OF_POLYSACCHARIDE_METABOLIC_PROCESS		39	0.566473	1.05647	0.401709	0.732244	1	952	tags=10%, list=6%, signal=11%
GO_POSITIVE_REGULATION_OF_PROTEIN_MODIFICATION_BY_SMALL_PROTEIN_CONJUGATION_OR_REMOVAL	GO_POSITIVE_REGULATION_OF_PROTEIN_MODIFICATION_BY_SMALL_PROTEIN_CONJUGATION_OR_REMOVAL		180	0.460725	1.05614	0.329356	0.732562	1	474	tags=2%, list=3%, signal=2%
GO_ENZYME_ACTIVATOR_ACTIVITY	GO_ENZYME_ACTIVATOR_ACTIVITY		417	0.429769	1.05607	0.284553	0.732201	1	1990	tags=16%, list=13%, signal=18%
GO_RHO_GUANYL_NUCLEOTIDE_EXCHANGE_FACTOR_ACTIVITY	GO_RHO_GUANYL_NUCLEOTIDE_EXCHANGE_FACTOR_ACTIVITY		71	0.506361	1.05435	0.352814	0.736426	1	1986	tags=20%, list=13%, signal=23%
GO_CARBOHYDRATE_HOMEOSTASIS	GO_CARBOHYDRATE_HOMEOSTASIS		150	0.474712	1.05421	0.334152	0.736207	1	1382	tags=16%, list=9%, signal=17%
GO_POSITIVE_REGULATION_OF_POTASSIUM_ION_TRANSMEMBRANE_TRANSPORT	GO_POSITIVE_REGULATION_OF_POTASSIUM_ION_TRANSMEMBRANE_TRANSPORT		22	0.60799	1.05418	0.402062	0.735716	1	2192	tags=36%, list=14%, signal=42%
GO_REGULATION_OF_CARBOHYDRATE_CATABOLIC_PROCESS	GO_REGULATION_OF_CARBOHYDRATE_CATABOLIC_PROCESS		37	0.559145	1.05386	0.364542	0.736105	1	1088	tags=11%, list=7%, signal=12%
GO_CELLULAR_RESPONSE_TO_FATTY_ACID	GO_CELLULAR_RESPONSE_TO_FATTY_ACID		50	0.546237	1.0535	0.386412	0.736466	1	1228	tags=12%, list=8%, signal=13%
GO_CELLULAR_COMPONENT_MAINTENANCE	GO_CELLULAR_COMPONENT_MAINTENANCE		18	0.626339	1.05339	0.411043	0.736212	1	247	tags=11%, list=2%, signal=11%
GO_SMOOTH_MUSCLE_TISSUE_DEVELOPMENT	GO_SMOOTH_MUSCLE_TISSUE_DEVELOPMENT		17	0.63033	1.05212	0.429423	0.739067	1	1244	tags=29%, list=8%, signal=32%
GO_SECOND_MESSENGER_MEDIATED_SIGNALING	GO_SECOND_MESSENGER_MEDIATED_SIGNALING		137	0.469943	1.05188	0.362587	0.739189	1	1737	tags=15%, list=11%, signal=17%
GO_MONOOXYGENASE_ACTIVITY	GO_MONOOXYGENASE_ACTIVITY		70	0.516363	1.05045	0.365801	0.742541	1	1993	tags=20%, list=13%, signal=23%
GO_RESPONSE_TO_X_RAY	GO_RESPONSE_TO_X_RAY		29	0.57533	1.05034	0.396728	0.742279	1	871	tags=10%, list=6%, signal=11%
GO_ENDOPLASMIC_RETICULUM_TO_CYTOSOL_TRANSPORT	GO_ENDOPLASMIC_RETICULUM_TO_CYTOSOL_TRANSPORT		20	0.613618	1.05027	0.416318	0.741924	1	683	tags=10%, list=4%, signal=10%
GO_PHOSPHATIDIC_ACID_METABOLIC_PROCESS	GO_PHOSPHATIDIC_ACID_METABOLIC_PROCESS		29	0.57983	1.04975	0.418327	0.742852	1	3102	tags=34%, list=20%, signal=43%
GO_PYRIMIDINE_NUCLEOTIDE_BIOSYNTHETIC_PROCESS	GO_PYRIMIDINE_NUCLEOTIDE_BIOSYNTHETIC_PROCESS		27	0.595098	1.04947	0.414583	0.743048	1	137	tags=4%, list=1%, signal=4%
GO_POSITIVE_REGULATION_OF_PROTEASOMAL_PROTEIN_CATABOLIC_PROCESS	GO_POSITIVE_REGULATION_OF_PROTEASOMAL_PROTEIN_CATABOLIC_PROCESS		95	0.495324	1.0491	0.378261	0.743544	1	931	tags=6%, list=6%, signal=7%
GO_PROTEIN_ADP_RIBOSYLATION	GO_PROTEIN_ADP_RIBOSYLATION		20	0.613979	1.04885	0.432485	0.743665	1	2314	tags=40%, list=15%, signal=47%
GO_VACUOLAR_TRANSPORT	GO_VACUOLAR_TRANSPORT		219	0.456222	1.04865	0.344221	0.743633	1	2324	tags=15%, list=15%, signal=17%
GO_MITOCHONDRIAL_ATP_SYNTHESIS_COUPLED_PROTON_TRANSPORT	GO_MITOCHONDRIAL_ATP_SYNTHESIS_COUPLED_PROTON_TRANSPORT		15	0.651075	1.04842	0.436647	0.743725	1	2682	tags=13%, list=17%, signal=16%
GO_NEGATIVE_REGULATION_OF_PROTEIN_LOCALIZATION_TO_CELL_PERIPHERY	GO_NEGATIVE_REGULATION_OF_PROTEIN_LOCALIZATION_TO_CELL_PERIPHERY		18	0.623604	1.04832	0.414784	0.743401	1	1943	tags=17%, list=13%, signal=19%
GO_SERINE_FAMILY_AMINO_ACID_METABOLIC_PROCESS	GO_SERINE_FAMILY_AMINO_ACID_METABOLIC_PROCESS		37	0.559336	1.04796	0.409938	0.743865	1	2937	tags=19%, list=19%, signal=23%
GO_ALPHA_ACTININ_BINDING	GO_ALPHA_ACTININ_BINDING		19	0.61705	1.04789	0.41483	0.743476	1	1142	tags=26%, list=7%, signal=28%
GO_POST_GOLGI_VESICLE_MEDIATED_TRANSPORT	GO_POST_GOLGI_VESICLE_MEDIATED_TRANSPORT		79	0.504014	1.04761	0.378261	0.743684	1	2140	tags=14%, list=14%, signal=16%
GO_REGULATION_OF_PROTEIN_UBIQUITINATION_INVOLVED_IN_UBIQUITIN_DEPENDENT_PROTEIN_CATABOLIC_PROCESS	GO_REGULATION_OF_PROTEIN_UBIQUITINATION_INVOLVED_IN_UBIQUITIN_DEPENDENT_PROTEIN_CATABOLIC_PROCESS		100	0.48981	1.04728	0.332645	0.744085	1	474	tags=2%, list=3%, signal=2%
GO_CLATHRIN_VESICLE_COAT	GO_CLATHRIN_VESICLE_COAT		21	0.601089	1.04658	0.429942	0.74547	1	2483	tags=24%, list=16%, signal=28%
GO_NEGATIVE_REGULATION_OF_RESPONSE_TO_OXIDATIVE_STRESS	GO_NEGATIVE_REGULATION_OF_RESPONSE_TO_OXIDATIVE_STRESS		29	0.582262	1.04654	0.406122	0.745023	1	541	tags=10%, list=3%, signal=11%
GO_COPPER_ION_TRANSPORT	GO_COPPER_ION_TRANSPORT		18	0.622078	1.04557	0.41785	0.747109	1	751	tags=17%, list=5%, signal=17%
GO_POSITIVE_REGULATION_OF_PROTEIN_IMPORT	GO_POSITIVE_REGULATION_OF_PROTEIN_IMPORT		97	0.49678	1.04526	0.39627	0.747373	1	989	tags=11%, list=6%, signal=12%
GO_PORE_COMPLEX	GO_PORE_COMPLEX		16	0.630683	1.04506	0.42562	0.747349	1	1841	tags=13%, list=12%, signal=14%
GO_EUKARYOTIC_TRANSLATION_INITIATION_FACTOR_3_COMPLEX	GO_EUKARYOTIC_TRANSLATION_INITIATION_FACTOR_3_COMPLEX		15	0.639226	1.04501	0.428571	0.746909	1	5266	tags=67%, list=34%, signal=101%
GO_PYRIMIDINE_NUCLEOSIDE_BIOSYNTHETIC_PROCESS	GO_PYRIMIDINE_NUCLEOSIDE_BIOSYNTHETIC_PROCESS		26	0.591439	1.04452	0.424742	0.747705	1	137	tags=4%, list=1%, signal=4%
GO_PLATELET_AGGREGATION	GO_PLATELET_AGGREGATION		38	0.555319	1.04439	0.397463	0.747519	1	1566	tags=16%, list=10%, signal=18%
GO_CYTOKINE_BINDING	GO_CYTOKINE_BINDING		83	0.505711	1.04382	0.369369	0.748492	1	778	tags=11%, list=5%, signal=11%
GO_GENE_SILENCING	GO_GENE_SILENCING		183	0.453781	1.0435	0.352941	0.74883	1	2439	tags=14%, list=16%, signal=16%
GO_OXIDOREDUCTASE_ACTIVITY_OXIDIZING_METAL_IONS	GO_OXIDOREDUCTASE_ACTIVITY_OXIDIZING_METAL_IONS		16	0.643584	1.04338	0.447674	0.748583	1	2174	tags=31%, list=14%, signal=36%
GO_SH3_DOMAIN_BINDING	GO_SH3_DOMAIN_BINDING		109	0.477623	1.04331	0.369748	0.748231	1	1587	tags=13%, list=10%, signal=14%
GO_REGULATION_OF_MAST_CELL_ACTIVATION_INVOLVED_IN_IMMUNE_RESPONSE	GO_REGULATION_OF_MAST_CELL_ACTIVATION_INVOLVED_IN_IMMUNE_RESPONSE		27	0.577458	1.04321	0.418033	0.747955	1	1370	tags=11%, list=9%, signal=12%
GO_REGULATION_OF_RESPONSE_TO_INTERFERON_GAMMA	GO_REGULATION_OF_RESPONSE_TO_INTERFERON_GAMMA		21	0.616751	1.0432	0.42515	0.74743	1	2980	tags=33%, list=19%, signal=41%
GO_DNA_DEPENDENT_ATPASE_ACTIVITY	GO_DNA_DEPENDENT_ATPASE_ACTIVITY		77	0.510143	1.04289	0.393333	0.747692	1	1840	tags=13%, list=12%, signal=15%
GO_MITOCHONDRIAL_TRANSMEMBRANE_TRANSPORT	GO_MITOCHONDRIAL_TRANSMEMBRANE_TRANSPORT		50	0.537676	1.04272	0.414141	0.747623	1	1393	tags=8%, list=9%, signal=9%
GO_REGULATION_OF_EPITHELIAL_CELL_MIGRATION	GO_REGULATION_OF_EPITHELIAL_CELL_MIGRATION		155	0.465539	1.04243	0.360092	0.747837	1	2110	tags=24%, list=14%, signal=27%
GO_POSITIVE_REGULATION_OF_BLOOD_PRESSURE	GO_POSITIVE_REGULATION_OF_BLOOD_PRESSURE		31	0.576732	1.04207	0.416499	0.748282	1	1145	tags=6%, list=7%, signal=7%
GO_DEOXYRIBOSE_PHOSPHATE_CATABOLIC_PROCESS	GO_DEOXYRIBOSE_PHOSPHATE_CATABOLIC_PROCESS		21	0.611813	1.04191	0.431866	0.748156	1	1856	tags=24%, list=12%, signal=27%
GO_POSITIVE_REGULATION_OF_GLUCOSE_METABOLIC_PROCESS	GO_POSITIVE_REGULATION_OF_GLUCOSE_METABOLIC_PROCESS		28	0.580799	1.04109	0.402542	0.749784	1	1100	tags=11%, list=7%, signal=12%
GO_PHOSPHOLIPID_BINDING	GO_PHOSPHOLIPID_BINDING		327	0.423702	1.04091	0.324742	0.749785	1	1381	tags=15%, list=9%, signal=16%
GO_SIGNAL_TRANSDUCTION_IN_ABSENCE_OF_LIGAND	GO_SIGNAL_TRANSDUCTION_IN_ABSENCE_OF_LIGAND		30	0.569886	1.04076	0.400802	0.749603	1	433	tags=10%, list=3%, signal=10%
GO_REGULATION_OF_DOUBLE_STRAND_BREAK_REPAIR	GO_REGULATION_OF_DOUBLE_STRAND_BREAK_REPAIR		30	0.577655	1.04	0.405063	0.751172	1	979	tags=10%, list=6%, signal=11%
GO_PROTEIN_O_LINKED_GLYCOSYLATION	GO_PROTEIN_O_LINKED_GLYCOSYLATION		77	0.501577	1.03986	0.378543	0.751011	1	1570	tags=17%, list=10%, signal=19%
GO_DEVELOPMENTAL_PROGRAMMED_CELL_DEATH	GO_DEVELOPMENTAL_PROGRAMMED_CELL_DEATH		25	0.585666	1.03956	0.44332	0.751292	1	2293	tags=32%, list=15%, signal=37%
GO_ATPASE_ACTIVITY_COUPLED_TO_TRANSMEMBRANE_MOVEMENT_OF_IONS_PHOSPHORYLATIVE_MECHANISM	GO_ATPASE_ACTIVITY_COUPLED_TO_TRANSMEMBRANE_MOVEMENT_OF_IONS_PHOSPHORYLATIVE_MECHANISM		30	0.575846	1.0388	0.418651	0.752838	1	1207	tags=17%, list=8%, signal=18%
GO_NEGATIVE_REGULATION_OF_MAP_KINASE_ACTIVITY	GO_NEGATIVE_REGULATION_OF_MAP_KINASE_ACTIVITY		69	0.511727	1.03866	0.360825	0.752666	1	1692	tags=20%, list=11%, signal=23%
GO_NEGATIVE_REGULATION_OF_SMALL_GTPASE_MEDIATED_SIGNAL_TRANSDUCTION	GO_NEGATIVE_REGULATION_OF_SMALL_GTPASE_MEDIATED_SIGNAL_TRANSDUCTION		39	0.544081	1.03852	0.41358	0.752463	1	458	tags=13%, list=3%, signal=13%
GO_POSITIVE_REGULATION_OF_KINASE_ACTIVITY	GO_POSITIVE_REGULATION_OF_KINASE_ACTIVITY		430	0.419736	1.03833	0.315068	0.752399	1	1990	tags=18%, list=13%, signal=20%
GO_ESTABLISHMENT_OF_ENDOTHELIAL_BARRIER	GO_ESTABLISHMENT_OF_ENDOTHELIAL_BARRIER		28	0.578742	1.03789	0.40795	0.753024	1	1081	tags=21%, list=7%, signal=23%
GO_TRANS_GOLGI_NETWORK	GO_TRANS_GOLGI_NETWORK		171	0.456016	1.03775	0.365517	0.752861	1	1233	tags=11%, list=8%, signal=12%
GO_REGULATION_OF_ODONTOGENESIS	GO_REGULATION_OF_ODONTOGENESIS		21	0.598011	1.03774	0.439163	0.752334	1	989	tags=33%, list=6%, signal=36%
GO_NEGATIVE_REGULATION_OF_DEFENSE_RESPONSE	GO_NEGATIVE_REGULATION_OF_DEFENSE_RESPONSE		118	0.485398	1.03755	0.388286	0.752284	1	1651	tags=16%, list=11%, signal=18%
GO_RIBONUCLEOTIDE_CATABOLIC_PROCESS	GO_RIBONUCLEOTIDE_CATABOLIC_PROCESS		26	0.588988	1.03722	0.430894	0.752617	1	1694	tags=31%, list=11%, signal=34%
GO_POSITIVE_REGULATION_OF_G_PROTEIN_COUPLED_RECEPTOR_PROTEIN_SIGNALING_PATHWAY	GO_POSITIVE_REGULATION_OF_G_PROTEIN_COUPLED_RECEPTOR_PROTEIN_SIGNALING_PATHWAY		20	0.602103	1.03715	0.424893	0.752264	1	945	tags=15%, list=6%, signal=16%
GO_NON_MEMBRANE_SPANNING_PROTEIN_TYROSINE_KINASE_ACTIVITY	GO_NON_MEMBRANE_SPANNING_PROTEIN_TYROSINE_KINASE_ACTIVITY		44	0.550346	1.03695	0.432099	0.752234	1	1900	tags=23%, list=12%, signal=26%
GO_GOLGI_TO_PLASMA_MEMBRANE_TRANSPORT	GO_GOLGI_TO_PLASMA_MEMBRANE_TRANSPORT		40	0.551115	1.03655	0.406977	0.75274	1	572	tags=5%, list=4%, signal=5%
GO_PROTEIN_KINASE_COMPLEX	GO_PROTEIN_KINASE_COMPLEX		84	0.50371	1.03654	0.399568	0.752211	1	1135	tags=7%, list=7%, signal=8%
GO_MACROMITOPHAGY	GO_MACROMITOPHAGY		121	0.480071	1.03623	0.381696	0.75251	1	1243	tags=8%, list=8%, signal=9%
GO_POSITIVE_REGULATION_OF_SUBSTRATE_ADHESION_DEPENDENT_CELL_SPREADING	GO_POSITIVE_REGULATION_OF_SUBSTRATE_ADHESION_DEPENDENT_CELL_SPREADING		25	0.599353	1.03591	0.43215	0.752818	1	1575	tags=20%, list=10%, signal=22%
GO_POSITIVE_REGULATION_OF_LEUKOCYTE_APOPTOTIC_PROCESS	GO_POSITIVE_REGULATION_OF_LEUKOCYTE_APOPTOTIC_PROCESS		22	0.592558	1.03582	0.420719	0.752473	1	1005	tags=14%, list=6%, signal=15%
GO_RESPONSE_TO_GROWTH_FACTOR	GO_RESPONSE_TO_GROWTH_FACTOR		453	0.407961	1.03568	0.330025	0.752319	1	1694	tags=18%, list=11%, signal=19%
GO_POSITIVE_REGULATION_OF_ALCOHOL_BIOSYNTHETIC_PROCESS	GO_POSITIVE_REGULATION_OF_ALCOHOL_BIOSYNTHETIC_PROCESS		20	0.602811	1.0347	0.423387	0.754496	1	532	tags=10%, list=3%, signal=10%
GO_MEIOTIC_CELL_CYCLE	GO_MEIOTIC_CELL_CYCLE		153	0.465743	1.03463	0.395034	0.754134	1	1295	tags=8%, list=8%, signal=8%
GO_POLYSACCHARIDE_BINDING	GO_POLYSACCHARIDE_BINDING		16	0.634037	1.03457	0.462151	0.75373	1	1151	tags=25%, list=7%, signal=27%
GO_REGULATION_OF_T_CELL_MEDIATED_CYTOTOXICITY	GO_REGULATION_OF_T_CELL_MEDIATED_CYTOTOXICITY		17	0.617663	1.03407	0.459227	0.754545	1	168	tags=6%, list=1%, signal=6%
GO_ORGANELLE_ASSEMBLY	GO_ORGANELLE_ASSEMBLY		440	0.410772	1.03384	0.334177	0.75461	1	1976	tags=11%, list=13%, signal=12%
GO_CYTOPLASMIC_REGION	GO_CYTOPLASMIC_REGION		257	0.437036	1.03375	0.366822	0.754301	1	2068	tags=20%, list=13%, signal=23%
GO_PHAGOCYTIC_VESICLE_MEMBRANE	GO_PHAGOCYTIC_VESICLE_MEMBRANE		54	0.52987	1.03296	0.395973	0.755906	1	426	tags=6%, list=3%, signal=6%
GO_POSITIVE_REGULATION_OF_EXTRINSIC_APOPTOTIC_SIGNALING_PATHWAY	GO_POSITIVE_REGULATION_OF_EXTRINSIC_APOPTOTIC_SIGNALING_PATHWAY		49	0.519059	1.03261	0.407098	0.756269	1	1820	tags=24%, list=12%, signal=28%
GO_CELLULAR_SENESCENCE	GO_CELLULAR_SENESCENCE		30	0.584928	1.03261	0.433468	0.755723	1	1043	tags=20%, list=7%, signal=21%
GO_REGULATION_OF_RENAL_SODIUM_EXCRETION	GO_REGULATION_OF_RENAL_SODIUM_EXCRETION		19	0.615892	1.03258	0.463265	0.755259	1	501	tags=11%, list=3%, signal=11%
GO_RESPONSE_TO_PURINE_CONTAINING_COMPOUND	GO_RESPONSE_TO_PURINE_CONTAINING_COMPOUND		148	0.453039	1.03243	0.390929	0.755126	1	1760	tags=19%, list=11%, signal=21%
GO_ANION_TRANSPORT	GO_ANION_TRANSPORT		443	0.416524	1.03194	0.339024	0.755881	1	1136	tags=9%, list=7%, signal=10%
GO_POSITIVE_REGULATION_OF_DNA_TEMPLATED_TRANSCRIPTION_INITIATION	GO_POSITIVE_REGULATION_OF_DNA_TEMPLATED_TRANSCRIPTION_INITIATION		23	0.586301	1.03146	0.454737	0.756636	1	93	tags=4%, list=1%, signal=4%
GO_REGULATION_OF_RESPONSE_TO_EXTRACELLULAR_STIMULUS	GO_REGULATION_OF_RESPONSE_TO_EXTRACELLULAR_STIMULUS		157	0.462792	1.03132	0.379953	0.75651	1	2344	tags=19%, list=15%, signal=22%
GO_HEPATICOBILIARY_SYSTEM_DEVELOPMENT	GO_HEPATICOBILIARY_SYSTEM_DEVELOPMENT		125	0.466915	1.03089	0.37069	0.757131	1	1145	tags=14%, list=7%, signal=15%
GO_SMAD_PROTEIN_SIGNAL_TRANSDUCTION	GO_SMAD_PROTEIN_SIGNAL_TRANSDUCTION		54	0.529149	1.03081	0.401709	0.756773	1	1505	tags=20%, list=10%, signal=22%
GO_PHOSPHOLIPID_TRANSPORT	GO_PHOSPHOLIPID_TRANSPORT		49	0.533795	1.03074	0.4	0.756427	1	2457	tags=20%, list=16%, signal=24%
GO_TRANSCRIPTION_INITIATION_FROM_RNA_POLYMERASE_II_PROMOTER	GO_TRANSCRIPTION_INITIATION_FROM_RNA_POLYMERASE_II_PROMOTER		146	0.465049	1.0307	0.363431	0.756007	1	1669	tags=12%, list=11%, signal=13%
GO_NEGATIVE_REGULATION_OF_CATABOLIC_PROCESS	GO_NEGATIVE_REGULATION_OF_CATABOLIC_PROCESS		179	0.453066	1.02987	0.383929	0.757652	1	1088	tags=8%, list=7%, signal=9%
GO_POLYOL_BIOSYNTHETIC_PROCESS	GO_POLYOL_BIOSYNTHETIC_PROCESS		24	0.584231	1.02975	0.42471	0.757417	1	925	tags=13%, list=6%, signal=13%
GO_PLASMA_MEMBRANE_PROTEIN_COMPLEX	GO_PLASMA_MEMBRANE_PROTEIN_COMPLEX		462	0.409643	1.02967	0.367725	0.757076	1	1370	tags=14%, list=9%, signal=15%
GO_REGULATION_OF_HOMEOSTATIC_PROCESS	GO_REGULATION_OF_HOMEOSTATIC_PROCESS		395	0.411134	1.02941	0.328	0.757274	1	1250	tags=10%, list=8%, signal=11%
GO_INTRA_GOLGI_VESICLE_MEDIATED_TRANSPORT	GO_INTRA_GOLGI_VESICLE_MEDIATED_TRANSPORT		44	0.530941	1.02853	0.419624	0.759051	1	849	tags=7%, list=5%, signal=7%
GO_NF_KAPPAB_BINDING	GO_NF_KAPPAB_BINDING		29	0.57052	1.02837	0.448578	0.758933	1	3108	tags=34%, list=20%, signal=43%
GO_NEGATIVE_REGULATION_OF_PEPTIDE_SECRETION	GO_NEGATIVE_REGULATION_OF_PEPTIDE_SECRETION		44	0.53959	1.028	0.426854	0.759382	1	1494	tags=18%, list=10%, signal=20%
GO_LEUKOCYTE_CHEMOTAXIS	GO_LEUKOCYTE_CHEMOTAXIS		85	0.50069	1.02776	0.428571	0.75951	1	1431	tags=16%, list=9%, signal=18%
GO_SECRETORY_GRANULE_LUMEN	GO_SECRETORY_GRANULE_LUMEN		68	0.507591	1.02766	0.392625	0.75923	1	1346	tags=18%, list=9%, signal=19%
GO_PEPTIDASE_REGULATOR_ACTIVITY	GO_PEPTIDASE_REGULATOR_ACTIVITY		148	0.457323	1.02756	0.384615	0.758957	1	1865	tags=18%, list=12%, signal=20%
GO_REGULATION_OF_G_PROTEIN_COUPLED_RECEPTOR_PROTEIN_SIGNALING_PATHWAY	GO_REGULATION_OF_G_PROTEIN_COUPLED_RECEPTOR_PROTEIN_SIGNALING_PATHWAY		111	0.472996	1.02754	0.380645	0.758465	1	1586	tags=14%, list=10%, signal=16%
GO_REGULATION_OF_CELLULAR_RESPONSE_TO_INSULIN_STIMULUS	GO_REGULATION_OF_CELLULAR_RESPONSE_TO_INSULIN_STIMULUS		51	0.523697	1.02751	0.379863	0.758022	1	1293	tags=16%, list=8%, signal=17%
GO_RAS_PROTEIN_SIGNAL_TRANSDUCTION	GO_RAS_PROTEIN_SIGNAL_TRANSDUCTION		136	0.459187	1.02743	0.374439	0.757717	1	1078	tags=10%, list=7%, signal=10%
GO_CLATHRIN_COAT	GO_CLATHRIN_COAT		44	0.529307	1.02709	0.397566	0.758099	1	2588	tags=25%, list=17%, signal=30%
GO_NEGATIVE_REGULATION_OF_VASCULATURE_DEVELOPMENT	GO_NEGATIVE_REGULATION_OF_VASCULATURE_DEVELOPMENT		72	0.499178	1.02639	0.407572	0.759443	1	1998	tags=24%, list=13%, signal=27%
GO_P53_BINDING	GO_P53_BINDING		62	0.510543	1.02612	0.38055	0.759615	1	789	tags=10%, list=5%, signal=10%
GO_ATP_DEPENDENT_MICROTUBULE_MOTOR_ACTIVITY	GO_ATP_DEPENDENT_MICROTUBULE_MOTOR_ACTIVITY		17	0.608197	1.02607	0.451143	0.759216	1	556	tags=12%, list=4%, signal=12%
GO_REGULATION_OF_EXTRINSIC_APOPTOTIC_SIGNALING_PATHWAY_VIA_DEATH_DOMAIN_RECEPTORS	GO_REGULATION_OF_EXTRINSIC_APOPTOTIC_SIGNALING_PATHWAY_VIA_DEATH_DOMAIN_RECEPTORS		50	0.526885	1.02585	0.420168	0.759272	1	1210	tags=22%, list=8%, signal=24%
GO_MAMMARY_GLAND_DEVELOPMENT	GO_MAMMARY_GLAND_DEVELOPMENT		110	0.472073	1.02551	0.386364	0.759627	1	1520	tags=23%, list=10%, signal=25%
GO_POSITIVE_REGULATION_OF_OXIDOREDUCTASE_ACTIVITY	GO_POSITIVE_REGULATION_OF_OXIDOREDUCTASE_ACTIVITY		39	0.54848	1.02524	0.429448	0.759795	1	1562	tags=15%, list=10%, signal=17%
GO_ACETYLGALACTOSAMINYLTRANSFERASE_ACTIVITY	GO_ACETYLGALACTOSAMINYLTRANSFERASE_ACTIVITY		29	0.56177	1.02498	0.432712	0.759929	1	1552	tags=21%, list=10%, signal=23%
GO_GOLGI_ASSOCIATED_VESICLE_MEMBRANE	GO_GOLGI_ASSOCIATED_VESICLE_MEMBRANE		45	0.525484	1.02497	0.401887	0.759425	1	2446	tags=20%, list=16%, signal=24%
GO_RNA_3_END_PROCESSING	GO_RNA_3_END_PROCESSING		89	0.487013	1.02486	0.425163	0.75916	1	120	tags=2%, list=1%, signal=2%
GO_CELLULAR_MODIFIED_AMINO_ACID_CATABOLIC_PROCESS	GO_CELLULAR_MODIFIED_AMINO_ACID_CATABOLIC_PROCESS		16	0.63157	1.02486	0.474012	0.75864	1	2228	tags=19%, list=14%, signal=22%
GO_CATION_TRANSPORTING_ATPASE_ACTIVITY	GO_CATION_TRANSPORTING_ATPASE_ACTIVITY		53	0.519635	1.0247	0.4	0.758535	1	2152	tags=21%, list=14%, signal=24%
GO_GANGLIOSIDE_BIOSYNTHETIC_PROCESS	GO_GANGLIOSIDE_BIOSYNTHETIC_PROCESS		18	0.611318	1.02469	0.45283	0.758028	1	1249	tags=22%, list=8%, signal=24%
GO_NEGATIVE_REGULATION_OF_NUCLEAR_DIVISION	GO_NEGATIVE_REGULATION_OF_NUCLEAR_DIVISION		43	0.540809	1.02466	0.433962	0.757579	1	1396	tags=9%, list=9%, signal=10%
GO_RESPONSE_TO_TRANSFORMING_GROWTH_FACTOR_BETA	GO_RESPONSE_TO_TRANSFORMING_GROWTH_FACTOR_BETA		138	0.453732	1.02406	0.385681	0.758659	1	1694	tags=22%, list=11%, signal=24%
GO_POSITIVE_REGULATION_OF_JUN_KINASE_ACTIVITY	GO_POSITIVE_REGULATION_OF_JUN_KINASE_ACTIVITY		57	0.519605	1.02378	0.408284	0.75885	1	1809	tags=18%, list=12%, signal=20%
GO_REGULATION_OF_PROTEIN_IMPORT	GO_REGULATION_OF_PROTEIN_IMPORT		171	0.4587	1.02354	0.373239	0.758948	1	989	tags=9%, list=6%, signal=9%
GO_RNA_POLYMERASE_II_CARBOXY_TERMINAL_DOMAIN_KINASE_ACTIVITY	GO_RNA_POLYMERASE_II_CARBOXY_TERMINAL_DOMAIN_KINASE_ACTIVITY		16	0.620324	1.0235	0.473684	0.758491	1	673	tags=6%, list=4%, signal=7%
GO_CELLULAR_RESPONSE_TO_CORTICOSTEROID_STIMULUS	GO_CELLULAR_RESPONSE_TO_CORTICOSTEROID_STIMULUS		54	0.521359	1.02287	0.412371	0.759636	1	1278	tags=19%, list=8%, signal=20%
GO_CYCLIN_DEPENDENT_PROTEIN_KINASE_HOLOENZYME_COMPLEX	GO_CYCLIN_DEPENDENT_PROTEIN_KINASE_HOLOENZYME_COMPLEX		30	0.575822	1.02273	0.456033	0.759476	1	49	tags=3%, list=0%, signal=3%
GO_PROTEIN_COMPLEX_SCAFFOLD	GO_PROTEIN_COMPLEX_SCAFFOLD		60	0.513234	1.0227	0.411255	0.759045	1	1244	tags=12%, list=8%, signal=13%
GO_CALCIUM_DEPENDENT_CYSTEINE_TYPE_ENDOPEPTIDASE_ACTIVITY	GO_CALCIUM_DEPENDENT_CYSTEINE_TYPE_ENDOPEPTIDASE_ACTIVITY		17	0.609779	1.02204	0.460938	0.760212	1	2883	tags=41%, list=19%, signal=51%
GO_CARTILAGE_DEVELOPMENT_INVOLVED_IN_ENDOCHONDRAL_BONE_MORPHOGENESIS	GO_CARTILAGE_DEVELOPMENT_INVOLVED_IN_ENDOCHONDRAL_BONE_MORPHOGENESIS		19	0.609662	1.02183	0.479042	0.760249	1	292	tags=11%, list=2%, signal=11%
GO_NEUTRAL_LIPID_BIOSYNTHETIC_PROCESS	GO_NEUTRAL_LIPID_BIOSYNTHETIC_PROCESS		26	0.579401	1.0217	0.439834	0.760067	1	3138	tags=42%, list=20%, signal=53%
GO_LATE_ENDOSOME	GO_LATE_ENDOSOME		190	0.442633	1.02152	0.377315	0.760001	1	2332	tags=23%, list=15%, signal=27%
GO_POSITIVE_REGULATION_OF_LOCOMOTION	GO_POSITIVE_REGULATION_OF_LOCOMOTION		366	0.409531	1.02138	0.341346	0.759829	1	1812	tags=21%, list=12%, signal=23%
GO_REGULATION_OF_NUCLEOTIDE_METABOLIC_PROCESS	GO_REGULATION_OF_NUCLEOTIDE_METABOLIC_PROCESS		176	0.446657	1.02121	0.418552	0.759724	1	1379	tags=12%, list=9%, signal=13%
GO_RESPONSE_TO_STEROL	GO_RESPONSE_TO_STEROL		21	0.59018	1.02091	0.453061	0.759974	1	1368	tags=10%, list=9%, signal=10%
GO_POSITIVE_REGULATION_OF_CELL_CYCLE	GO_POSITIVE_REGULATION_OF_CELL_CYCLE		294	0.422322	1.02034	0.388325	0.760915	1	643	tags=6%, list=4%, signal=7%
GO_PEPTIDYL_ASPARAGINE_MODIFICATION	GO_PEPTIDYL_ASPARAGINE_MODIFICATION		39	0.551268	1.02001	0.423695	0.7613	1	2243	tags=21%, list=14%, signal=24%
GO_INNER_EAR_MORPHOGENESIS	GO_INNER_EAR_MORPHOGENESIS		91	0.482096	1.01989	0.386256	0.761046	1	786	tags=13%, list=5%, signal=14%
GO_GLUTAMINE_FAMILY_AMINO_ACID_METABOLIC_PROCESS	GO_GLUTAMINE_FAMILY_AMINO_ACID_METABOLIC_PROCESS		61	0.510851	1.01973	0.424947	0.760987	1	795	tags=10%, list=5%, signal=10%
GO_NEGATIVE_REGULATION_OF_SECRETION	GO_NEGATIVE_REGULATION_OF_SECRETION		168	0.453836	1.01947	0.396635	0.761132	1	1159	tags=13%, list=7%, signal=14%
GO_SPINDLE_MICROTUBULE	GO_SPINDLE_MICROTUBULE		53	0.515889	1.01932	0.41453	0.760988	1	1458	tags=8%, list=9%, signal=8%
GO_CARDIAC_VENTRICLE_MORPHOGENESIS	GO_CARDIAC_VENTRICLE_MORPHOGENESIS		59	0.514005	1.01931	0.42236	0.7605	1	1344	tags=22%, list=9%, signal=24%
GO_CELLULAR_RESPONSE_TO_CAMP	GO_CELLULAR_RESPONSE_TO_CAMP		45	0.525381	1.01857	0.417749	0.761868	1	1680	tags=22%, list=11%, signal=25%
GO_DNA_STRAND_ELONGATION_INVOLVED_IN_DNA_REPLICATION	GO_DNA_STRAND_ELONGATION_INVOLVED_IN_DNA_REPLICATION		25	0.586307	1.01827	0.452479	0.762122	1	858	tags=8%, list=6%, signal=8%
GO_RESPONSE_TO_PROGESTERONE	GO_RESPONSE_TO_PROGESTERONE		46	0.52617	1.0182	0.446281	0.761795	1	703	tags=15%, list=5%, signal=16%
GO_ROUGH_ENDOPLASMIC_RETICULUM_MEMBRANE	GO_ROUGH_ENDOPLASMIC_RETICULUM_MEMBRANE		19	0.605177	1.01794	0.469008	0.761904	1	2602	tags=32%, list=17%, signal=38%
GO_REGULATION_OF_LEUKOCYTE_DEGRANULATION	GO_REGULATION_OF_LEUKOCYTE_DEGRANULATION		37	0.558533	1.01755	0.454175	0.762401	1	1370	tags=14%, list=9%, signal=15%
GO_ORGANIC_ACID_TRANSPORT	GO_ORGANIC_ACID_TRANSPORT		231	0.429708	1.01751	0.371041	0.761965	1	1136	tags=10%, list=7%, signal=11%
GO_DOUBLE_STRAND_BREAK_REPAIR	GO_DOUBLE_STRAND_BREAK_REPAIR		149	0.449899	1.01707	0.396825	0.762607	1	2635	tags=12%, list=17%, signal=14%
GO_REGULATION_OF_ENDOCYTOSIS	GO_REGULATION_OF_ENDOCYTOSIS		182	0.444654	1.01624	0.4025	0.764233	1	1316	tags=13%, list=8%, signal=14%
GO_MEIOTIC_CELL_CYCLE_PROCESS	GO_MEIOTIC_CELL_CYCLE_PROCESS		122	0.457833	1.01602	0.414027	0.764282	1	983	tags=7%, list=6%, signal=7%
GO_NEGATIVE_REGULATION_OF_ENDOTHELIAL_CELL_PROLIFERATION	GO_NEGATIVE_REGULATION_OF_ENDOTHELIAL_CELL_PROLIFERATION		31	0.574443	1.01601	0.428571	0.763791	1	1103	tags=13%, list=7%, signal=14%
GO_BONE_MORPHOGENESIS	GO_BONE_MORPHOGENESIS		76	0.495682	1.01598	0.413636	0.763327	1	1413	tags=13%, list=9%, signal=14%
GO_REGULATION_OF_PROTEIN_SECRETION	GO_REGULATION_OF_PROTEIN_SECRETION		332	0.415149	1.01583	0.398496	0.763194	1	1310	tags=12%, list=8%, signal=13%
GO_NEGATIVE_REGULATION_OF_OXIDATIVE_STRESS_INDUCED_INTRINSIC_APOPTOTIC_SIGNALING_PATHWAY	GO_NEGATIVE_REGULATION_OF_OXIDATIVE_STRESS_INDUCED_INTRINSIC_APOPTOTIC_SIGNALING_PATHWAY		18	0.608897	1.01575	0.469388	0.762905	1	2062	tags=22%, list=13%, signal=26%
GO_ORGANIC_ACID_TRANSMEMBRANE_TRANSPORTER_ACTIVITY	GO_ORGANIC_ACID_TRANSMEMBRANE_TRANSPORTER_ACTIVITY		127	0.458719	1.01549	0.427368	0.763063	1	1136	tags=13%, list=7%, signal=13%
GO_GLUTATHIONE_METABOLIC_PROCESS	GO_GLUTATHIONE_METABOLIC_PROCESS		48	0.519696	1.01538	0.433761	0.762824	1	1421	tags=17%, list=9%, signal=18%
GO_RESPONSE_TO_VITAMIN_A	GO_RESPONSE_TO_VITAMIN_A		18	0.610597	1.01506	0.476596	0.76313	1	1405	tags=22%, list=9%, signal=24%
GO_MALE_GAMETE_GENERATION	GO_MALE_GAMETE_GENERATION		361	0.412805	1.01488	0.398417	0.763079	1	1168	tags=9%, list=8%, signal=9%
GO_POSITIVE_REGULATION_OF_LEUKOCYTE_DEGRANULATION	GO_POSITIVE_REGULATION_OF_LEUKOCYTE_DEGRANULATION		16	0.619979	1.01434	0.486111	0.76397	1	1370	tags=19%, list=9%, signal=21%
GO_CYTOPLASMIC_SIDE_OF_MEMBRANE	GO_CYTOPLASMIC_SIDE_OF_MEMBRANE		164	0.44616	1.01404	0.430588	0.764239	1	1593	tags=17%, list=10%, signal=19%
GO_REGULATION_OF_PLASMA_MEMBRANE_ORGANIZATION	GO_REGULATION_OF_PLASMA_MEMBRANE_ORGANIZATION		67	0.48977	1.01377	0.432203	0.764427	1	2217	tags=28%, list=14%, signal=33%
GO_TRANSFERASE_ACTIVITY_TRANSFERRING_GLYCOSYL_GROUPS	GO_TRANSFERASE_ACTIVITY_TRANSFERRING_GLYCOSYL_GROUPS		230	0.433317	1.01376	0.401914	0.763933	1	1588	tags=16%, list=10%, signal=17%
GO_POSITIVE_REGULATION_OF_VIRAL_PROCESS	GO_POSITIVE_REGULATION_OF_VIRAL_PROCESS		83	0.489692	1.01336	0.435345	0.764444	1	2622	tags=19%, list=17%, signal=23%
GO_POSITIVE_REGULATION_OF_DEFENSE_RESPONSE	GO_POSITIVE_REGULATION_OF_DEFENSE_RESPONSE		311	0.422464	1.01297	0.407229	0.764954	1	1306	tags=9%, list=8%, signal=9%
GO_NEGATIVE_REGULATION_OF_ENDOCYTOSIS	GO_NEGATIVE_REGULATION_OF_ENDOCYTOSIS		32	0.549985	1.01284	0.450207	0.764777	1	448	tags=9%, list=3%, signal=10%
GO_MACROMOLECULAR_COMPLEX_DISASSEMBLY	GO_MACROMOLECULAR_COMPLEX_DISASSEMBLY		174	0.43672	1.01252	0.41958	0.765046	1	786	tags=3%, list=5%, signal=4%
GO_BLOOD_COAGULATION_INTRINSIC_PATHWAY	GO_BLOOD_COAGULATION_INTRINSIC_PATHWAY		16	0.613519	1.0123	0.479371	0.76509	1	578	tags=6%, list=4%, signal=6%
GO_GANGLIOSIDE_METABOLIC_PROCESS	GO_GANGLIOSIDE_METABOLIC_PROCESS		26	0.56618	1.01218	0.451943	0.764869	1	1632	tags=35%, list=11%, signal=39%
GO_VACUOLAR_LUMEN	GO_VACUOLAR_LUMEN		100	0.473527	1.01163	0.422018	0.765792	1	1442	tags=31%, list=9%, signal=34%
GO_CELL_CHEMOTAXIS	GO_CELL_CHEMOTAXIS		125	0.46258	1.01159	0.418259	0.765368	1	1507	tags=17%, list=10%, signal=18%
GO_NEGATIVE_REGULATION_OF_LIPID_STORAGE	GO_NEGATIVE_REGULATION_OF_LIPID_STORAGE		16	0.611785	1.01155	0.459839	0.764927	1	3466	tags=25%, list=22%, signal=32%
GO_FC_GAMMA_RECEPTOR_SIGNALING_PATHWAY	GO_FC_GAMMA_RECEPTOR_SIGNALING_PATHWAY		68	0.495133	1.01151	0.415054	0.76452	1	2989	tags=22%, list=19%, signal=27%
GO_ERBB_SIGNALING_PATHWAY	GO_ERBB_SIGNALING_PATHWAY		73	0.486631	1.01123	0.408297	0.764739	1	1923	tags=25%, list=12%, signal=28%
GO_RESPONSE_TO_KETONE	GO_RESPONSE_TO_KETONE		167	0.439959	1.01114	0.416471	0.764445	1	1294	tags=17%, list=8%, signal=19%
GO_TUBE_FORMATION	GO_TUBE_FORMATION		127	0.467479	1.0109	0.428261	0.764605	1	989	tags=14%, list=6%, signal=15%
GO_POSITIVE_REGULATION_OF_VIRAL_GENOME_REPLICATION	GO_POSITIVE_REGULATION_OF_VIRAL_GENOME_REPLICATION		29	0.569867	1.01086	0.447154	0.76417	1	3352	tags=24%, list=22%, signal=31%
GO_KERATAN_SULFATE_BIOSYNTHETIC_PROCESS	GO_KERATAN_SULFATE_BIOSYNTHETIC_PROCESS		25	0.571939	1.01083	0.451143	0.763731	1	1249	tags=32%, list=8%, signal=35%
GO_INSULIN_LIKE_GROWTH_FACTOR_BINDING	GO_INSULIN_LIKE_GROWTH_FACTOR_BINDING		25	0.573647	1.01034	0.477895	0.764458	1	974	tags=20%, list=6%, signal=21%
GO_PHOSPHATIDYLGLYCEROL_ACYL_CHAIN_REMODELING	GO_PHOSPHATIDYLGLYCEROL_ACYL_CHAIN_REMODELING		15	0.615158	1.0103	0.485207	0.764042	1	3102	tags=40%, list=20%, signal=50%
GO_POSITIVE_REGULATION_OF_MYELOID_LEUKOCYTE_MEDIATED_IMMUNITY	GO_POSITIVE_REGULATION_OF_MYELOID_LEUKOCYTE_MEDIATED_IMMUNITY		16	0.620058	1.00995	0.495069	0.764417	1	1370	tags=19%, list=9%, signal=21%
GO_OXIDOREDUCTASE_ACTIVITY_ACTING_ON_THE_CH_CH_GROUP_OF_DONORS_NAD_OR_NADP_AS_ACCEPTOR	GO_OXIDOREDUCTASE_ACTIVITY_ACTING_ON_THE_CH_CH_GROUP_OF_DONORS_NAD_OR_NADP_AS_ACCEPTOR		24	0.57917	1.00929	0.450939	0.765563	1	1824	tags=25%, list=12%, signal=28%
GO_PROTEIN_SERINE_THREONINE_KINASE_INHIBITOR_ACTIVITY	GO_PROTEIN_SERINE_THREONINE_KINASE_INHIBITOR_ACTIVITY		29	0.565568	1.00922	0.46822	0.765247	1	418	tags=10%, list=3%, signal=11%
GO_LYSOSOMAL_LUMEN	GO_LYSOSOMAL_LUMEN		81	0.481412	1.00908	0.421412	0.765171	1	1305	tags=33%, list=8%, signal=36%
GO_IRE1_MEDIATED_UNFOLDED_PROTEIN_RESPONSE	GO_IRE1_MEDIATED_UNFOLDED_PROTEIN_RESPONSE		53	0.504583	1.00862	0.413717	0.765814	1	1547	tags=9%, list=10%, signal=10%
GO_CYTOKINE_METABOLIC_PROCESS	GO_CYTOKINE_METABOLIC_PROCESS		16	0.611911	1.00817	0.5	0.766502	1	1397	tags=19%, list=9%, signal=21%
GO_LRR_DOMAIN_BINDING	GO_LRR_DOMAIN_BINDING		16	0.607747	1.00791	0.482328	0.766709	1	2166	tags=25%, list=14%, signal=29%
GO_WNT_PROTEIN_BINDING	GO_WNT_PROTEIN_BINDING		28	0.566786	1.00791	0.457661	0.766198	1	89	tags=7%, list=1%, signal=7%
GO_REGULATION_OF_PHAGOCYTOSIS	GO_REGULATION_OF_PHAGOCYTOSIS		59	0.510569	1.00783	0.466063	0.765889	1	1316	tags=17%, list=8%, signal=18%
GO_POSITIVE_REGULATION_OF_TISSUE_REMODELING	GO_POSITIVE_REGULATION_OF_TISSUE_REMODELING		22	0.584855	1.00758	0.461053	0.76598	1	770	tags=18%, list=5%, signal=19%
GO_SMALL_RIBOSOMAL_SUBUNIT	GO_SMALL_RIBOSOMAL_SUBUNIT		62	0.501155	1.00742	0.443459	0.765917	1	4048	tags=50%, list=26%, signal=67%
GO_ORGANELLE_SUBCOMPARTMENT	GO_ORGANELLE_SUBCOMPARTMENT		274	0.423526	1.00715	0.415385	0.766085	1	1249	tags=11%, list=8%, signal=12%
GO_GAMETE_GENERATION	GO_GAMETE_GENERATION		451	0.40114	1.00679	0.416452	0.766502	1	1168	tags=9%, list=8%, signal=9%
GO_REGULATION_OF_PHOSPHOLIPASE_C_ACTIVITY	GO_REGULATION_OF_PHOSPHOLIPASE_C_ACTIVITY		38	0.543529	1.00653	0.457426	0.766675	1	1228	tags=11%, list=8%, signal=11%
GO_REGULATION_OF_OXIDATIVE_STRESS_INDUCED_CELL_DEATH	GO_REGULATION_OF_OXIDATIVE_STRESS_INDUCED_CELL_DEATH		39	0.541624	1.0062	0.463983	0.767004	1	541	tags=8%, list=3%, signal=8%
GO_KINASE_ACTIVATOR_ACTIVITY	GO_KINASE_ACTIVATOR_ACTIVITY		51	0.512571	1.00606	0.451467	0.76684	1	1325	tags=22%, list=9%, signal=24%
GO_EPITHELIAL_CELL_PROLIFERATION	GO_EPITHELIAL_CELL_PROLIFERATION		81	0.485119	1.00594	0.435165	0.766626	1	1520	tags=23%, list=10%, signal=26%
GO_CYTOPLASMIC_TRANSLATION	GO_CYTOPLASMIC_TRANSLATION		34	0.557822	1.00576	0.467249	0.766554	1	2803	tags=35%, list=18%, signal=43%
GO_NEGATIVE_REGULATION_OF_BLOOD_PRESSURE	GO_NEGATIVE_REGULATION_OF_BLOOD_PRESSURE		36	0.54862	1.00518	0.48073	0.767518	1	1379	tags=22%, list=9%, signal=24%
GO_REGULATION_OF_INTERFERON_ALPHA_PRODUCTION	GO_REGULATION_OF_INTERFERON_ALPHA_PRODUCTION		17	0.592102	1.00511	0.477642	0.767211	1	1020	tags=12%, list=7%, signal=13%
GO_REGULATION_OF_PROTEASOMAL_UBIQUITIN_DEPENDENT_PROTEIN_CATABOLIC_PROCESS	GO_REGULATION_OF_PROTEASOMAL_UBIQUITIN_DEPENDENT_PROTEIN_CATABOLIC_PROCESS		141	0.449317	1.00481	0.424569	0.767495	1	931	tags=6%, list=6%, signal=7%
GO_REGULATION_OF_SMOOTH_MUSCLE_CELL_MIGRATION	GO_REGULATION_OF_SMOOTH_MUSCLE_CELL_MIGRATION		47	0.52528	1.00475	0.444898	0.767127	1	2505	tags=32%, list=16%, signal=38%
GO_CELLULAR_RESPONSE_TO_INTERLEUKIN_1	GO_CELLULAR_RESPONSE_TO_INTERLEUKIN_1		67	0.488478	1.00459	0.415663	0.767027	1	1397	tags=24%, list=9%, signal=26%
GO_REGULATION_OF_POSITIVE_CHEMOTAXIS	GO_REGULATION_OF_POSITIVE_CHEMOTAXIS		21	0.59261	1.00451	0.488462	0.76672	1	1346	tags=33%, list=9%, signal=36%
GO_B_CELL_HOMEOSTASIS	GO_B_CELL_HOMEOSTASIS		21	0.581082	1.00353	0.478079	0.768759	1	225	tags=5%, list=1%, signal=5%
GO_CYTOKINE_RECEPTOR_BINDING	GO_CYTOKINE_RECEPTOR_BINDING		207	0.43109	1.00335	0.436019	0.768695	1	1448	tags=16%, list=9%, signal=18%
GO_DNA_SECONDARY_STRUCTURE_BINDING	GO_DNA_SECONDARY_STRUCTURE_BINDING		22	0.590439	1.00322	0.495069	0.768512	1	50	tags=5%, list=0%, signal=5%
GO_NEGATIVE_REGULATION_OF_CATION_TRANSMEMBRANE_TRANSPORT	GO_NEGATIVE_REGULATION_OF_CATION_TRANSMEMBRANE_TRANSPORT		48	0.504202	1.00302	0.465839	0.768494	1	1275	tags=17%, list=8%, signal=18%
GO_NEGATIVE_REGULATION_OF_CELLULAR_AMIDE_METABOLIC_PROCESS	GO_NEGATIVE_REGULATION_OF_CELLULAR_AMIDE_METABOLIC_PROCESS		118	0.461215	1.00271	0.429515	0.7688	1	1511	tags=14%, list=10%, signal=15%
GO_CAMP_BINDING	GO_CAMP_BINDING		20	0.594276	1.00231	0.481557	0.769297	1	1694	tags=20%, list=11%, signal=22%
GO_CARDIAC_CELL_DEVELOPMENT	GO_CARDIAC_CELL_DEVELOPMENT		47	0.521275	1.00194	0.43	0.769726	1	1887	tags=23%, list=12%, signal=27%
GO_LIPOSACCHARIDE_METABOLIC_PROCESS	GO_LIPOSACCHARIDE_METABOLIC_PROCESS		103	0.46752	1.00184	0.468132	0.769498	1	1337	tags=18%, list=9%, signal=20%
GO_RESPONSE_TO_ZINC_ION	GO_RESPONSE_TO_ZINC_ION		43	0.525898	1.00066	0.461378	0.772021	1	298	tags=7%, list=2%, signal=7%
GO_PYRIMIDINE_NUCLEOTIDE_METABOLIC_PROCESS	GO_PYRIMIDINE_NUCLEOTIDE_METABOLIC_PROCESS		42	0.53227	1.00046	0.469729	0.771996	1	203	tags=5%, list=1%, signal=5%
GO_POSITIVE_REGULATION_OF_CAMP_METABOLIC_PROCESS	GO_POSITIVE_REGULATION_OF_CAMP_METABOLIC_PROCESS		69	0.493931	1.00042	0.43469	0.771594	1	1726	tags=17%, list=11%, signal=19%
GO_PEPTIDASE_ACTIVITY	GO_PEPTIDASE_ACTIVITY		500	0.394073	1.00027	0.423729	0.771444	1	1506	tags=11%, list=10%, signal=12%
GO_RESPIRATORY_GASEOUS_EXCHANGE	GO_RESPIRATORY_GASEOUS_EXCHANGE		41	0.529425	1.00003	0.471074	0.771522	1	1495	tags=24%, list=10%, signal=27%
GO_WNT_SIGNALING_PATHWAY	GO_WNT_SIGNALING_PATHWAY		323	0.408934	0.999797	0.428212	0.771624	1	1580	tags=13%, list=10%, signal=14%
GO_POSITIVE_REGULATION_OF_ENDOTHELIAL_CELL_DIFFERENTIATION	GO_POSITIVE_REGULATION_OF_ENDOTHELIAL_CELL_DIFFERENTIATION		15	0.598944	0.998465	0.484787	0.774523	1	3103	tags=33%, list=20%, signal=42%
GO_SIGNAL_PEPTIDE_PROCESSING	GO_SIGNAL_PEPTIDE_PROCESSING		22	0.575809	0.998028	0.478992	0.775139	1	965	tags=14%, list=6%, signal=15%
GO_REGULATION_OF_CYCLIN_DEPENDENT_PROTEIN_KINASE_ACTIVITY	GO_REGULATION_OF_CYCLIN_DEPENDENT_PROTEIN_KINASE_ACTIVITY		91	0.475421	0.997672	0.414097	0.775518	1	225	tags=4%, list=1%, signal=4%
GO_MISMATCH_REPAIR	GO_MISMATCH_REPAIR		27	0.566506	0.997505	0.474946	0.775433	1	90	tags=4%, list=1%, signal=4%
GO_REGULATION_OF_CHOLESTEROL_METABOLIC_PROCESS	GO_REGULATION_OF_CHOLESTEROL_METABOLIC_PROCESS		21	0.566174	0.997278	0.478088	0.775533	1	2659	tags=24%, list=17%, signal=29%
GO_EPIDERMIS_MORPHOGENESIS	GO_EPIDERMIS_MORPHOGENESIS		24	0.571375	0.997035	0.46888	0.775646	1	794	tags=17%, list=5%, signal=18%
GO_DNA_TEMPLATED_TRANSCRIPTION_INITIATION	GO_DNA_TEMPLATED_TRANSCRIPTION_INITIATION		192	0.436162	0.996912	0.444444	0.775455	1	1584	tags=11%, list=10%, signal=12%
GO_NEGATIVE_REGULATION_OF_TUMOR_NECROSIS_FACTOR_SUPERFAMILY_CYTOKINE_PRODUCTION	GO_NEGATIVE_REGULATION_OF_TUMOR_NECROSIS_FACTOR_SUPERFAMILY_CYTOKINE_PRODUCTION		35	0.549562	0.996875	0.4926	0.775034	1	1564	tags=14%, list=10%, signal=16%
GO_TRANSFERASE_COMPLEX_TRANSFERRING_PHOSPHORUS_CONTAINING_GROUPS	GO_TRANSFERASE_COMPLEX_TRANSFERRING_PHOSPHORUS_CONTAINING_GROUPS		224	0.427133	0.996125	0.435714	0.776427	1	1135	tags=5%, list=7%, signal=5%
GO_REGULATION_OF_PROTEIN_CATABOLIC_PROCESS	GO_REGULATION_OF_PROTEIN_CATABOLIC_PROCESS		365	0.404059	0.99579	0.422705	0.776799	1	1677	tags=10%, list=11%, signal=11%
GO_T_CELL_MEDIATED_IMMUNITY	GO_T_CELL_MEDIATED_IMMUNITY		24	0.564852	0.995176	0.48996	0.77788	1	1929	tags=21%, list=12%, signal=24%
GO_TRANS_GOLGI_NETWORK_TRANSPORT_VESICLE	GO_TRANS_GOLGI_NETWORK_TRANSPORT_VESICLE		24	0.554985	0.994934	0.491936	0.778006	1	2217	tags=21%, list=14%, signal=24%
GO_RIBONUCLEOPROTEIN_GRANULE	GO_RIBONUCLEOPROTEIN_GRANULE		130	0.446934	0.994529	0.447191	0.778508	1	1435	tags=12%, list=9%, signal=13%
GO_CELLULAR_ALDEHYDE_METABOLIC_PROCESS	GO_CELLULAR_ALDEHYDE_METABOLIC_PROCESS		74	0.487153	0.993837	0.447479	0.779783	1	1256	tags=12%, list=8%, signal=13%
GO_POSITIVE_REGULATION_OF_LEUKOCYTE_CHEMOTAXIS	GO_POSITIVE_REGULATION_OF_LEUKOCYTE_CHEMOTAXIS		65	0.500691	0.993559	0.475877	0.780056	1	1562	tags=23%, list=10%, signal=26%
GO_ATPASE_BINDING	GO_ATPASE_BINDING		66	0.492748	0.993532	0.463617	0.779606	1	1011	tags=12%, list=7%, signal=13%
GO_EPITHELIAL_CELL_DIFFERENTIATION	GO_EPITHELIAL_CELL_DIFFERENTIATION		416	0.394574	0.993461	0.458445	0.779266	1	993	tags=14%, list=6%, signal=14%
GO_NAD_ADP_RIBOSYLTRANSFERASE_ACTIVITY	GO_NAD_ADP_RIBOSYLTRANSFERASE_ACTIVITY		25	0.558481	0.993327	0.454357	0.77913	1	2266	tags=36%, list=15%, signal=42%
GO_REGULATION_OF_TYPE_2_IMMUNE_RESPONSE	GO_REGULATION_OF_TYPE_2_IMMUNE_RESPONSE		22	0.581864	0.992759	0.503953	0.780067	1	656	tags=14%, list=4%, signal=14%
GO_CARDIAC_VENTRICLE_DEVELOPMENT	GO_CARDIAC_VENTRICLE_DEVELOPMENT		100	0.464287	0.99266	0.47216	0.779821	1	1508	tags=20%, list=10%, signal=22%
GO_POLYSOME	GO_POLYSOME		34	0.536132	0.992497	0.474576	0.779727	1	791	tags=15%, list=5%, signal=15%
GO_DNA_METHYLATION_OR_DEMETHYLATION	GO_DNA_METHYLATION_OR_DEMETHYLATION		49	0.515358	0.991864	0.482546	0.780838	1	2357	tags=22%, list=15%, signal=26%
GO_POSITIVE_REGULATION_OF_VASCULAR_ENDOTHELIAL_GROWTH_FACTOR_PRODUCTION	GO_POSITIVE_REGULATION_OF_VASCULAR_ENDOTHELIAL_GROWTH_FACTOR_PRODUCTION		26	0.558105	0.991479	0.5	0.781359	1	1857	tags=23%, list=12%, signal=26%
GO_NEGATIVE_REGULATION_OF_INFLAMMATORY_RESPONSE	GO_NEGATIVE_REGULATION_OF_INFLAMMATORY_RESPONSE		83	0.47784	0.99124	0.45279	0.781469	1	1790	tags=17%, list=12%, signal=19%
GO_REGULATION_OF_RECEPTOR_RECYCLING	GO_REGULATION_OF_RECEPTOR_RECYCLING		18	0.594699	0.991176	0.493097	0.781123	1	572	tags=17%, list=4%, signal=17%
GO_CELLULAR_PROTEIN_COMPLEX_ASSEMBLY	GO_CELLULAR_PROTEIN_COMPLEX_ASSEMBLY		303	0.410689	0.991077	0.477387	0.780874	1	1693	tags=7%, list=11%, signal=8%
GO_LACTATION	GO_LACTATION		36	0.529866	0.990772	0.482906	0.781185	1	709	tags=8%, list=5%, signal=9%
GO_POSITIVE_REGULATION_OF_CYCLIN_DEPENDENT_PROTEIN_KINASE_ACTIVITY	GO_POSITIVE_REGULATION_OF_CYCLIN_DEPENDENT_PROTEIN_KINASE_ACTIVITY		33	0.534055	0.990357	0.463918	0.78177	1	1677	tags=15%, list=11%, signal=17%
GO_IN_UTERO_EMBRYONIC_DEVELOPMENT	GO_IN_UTERO_EMBRYONIC_DEVELOPMENT		298	0.411942	0.99027	0.458438	0.781467	1	1146	tags=14%, list=7%, signal=15%
GO_POSITIVE_REGULATION_OF_CYCLIC_NUCLEOTIDE_METABOLIC_PROCESS	GO_POSITIVE_REGULATION_OF_CYCLIC_NUCLEOTIDE_METABOLIC_PROCESS		86	0.472139	0.99018	0.467091	0.781192	1	1379	tags=15%, list=9%, signal=16%
GO_INTERMEDIATE_FILAMENT_ORGANIZATION	GO_INTERMEDIATE_FILAMENT_ORGANIZATION		15	0.600497	0.988101	0.498994	0.78607	1	138	tags=13%, list=1%, signal=13%
GO_INTERMEDIATE_FILAMENT_BASED_PROCESS	GO_INTERMEDIATE_FILAMENT_BASED_PROCESS		31	0.535122	0.987533	0.492569	0.786971	1	244	tags=10%, list=2%, signal=10%
GO_PHOTOPERIODISM	GO_PHOTOPERIODISM		22	0.566462	0.987352	0.503068	0.786906	1	16	tags=5%, list=0%, signal=5%
GO_TRANSFERASE_ACTIVITY_TRANSFERRING_ACYL_GROUPS	GO_TRANSFERASE_ACTIVITY_TRANSFERRING_ACYL_GROUPS		210	0.420991	0.987157	0.470721	0.786892	1	1006	tags=6%, list=6%, signal=6%
GO_GLYCOSYL_COMPOUND_CATABOLIC_PROCESS	GO_GLYCOSYL_COMPOUND_CATABOLIC_PROCESS		32	0.543312	0.986795	0.484342	0.787303	1	1158	tags=19%, list=7%, signal=20%
GO_VASCULAR_ENDOTHELIAL_GROWTH_FACTOR_RECEPTOR_SIGNALING_PATHWAY	GO_VASCULAR_ENDOTHELIAL_GROWTH_FACTOR_RECEPTOR_SIGNALING_PATHWAY		72	0.487708	0.986017	0.466231	0.788788	1	1887	tags=15%, list=12%, signal=17%
GO_INNATE_IMMUNE_RESPONSE	GO_INNATE_IMMUNE_RESPONSE		411	0.3943	0.985748	0.444737	0.78899	1	1461	tags=13%, list=9%, signal=14%
GO_REGULATION_OF_STEROID_HORMONE_SECRETION	GO_REGULATION_OF_STEROID_HORMONE_SECRETION		18	0.577791	0.985641	0.506931	0.788755	1	1901	tags=22%, list=12%, signal=25%
GO_REGULATION_OF_JNK_CASCADE	GO_REGULATION_OF_JNK_CASCADE		148	0.447335	0.98553	0.472973	0.788541	1	1821	tags=16%, list=12%, signal=18%
GO_TOLL_LIKE_RECEPTOR_SIGNALING_PATHWAY	GO_TOLL_LIKE_RECEPTOR_SIGNALING_PATHWAY		78	0.473444	0.985191	0.462585	0.78894	1	1389	tags=13%, list=9%, signal=14%
GO_ENDOPLASMIC_RETICULUM_GOLGI_INTERMEDIATE_COMPARTMENT	GO_ENDOPLASMIC_RETICULUM_GOLGI_INTERMEDIATE_COMPARTMENT		94	0.471883	0.984567	0.480349	0.790084	1	2175	tags=20%, list=14%, signal=23%
GO_POSITIVE_REGULATION_OF_ENDOCYTOSIS	GO_POSITIVE_REGULATION_OF_ENDOCYTOSIS		107	0.456032	0.984461	0.472527	0.789842	1	1135	tags=14%, list=7%, signal=15%
GO_MEMBRANE_LIPID_CATABOLIC_PROCESS	GO_MEMBRANE_LIPID_CATABOLIC_PROCESS		22	0.576435	0.984327	0.496945	0.789653	1	1857	tags=41%, list=12%, signal=46%
GO_NOTCH_SIGNALING_PATHWAY	GO_NOTCH_SIGNALING_PATHWAY		105	0.461494	0.984201	0.478814	0.789463	1	620	tags=9%, list=4%, signal=9%
GO_PARASYMPATHETIC_NERVOUS_SYSTEM_DEVELOPMENT	GO_PARASYMPATHETIC_NERVOUS_SYSTEM_DEVELOPMENT		17	0.591839	0.983932	0.51	0.789624	1	2520	tags=47%, list=16%, signal=56%
GO_MYELIN_SHEATH	GO_MYELIN_SHEATH		163	0.428321	0.983769	0.449889	0.78954	1	1417	tags=14%, list=9%, signal=15%
GO_CELLULAR_RESPONSE_TO_ACID_CHEMICAL	GO_CELLULAR_RESPONSE_TO_ACID_CHEMICAL		164	0.433056	0.982722	0.488208	0.791667	1	2081	tags=18%, list=13%, signal=20%
GO_MULTICELLULAR_ORGANISMAL_HOMEOSTASIS	GO_MULTICELLULAR_ORGANISMAL_HOMEOSTASIS		225	0.415473	0.981773	0.50591	0.793566	1	1961	tags=18%, list=13%, signal=20%
GO_MAMMARY_GLAND_EPITHELIAL_CELL_DIFFERENTIATION	GO_MAMMARY_GLAND_EPITHELIAL_CELL_DIFFERENTIATION		15	0.598081	0.981635	0.509842	0.793394	1	2191	tags=40%, list=14%, signal=47%
GO_UBIQUITIN_DEPENDENT_PROTEIN_CATABOLIC_PROCESS_VIA_THE_MULTIVESICULAR_BODY_SORTING_PATHWAY	GO_UBIQUITIN_DEPENDENT_PROTEIN_CATABOLIC_PROCESS_VIA_THE_MULTIVESICULAR_BODY_SORTING_PATHWAY		15	0.59543	0.981552	0.50505	0.793107	1	345	tags=7%, list=2%, signal=7%
GO_COLLAGEN_BINDING	GO_COLLAGEN_BINDING		56	0.499072	0.981536	0.493507	0.79264	1	1266	tags=18%, list=8%, signal=19%
GO_CELLULAR_METABOLIC_COMPOUND_SALVAGE	GO_CELLULAR_METABOLIC_COMPOUND_SALVAGE		34	0.515836	0.981049	0.475	0.793341	1	1355	tags=9%, list=9%, signal=10%
GO_NEGATIVE_REGULATION_OF_DEPHOSPHORYLATION	GO_NEGATIVE_REGULATION_OF_DEPHOSPHORYLATION		68	0.481005	0.980284	0.482609	0.794793	1	1347	tags=6%, list=9%, signal=6%
GO_DNA_DEALKYLATION	GO_DNA_DEALKYLATION		17	0.594353	0.979511	0.540275	0.796247	1	2357	tags=29%, list=15%, signal=35%
GO_NEGATIVE_REGULATION_OF_NUCLEOTIDE_METABOLIC_PROCESS	GO_NEGATIVE_REGULATION_OF_NUCLEOTIDE_METABOLIC_PROCESS		57	0.493165	0.979367	0.479482	0.796121	1	1088	tags=11%, list=7%, signal=11%
GO_REGULATION_OF_CELLULAR_AMIDE_METABOLIC_PROCESS	GO_REGULATION_OF_CELLULAR_AMIDE_METABOLIC_PROCESS		314	0.400866	0.978765	0.5058	0.797209	1	2142	tags=16%, list=14%, signal=18%
GO_MEMBRANE_LIPID_METABOLIC_PROCESS	GO_MEMBRANE_LIPID_METABOLIC_PROCESS		166	0.439141	0.978648	0.457399	0.796987	1	1632	tags=17%, list=11%, signal=19%
GO_REGULATION_OF_CATION_CHANNEL_ACTIVITY	GO_REGULATION_OF_CATION_CHANNEL_ACTIVITY		71	0.47704	0.977153	0.468619	0.800342	1	1275	tags=25%, list=8%, signal=27%
GO_NEGATIVE_REGULATION_OF_STRESS_FIBER_ASSEMBLY	GO_NEGATIVE_REGULATION_OF_STRESS_FIBER_ASSEMBLY		16	0.587742	0.977057	0.52	0.80007	1	1921	tags=19%, list=12%, signal=21%
GO_PHAGOCYTOSIS	GO_PHAGOCYTOSIS		149	0.438393	0.977047	0.458629	0.799582	1	2074	tags=17%, list=13%, signal=20%
GO_REGULATION_OF_SMOOTH_MUSCLE_CELL_PROLIFERATION	GO_REGULATION_OF_SMOOTH_MUSCLE_CELL_PROLIFERATION		92	0.46327	0.976839	0.494553	0.799599	1	1405	tags=17%, list=9%, signal=19%
GO_NEGATIVE_REGULATION_OF_HYDROLASE_ACTIVITY	GO_NEGATIVE_REGULATION_OF_HYDROLASE_ACTIVITY		311	0.406304	0.976836	0.510843	0.799099	1	1887	tags=14%, list=12%, signal=15%
GO_ATRIAL_SEPTUM_DEVELOPMENT	GO_ATRIAL_SEPTUM_DEVELOPMENT		16	0.600124	0.975895	0.54191	0.800982	1	1242	tags=19%, list=8%, signal=20%
GO_POSITIVE_REGULATION_OF_B_CELL_MEDIATED_IMMUNITY	GO_POSITIVE_REGULATION_OF_B_CELL_MEDIATED_IMMUNITY		19	0.592717	0.975721	0.511952	0.800911	1	656	tags=5%, list=4%, signal=5%
GO_REGULATION_OF_PROTEIN_INSERTION_INTO_MITOCHONDRIAL_MEMBRANE_INVOLVED_IN_APOPTOTIC_SIGNALING_PATHWAY	GO_REGULATION_OF_PROTEIN_INSERTION_INTO_MITOCHONDRIAL_MEMBRANE_INVOLVED_IN_APOPTOTIC_SIGNALING_PATHWAY		27	0.55312	0.975667	0.496842	0.800558	1	813	tags=11%, list=5%, signal=12%
GO_ACTIN_FILAMENT_POLYMERIZATION	GO_ACTIN_FILAMENT_POLYMERIZATION		21	0.574036	0.975522	0.492784	0.8004	1	70	tags=5%, list=0%, signal=5%
GO_BRANCHING_INVOLVED_IN_SALIVARY_GLAND_MORPHOGENESIS	GO_BRANCHING_INVOLVED_IN_SALIVARY_GLAND_MORPHOGENESIS		16	0.603093	0.975205	0.55814	0.80069	1	1396	tags=38%, list=9%, signal=41%
GO_NEURON_PROJECTION_MEMBRANE	GO_NEURON_PROJECTION_MEMBRANE		32	0.542236	0.973858	0.52043	0.803594	1	936	tags=22%, list=6%, signal=23%
GO_PEPTIDE_CATABOLIC_PROCESS	GO_PEPTIDE_CATABOLIC_PROCESS		21	0.560035	0.973439	0.496855	0.804168	1	1350	tags=24%, list=9%, signal=26%
GO_PHOSPHOLIPASE_ACTIVITY	GO_PHOSPHOLIPASE_ACTIVITY		84	0.463302	0.973352	0.521277	0.803894	1	1845	tags=25%, list=12%, signal=28%
GO_RIBOSOME_BINDING	GO_RIBOSOME_BINDING		42	0.511802	0.972761	0.483235	0.804848	1	2777	tags=24%, list=18%, signal=29%
GO_ACTOMYOSIN	GO_ACTOMYOSIN		56	0.485404	0.972552	0.495816	0.80488	1	2536	tags=27%, list=16%, signal=32%
GO_SARCOPLASM	GO_SARCOPLASM		61	0.485565	0.972389	0.516432	0.804787	1	1199	tags=23%, list=8%, signal=25%
GO_REGULATION_OF_GLIAL_CELL_PROLIFERATION	GO_REGULATION_OF_GLIAL_CELL_PROLIFERATION		21	0.559317	0.971698	0.50996	0.806081	1	2280	tags=33%, list=15%, signal=39%
GO_TRANSCRIPTIONAL_ACTIVATOR_ACTIVITY_RNA_POLYMERASE_II_DISTAL_ENHANCER_SEQUENCE_SPECIFIC_BINDING	GO_TRANSCRIPTIONAL_ACTIVATOR_ACTIVITY_RNA_POLYMERASE_II_DISTAL_ENHANCER_SEQUENCE_SPECIFIC_BINDING		25	0.547211	0.971618	0.506667	0.805755	1	1672	tags=20%, list=11%, signal=22%
GO_NEGATIVE_REGULATION_OF_TRANSPORTER_ACTIVITY	GO_NEGATIVE_REGULATION_OF_TRANSPORTER_ACTIVITY		51	0.504979	0.971576	0.48954	0.805357	1	1275	tags=18%, list=8%, signal=19%
GO_BICARBONATE_TRANSPORT	GO_BICARBONATE_TRANSPORT		43	0.512154	0.971296	0.525751	0.805547	1	946	tags=16%, list=6%, signal=17%
GO_BRANCHED_CHAIN_AMINO_ACID_METABOLIC_PROCESS	GO_BRANCHED_CHAIN_AMINO_ACID_METABOLIC_PROCESS		23	0.553427	0.971287	0.506198	0.805064	1	3450	tags=26%, list=22%, signal=34%
GO_AMELOGENESIS	GO_AMELOGENESIS		16	0.593692	0.971192	0.538153	0.804797	1	1378	tags=25%, list=9%, signal=27%
GO_REGULATION_OF_REACTIVE_OXYGEN_SPECIES_BIOSYNTHETIC_PROCESS	GO_REGULATION_OF_REACTIVE_OXYGEN_SPECIES_BIOSYNTHETIC_PROCESS		57	0.496115	0.970763	0.501075	0.8054	1	2062	tags=30%, list=13%, signal=34%
GO_NEGATIVE_REGULATION_OF_PHOSPHORUS_METABOLIC_PROCESS	GO_NEGATIVE_REGULATION_OF_PHOSPHORUS_METABOLIC_PROCESS		498	0.385018	0.96967	0.521858	0.807695	1	1410	tags=12%, list=9%, signal=13%
GO_NEGATIVE_REGULATION_OF_MITOTIC_CELL_CYCLE	GO_NEGATIVE_REGULATION_OF_MITOTIC_CELL_CYCLE		175	0.426529	0.969568	0.5	0.807447	1	1396	tags=9%, list=9%, signal=10%
GO_REGULATION_OF_MAP_KINASE_ACTIVITY	GO_REGULATION_OF_MAP_KINASE_ACTIVITY		297	0.404918	0.969413	0.521519	0.807339	1	1990	tags=19%, list=13%, signal=21%
GO_POSITIVE_REGULATION_OF_PROTEIN_CATABOLIC_PROCESS	GO_POSITIVE_REGULATION_OF_PROTEIN_CATABOLIC_PROCESS		247	0.414648	0.969211	0.494975	0.80738	1	2245	tags=13%, list=14%, signal=15%
GO_PROTEIN_LIPID_COMPLEX_SUBUNIT_ORGANIZATION	GO_PROTEIN_LIPID_COMPLEX_SUBUNIT_ORGANIZATION		32	0.528073	0.96882	0.509554	0.807834	1	1083	tags=13%, list=7%, signal=13%
GO_ALCOHOL_BIOSYNTHETIC_PROCESS	GO_ALCOHOL_BIOSYNTHETIC_PROCESS		104	0.449694	0.96824	0.490405	0.808784	1	1949	tags=16%, list=13%, signal=19%
GO_TRANSFORMING_GROWTH_FACTOR_BETA_RECEPTOR_BINDING	GO_TRANSFORMING_GROWTH_FACTOR_BETA_RECEPTOR_BINDING		48	0.501772	0.968142	0.513158	0.808525	1	1410	tags=19%, list=9%, signal=21%
GO_ORGANIC_ACID_CATABOLIC_PROCESS	GO_ORGANIC_ACID_CATABOLIC_PROCESS		188	0.421852	0.967782	0.53253	0.808927	1	1502	tags=15%, list=10%, signal=17%
GO_ANTIGEN_PROCESSING_AND_PRESENTATION_OF_PEPTIDE_ANTIGEN	GO_ANTIGEN_PROCESSING_AND_PRESENTATION_OF_PEPTIDE_ANTIGEN		153	0.432221	0.967782	0.504695	0.808424	1	909	tags=5%, list=6%, signal=5%
GO_POSITIVE_REGULATION_OF_BIOMINERAL_TISSUE_DEVELOPMENT	GO_POSITIVE_REGULATION_OF_BIOMINERAL_TISSUE_DEVELOPMENT		34	0.533149	0.967271	0.52	0.809177	1	1466	tags=26%, list=9%, signal=29%
GO_PROTEIN_TETRAMERIZATION	GO_PROTEIN_TETRAMERIZATION		124	0.44395	0.967155	0.537797	0.808967	1	2448	tags=21%, list=16%, signal=25%
GO_POSITIVE_REGULATION_OF_CELLULAR_COMPONENT_BIOGENESIS	GO_POSITIVE_REGULATION_OF_CELLULAR_COMPONENT_BIOGENESIS		359	0.395876	0.966721	0.54798	0.809591	1	1244	tags=10%, list=8%, signal=10%
GO_REGULATION_OF_CELL_SUBSTRATE_ADHESION	GO_REGULATION_OF_CELL_SUBSTRATE_ADHESION		160	0.426884	0.966164	0.502155	0.810477	1	1228	tags=16%, list=8%, signal=17%
GO_CILIARY_MEMBRANE	GO_CILIARY_MEMBRANE		67	0.475331	0.965907	0.481633	0.810587	1	1793	tags=16%, list=12%, signal=18%
GO_REGULATION_OF_PROTEIN_SUMOYLATION	GO_REGULATION_OF_PROTEIN_SUMOYLATION		19	0.579997	0.965581	0.53144	0.810913	1	2933	tags=32%, list=19%, signal=39%
GO_RESPONSE_TO_STEROID_HORMONE	GO_RESPONSE_TO_STEROID_HORMONE		450	0.37997	0.965495	0.562147	0.810621	1	1416	tags=14%, list=9%, signal=15%
GO_ENTRAINMENT_OF_CIRCADIAN_CLOCK_BY_PHOTOPERIOD	GO_ENTRAINMENT_OF_CIRCADIAN_CLOCK_BY_PHOTOPERIOD		17	0.575369	0.965445	0.530738	0.810253	1	16	tags=6%, list=0%, signal=6%
GO_ACTIVE_ION_TRANSMEMBRANE_TRANSPORTER_ACTIVITY	GO_ACTIVE_ION_TRANSMEMBRANE_TRANSPORTER_ACTIVITY		157	0.42344	0.964955	0.5	0.810999	1	1558	tags=13%, list=10%, signal=14%
GO_ENDOPEPTIDASE_ACTIVITY	GO_ENDOPEPTIDASE_ACTIVITY		332	0.396262	0.963832	0.53616	0.813404	1	1651	tags=12%, list=11%, signal=13%
GO_GLYCEROLIPID_METABOLIC_PROCESS	GO_GLYCEROLIPID_METABOLIC_PROCESS		327	0.394425	0.963605	0.515464	0.813531	1	2358	tags=18%, list=15%, signal=20%
GO_NEGATIVE_REGULATION_OF_RESPONSE_TO_REACTIVE_OXYGEN_SPECIES	GO_NEGATIVE_REGULATION_OF_RESPONSE_TO_REACTIVE_OXYGEN_SPECIES		15	0.589651	0.963446	0.550098	0.8134	1	24	tags=7%, list=0%, signal=7%
GO_POSITIVE_REGULATION_OF_RECEPTOR_ACTIVITY	GO_POSITIVE_REGULATION_OF_RECEPTOR_ACTIVITY		39	0.505201	0.963378	0.501044	0.813062	1	1441	tags=28%, list=9%, signal=31%
GO_REGULATION_OF_LEUKOCYTE_MIGRATION	GO_REGULATION_OF_LEUKOCYTE_MIGRATION		123	0.4382	0.962707	0.515766	0.814265	1	1562	tags=18%, list=10%, signal=20%
GO_VACUOLE_ORGANIZATION	GO_VACUOLE_ORGANIZATION		151	0.420852	0.962375	0.495434	0.814628	1	2296	tags=19%, list=15%, signal=22%
GO_CELLULAR_RESPONSE_TO_STEROID_HORMONE_STIMULUS	GO_CELLULAR_RESPONSE_TO_STEROID_HORMONE_STIMULUS		199	0.420834	0.961677	0.532258	0.815992	1	1677	tags=20%, list=11%, signal=22%
GO_BETA_TUBULIN_BINDING	GO_BETA_TUBULIN_BINDING		35	0.522668	0.961624	0.527149	0.815629	1	885	tags=11%, list=6%, signal=12%
GO_RESPONSE_TO_BMP	GO_RESPONSE_TO_BMP		89	0.461165	0.961385	0.502165	0.815736	1	1505	tags=24%, list=10%, signal=26%
GO_REGULATED_EXOCYTOSIS	GO_REGULATED_EXOCYTOSIS		200	0.421656	0.961315	0.530233	0.815412	1	1346	tags=15%, list=9%, signal=16%
GO_MICROVILLUS	GO_MICROVILLUS		66	0.475489	0.96107	0.481482	0.815519	1	1424	tags=17%, list=9%, signal=18%
GO_GTP_RHO_BINDING	GO_GTP_RHO_BINDING		16	0.58301	0.960997	0.518664	0.815218	1	1575	tags=31%, list=10%, signal=35%
GO_SPERM_EGG_RECOGNITION	GO_SPERM_EGG_RECOGNITION		31	0.536277	0.960723	0.513672	0.815403	1	1904	tags=16%, list=12%, signal=18%
GO_RESPONSE_TO_AMINE	GO_RESPONSE_TO_AMINE		44	0.499176	0.960353	0.50324	0.81582	1	787	tags=11%, list=5%, signal=12%
GO_HEART_MORPHOGENESIS	GO_HEART_MORPHOGENESIS		205	0.411579	0.960333	0.531469	0.815378	1	1508	tags=17%, list=10%, signal=18%
GO_NEGATIVE_REGULATION_OF_PHOSPHORYLATION	GO_NEGATIVE_REGULATION_OF_PHOSPHORYLATION		391	0.384086	0.9597	0.547558	0.816457	1	1410	tags=13%, list=9%, signal=14%
GO_CELLULAR_RESPONSE_TO_LIGHT_STIMULUS	GO_CELLULAR_RESPONSE_TO_LIGHT_STIMULUS		83	0.460787	0.95864	0.528509	0.818638	1	2013	tags=18%, list=13%, signal=21%
GO_CALCIUM_ION_IMPORT	GO_CALCIUM_ION_IMPORT		58	0.486017	0.9582	0.521739	0.819293	1	1397	tags=24%, list=9%, signal=26%
GO_POSITIVE_REGULATION_OF_INTERFERON_BETA_PRODUCTION	GO_POSITIVE_REGULATION_OF_INTERFERON_BETA_PRODUCTION		29	0.531836	0.958155	0.524851	0.818909	1	1953	tags=17%, list=13%, signal=20%
GO_AGING	GO_AGING		244	0.40577	0.958046	0.542079	0.818684	1	1145	tags=12%, list=7%, signal=13%
GO_CENTRIOLAR_SATELLITE	GO_CENTRIOLAR_SATELLITE		23	0.560138	0.957643	0.527383	0.819212	1	244	tags=4%, list=2%, signal=4%
GO_TOLL_LIKE_RECEPTOR_4_SIGNALING_PATHWAY	GO_TOLL_LIKE_RECEPTOR_4_SIGNALING_PATHWAY		17	0.579932	0.957395	0.552239	0.819338	1	3165	tags=24%, list=20%, signal=30%
GO_HETEROTRIMERIC_G_PROTEIN_COMPLEX	GO_HETEROTRIMERIC_G_PROTEIN_COMPLEX		32	0.533974	0.957223	0.514463	0.819275	1	1580	tags=22%, list=10%, signal=24%
GO_REGULATION_OF_RNA_SPLICING	GO_REGULATION_OF_RNA_SPLICING		84	0.453044	0.957019	0.495614	0.819276	1	214	tags=2%, list=1%, signal=2%
GO_NEGATIVE_REGULATION_OF_VIRAL_RELEASE_FROM_HOST_CELL	GO_NEGATIVE_REGULATION_OF_VIRAL_RELEASE_FROM_HOST_CELL		16	0.573945	0.956822	0.528827	0.819305	1	667	tags=13%, list=4%, signal=13%
GO_NEGATIVE_REGULATION_OF_LOCOMOTION	GO_NEGATIVE_REGULATION_OF_LOCOMOTION		231	0.406233	0.956627	0.537915	0.819278	1	1142	tags=15%, list=7%, signal=16%
GO_POSITIVE_REGULATION_OF_INTERFERON_ALPHA_PRODUCTION	GO_POSITIVE_REGULATION_OF_INTERFERON_ALPHA_PRODUCTION		15	0.593788	0.955959	0.570248	0.8205	1	1020	tags=13%, list=7%, signal=14%
GO_REGULATION_OF_CYCLIC_NUCLEOTIDE_METABOLIC_PROCESS	GO_REGULATION_OF_CYCLIC_NUCLEOTIDE_METABOLIC_PROCESS		127	0.436306	0.955917	0.525943	0.820096	1	1726	tags=17%, list=11%, signal=19%
GO_STEROID_METABOLIC_PROCESS	GO_STEROID_METABOLIC_PROCESS		193	0.414513	0.955896	0.535885	0.819647	1	2285	tags=19%, list=15%, signal=22%
GO_PHOTOTRANSDUCTION	GO_PHOTOTRANSDUCTION		34	0.519393	0.955807	0.526539	0.819367	1	2121	tags=21%, list=14%, signal=24%
GO_REGULATION_OF_PLATELET_ACTIVATION	GO_REGULATION_OF_PLATELET_ACTIVATION		29	0.533548	0.955597	0.543651	0.819386	1	2730	tags=34%, list=18%, signal=42%
GO_ACTIVE_TRANSMEMBRANE_TRANSPORTER_ACTIVITY	GO_ACTIVE_TRANSMEMBRANE_TRANSPORTER_ACTIVITY		321	0.394699	0.955363	0.53938	0.819505	1	1751	tags=13%, list=11%, signal=14%
GO_CELLULAR_RESPONSE_TO_PROSTAGLANDIN_E_STIMULUS	GO_CELLULAR_RESPONSE_TO_PROSTAGLANDIN_E_STIMULUS		18	0.566339	0.955112	0.5666	0.819636	1	2667	tags=28%, list=17%, signal=34%
GO_LIPID_BIOSYNTHETIC_PROCESS	GO_LIPID_BIOSYNTHETIC_PROCESS		489	0.377839	0.955094	0.596401	0.819181	1	1949	tags=14%, list=13%, signal=15%
GO_POLYOL_CATABOLIC_PROCESS	GO_POLYOL_CATABOLIC_PROCESS		17	0.56852	0.954726	0.542	0.819577	1	2858	tags=29%, list=18%, signal=36%
GO_STRAND_DISPLACEMENT	GO_STRAND_DISPLACEMENT		25	0.540212	0.954673	0.552846	0.819199	1	2305	tags=16%, list=15%, signal=19%
GO_POSITIVE_REGULATION_OF_PROTEIN_LOCALIZATION_TO_CELL_PERIPHERY	GO_POSITIVE_REGULATION_OF_PROTEIN_LOCALIZATION_TO_CELL_PERIPHERY		33	0.515288	0.954396	0.520256	0.819379	1	1478	tags=30%, list=10%, signal=33%
GO_REGULATION_OF_DNA_DEPENDENT_DNA_REPLICATION	GO_REGULATION_OF_DNA_DEPENDENT_DNA_REPLICATION		38	0.504346	0.954094	0.516878	0.819638	1	989	tags=5%, list=6%, signal=6%
GO_RIBOSOME_ASSEMBLY	GO_RIBOSOME_ASSEMBLY		45	0.501641	0.954093	0.522678	0.819145	1	3088	tags=33%, list=20%, signal=41%
GO_SENSORY_PERCEPTION	GO_SENSORY_PERCEPTION		427	0.381528	0.953835	0.598315	0.81929	1	943	tags=10%, list=6%, signal=10%
GO_REGULATION_OF_HYDROGEN_PEROXIDE_INDUCED_CELL_DEATH	GO_REGULATION_OF_HYDROGEN_PEROXIDE_INDUCED_CELL_DEATH		16	0.583889	0.953812	0.569498	0.818861	1	24	tags=6%, list=0%, signal=6%
GO_ENDOSOMAL_PART	GO_ENDOSOMAL_PART		381	0.385939	0.953598	0.568123	0.818873	1	1433	tags=12%, list=9%, signal=12%
GO_VESICLE_TARGETING	GO_VESICLE_TARGETING		76	0.460034	0.953592	0.541578	0.81839	1	595	tags=5%, list=4%, signal=5%
GO_NEGATIVE_REGULATION_OF_ACTIN_FILAMENT_BUNDLE_ASSEMBLY	GO_NEGATIVE_REGULATION_OF_ACTIN_FILAMENT_BUNDLE_ASSEMBLY		18	0.567784	0.952933	0.527451	0.819506	1	919	tags=11%, list=6%, signal=12%
GO_REGULATION_OF_MYOBLAST_DIFFERENTIATION	GO_REGULATION_OF_MYOBLAST_DIFFERENTIATION		45	0.496969	0.952863	0.537155	0.819194	1	1422	tags=22%, list=9%, signal=24%
GO_REGULATION_OF_ENDOTHELIAL_CELL_MIGRATION	GO_REGULATION_OF_ENDOTHELIAL_CELL_MIGRATION		106	0.452526	0.952818	0.521645	0.818817	1	2110	tags=23%, list=14%, signal=26%
GO_POSITIVE_REGULATION_OF_VIRAL_RELEASE_FROM_HOST_CELL	GO_POSITIVE_REGULATION_OF_VIRAL_RELEASE_FROM_HOST_CELL		15	0.597234	0.952039	0.560575	0.820291	1	2622	tags=53%, list=17%, signal=64%
GO_REGULATION_OF_RENAL_SYSTEM_PROCESS	GO_REGULATION_OF_RENAL_SYSTEM_PROCESS		32	0.524334	0.951797	0.521212	0.820382	1	519	tags=13%, list=3%, signal=13%
GO_RESPONSE_TO_TESTOSTERONE	GO_RESPONSE_TO_TESTOSTERONE		33	0.522582	0.951594	0.53139	0.820407	1	1294	tags=24%, list=8%, signal=26%
GO_MONOCYTE_DIFFERENTIATION	GO_MONOCYTE_DIFFERENTIATION		15	0.584107	0.95127	0.57582	0.820755	1	1887	tags=33%, list=12%, signal=38%
GO_PH_REDUCTION	GO_PH_REDUCTION		36	0.511	0.951165	0.530738	0.820523	1	2490	tags=28%, list=16%, signal=33%
GO_LEUKOCYTE_PROLIFERATION	GO_LEUKOCYTE_PROLIFERATION		66	0.476943	0.951041	0.53913	0.820376	1	2505	tags=24%, list=16%, signal=29%
GO_SARCOPLASMIC_RETICULUM_MEMBRANE	GO_SARCOPLASMIC_RETICULUM_MEMBRANE		31	0.533473	0.950932	0.540179	0.82014	1	1192	tags=29%, list=8%, signal=31%
GO_REGULATION_OF_LIPID_METABOLIC_PROCESS	GO_REGULATION_OF_LIPID_METABOLIC_PROCESS		247	0.403555	0.950613	0.59276	0.820433	1	1228	tags=13%, list=8%, signal=13%
GO_AMINO_ACID_TRANSMEMBRANE_TRANSPORT	GO_AMINO_ACID_TRANSMEMBRANE_TRANSPORT		62	0.477975	0.950174	0.521561	0.821048	1	1136	tags=13%, list=7%, signal=14%
GO_REGULATION_OF_VIRAL_RELEASE_FROM_HOST_CELL	GO_REGULATION_OF_VIRAL_RELEASE_FROM_HOST_CELL		30	0.535963	0.950143	0.529289	0.820633	1	3352	tags=50%, list=22%, signal=64%
GO_ACTIVATION_OF_JUN_KINASE_ACTIVITY	GO_ACTIVATION_OF_JUN_KINASE_ACTIVITY		30	0.526076	0.949469	0.534654	0.821825	1	1585	tags=17%, list=10%, signal=19%
GO_NEGATIVE_REGULATION_OF_EXTRINSIC_APOPTOTIC_SIGNALING_PATHWAY_VIA_DEATH_DOMAIN_RECEPTORS	GO_NEGATIVE_REGULATION_OF_EXTRINSIC_APOPTOTIC_SIGNALING_PATHWAY_VIA_DEATH_DOMAIN_RECEPTORS		33	0.524231	0.949434	0.526767	0.821421	1	1073	tags=21%, list=7%, signal=23%
GO_CAMP_MEDIATED_SIGNALING	GO_CAMP_MEDIATED_SIGNALING		34	0.514144	0.949164	0.54054	0.821616	1	46	tags=3%, list=0%, signal=3%
GO_REGULATION_OF_EPITHELIAL_CELL_PROLIFERATION	GO_REGULATION_OF_EPITHELIAL_CELL_PROLIFERATION		260	0.395009	0.949053	0.560197	0.82142	1	1495	tags=19%, list=10%, signal=21%
GO_EPIDERMIS_DEVELOPMENT	GO_EPIDERMIS_DEVELOPMENT		187	0.409172	0.948711	0.565217	0.821838	1	1490	tags=21%, list=10%, signal=23%
GO_POSITIVE_REGULATION_OF_MITOCHONDRIAL_OUTER_MEMBRANE_PERMEABILIZATION_INVOLVED_IN_APOPTOTIC_SIGNALING_PATHWAY	GO_POSITIVE_REGULATION_OF_MITOCHONDRIAL_OUTER_MEMBRANE_PERMEABILIZATION_INVOLVED_IN_APOPTOTIC_SIGNALING_PATHWAY		34	0.51606	0.948674	0.537975	0.821452	1	813	tags=9%, list=5%, signal=9%
GO_REGULATION_OF_PROTEASOMAL_PROTEIN_CATABOLIC_PROCESS	GO_REGULATION_OF_PROTEASOMAL_PROTEIN_CATABOLIC_PROCESS		172	0.415636	0.948497	0.535147	0.821398	1	931	tags=5%, list=6%, signal=6%
GO_AMIDE_BIOSYNTHETIC_PROCESS	GO_AMIDE_BIOSYNTHETIC_PROCESS		457	0.377841	0.948169	0.604775	0.821746	1	3091	tags=24%, list=20%, signal=29%
GO_AMINOGLYCAN_METABOLIC_PROCESS	GO_AMINOGLYCAN_METABOLIC_PROCESS		152	0.424784	0.947827	0.549327	0.822138	1	1249	tags=15%, list=8%, signal=16%
GO_GLYCEROLIPID_BIOSYNTHETIC_PROCESS	GO_GLYCEROLIPID_BIOSYNTHETIC_PROCESS		199	0.40833	0.947726	0.546911	0.821911	1	1949	tags=14%, list=13%, signal=16%
GO_EXOCRINE_SYSTEM_DEVELOPMENT	GO_EXOCRINE_SYSTEM_DEVELOPMENT		41	0.504135	0.947716	0.537778	0.82145	1	1396	tags=20%, list=9%, signal=21%
GO_ARACHIDONIC_ACID_METABOLIC_PROCESS	GO_ARACHIDONIC_ACID_METABOLIC_PROCESS		39	0.496128	0.94756	0.518908	0.821356	1	1857	tags=31%, list=12%, signal=35%
GO_NEGATIVE_REGULATION_OF_EPITHELIAL_CELL_DIFFERENTIATION	GO_NEGATIVE_REGULATION_OF_EPITHELIAL_CELL_DIFFERENTIATION		31	0.519743	0.947277	0.534783	0.821566	1	988	tags=19%, list=6%, signal=21%
GO_PHOSPHOLIPID_BIOSYNTHETIC_PROCESS	GO_PHOSPHOLIPID_BIOSYNTHETIC_PROCESS		223	0.407413	0.947011	0.573427	0.82174	1	1949	tags=14%, list=13%, signal=16%
GO_OSTEOCLAST_DIFFERENTIATION	GO_OSTEOCLAST_DIFFERENTIATION		26	0.547291	0.946871	0.561966	0.82161	1	1478	tags=19%, list=10%, signal=21%
GO_INTRACELLULAR_LIGAND_GATED_ION_CHANNEL_ACTIVITY	GO_INTRACELLULAR_LIGAND_GATED_ION_CHANNEL_ACTIVITY		24	0.536642	0.94656	0.529293	0.821875	1	2446	tags=38%, list=16%, signal=44%
GO_POSITIVE_REGULATION_OF_TRANSCRIPTION_FROM_RNA_POLYMERASE_II_PROMOTER_IN_RESPONSE_TO_STRESS	GO_POSITIVE_REGULATION_OF_TRANSCRIPTION_FROM_RNA_POLYMERASE_II_PROMOTER_IN_RESPONSE_TO_STRESS		20	0.548558	0.946506	0.549515	0.82152	1	1887	tags=25%, list=12%, signal=28%
GO_PROTEIN_MANNOSYLATION	GO_PROTEIN_MANNOSYLATION		17	0.578078	0.946403	0.565392	0.82127	1	3668	tags=29%, list=24%, signal=38%
GO_VASCULOGENESIS	GO_VASCULOGENESIS		57	0.467123	0.946288	0.507157	0.821054	1	1511	tags=18%, list=10%, signal=19%
GO_NOSE_DEVELOPMENT	GO_NOSE_DEVELOPMENT		15	0.581857	0.946189	0.548902	0.820772	1	140	tags=7%, list=1%, signal=7%
GO_RESPONSE_TO_CORTICOSTEROID	GO_RESPONSE_TO_CORTICOSTEROID		159	0.419219	0.945417	0.542857	0.822229	1	1182	tags=15%, list=8%, signal=16%
GO_FATTY_ACID_DERIVATIVE_METABOLIC_PROCESS	GO_FATTY_ACID_DERIVATIVE_METABOLIC_PROCESS		75	0.45946	0.945165	0.531317	0.822389	1	1014	tags=16%, list=7%, signal=17%
GO_REGULATION_OF_DNA_METABOLIC_PROCESS	GO_REGULATION_OF_DNA_METABOLIC_PROCESS		293	0.395557	0.945082	0.620253	0.822108	1	1783	tags=11%, list=11%, signal=12%
GO_CYTOKINE_RECEPTOR_ACTIVITY	GO_CYTOKINE_RECEPTOR_ACTIVITY		78	0.457632	0.944873	0.538298	0.822152	1	830	tags=12%, list=5%, signal=12%
GO_MOLTING_CYCLE	GO_MOLTING_CYCLE		67	0.46311	0.944329	0.523305	0.823019	1	1490	tags=19%, list=10%, signal=21%
GO_NEURAL_TUBE_DEVELOPMENT	GO_NEURAL_TUBE_DEVELOPMENT		146	0.427879	0.9435	0.579196	0.824567	1	993	tags=12%, list=6%, signal=13%
GO_NEGATIVE_REGULATION_OF_ENDOTHELIAL_CELL_MIGRATION	GO_NEGATIVE_REGULATION_OF_ENDOTHELIAL_CELL_MIGRATION		34	0.507798	0.943491	0.539749	0.824107	1	1103	tags=9%, list=7%, signal=9%
GO_GDP_BINDING	GO_GDP_BINDING		48	0.486832	0.94262	0.535714	0.825814	1	1316	tags=8%, list=8%, signal=9%
GO_SKIN_DEVELOPMENT	GO_SKIN_DEVELOPMENT		154	0.422772	0.941022	0.567757	0.82939	1	1490	tags=21%, list=10%, signal=23%
GO_POSITIVE_REGULATION_OF_NUCLEOTIDE_METABOLIC_PROCESS	GO_POSITIVE_REGULATION_OF_NUCLEOTIDE_METABOLIC_PROCESS		107	0.438531	0.940881	0.541096	0.829252	1	1379	tags=13%, list=9%, signal=14%
GO_POSITIVE_REGULATION_OF_MRNA_3_END_PROCESSING	GO_POSITIVE_REGULATION_OF_MRNA_3_END_PROCESSING		16	0.577856	0.940753	0.573951	0.829071	1	996	tags=13%, list=6%, signal=13%
GO_G1_DNA_DAMAGE_CHECKPOINT	GO_G1_DNA_DAMAGE_CHECKPOINT		65	0.46696	0.940163	0.5375	0.830041	1	568	tags=6%, list=4%, signal=6%
GO_VENOUS_BLOOD_VESSEL_DEVELOPMENT	GO_VENOUS_BLOOD_VESSEL_DEVELOPMENT		15	0.579082	0.940138	0.558704	0.829616	1	1887	tags=27%, list=12%, signal=30%
GO_POSITIVE_REGULATION_OF_DNA_METABOLIC_PROCESS	GO_POSITIVE_REGULATION_OF_DNA_METABOLIC_PROCESS		162	0.414776	0.940068	0.557895	0.829314	1	1677	tags=14%, list=11%, signal=15%
GO_REGULATION_OF_SULFUR_METABOLIC_PROCESS	GO_REGULATION_OF_SULFUR_METABOLIC_PROCESS		19	0.560369	0.939657	0.5762	0.829827	1	134	tags=11%, list=1%, signal=11%
GO_CARDIAC_CHAMBER_DEVELOPMENT	GO_CARDIAC_CHAMBER_DEVELOPMENT		136	0.425613	0.939087	0.559551	0.83069	1	1508	tags=18%, list=10%, signal=20%
GO_NEUTRAL_LIPID_METABOLIC_PROCESS	GO_NEUTRAL_LIPID_METABOLIC_PROCESS		73	0.460225	0.939078	0.542725	0.830228	1	1831	tags=14%, list=12%, signal=15%
GO_RESPONSE_TO_PROSTAGLANDIN	GO_RESPONSE_TO_PROSTAGLANDIN		34	0.512217	0.939026	0.525562	0.829875	1	2207	tags=24%, list=14%, signal=27%
GO_REGULATION_OF_NEURON_PROJECTION_REGENERATION	GO_REGULATION_OF_NEURON_PROJECTION_REGENERATION		20	0.544165	0.938952	0.547206	0.829577	1	683	tags=15%, list=4%, signal=16%
GO_PROTON_TRANSPORTING_ATP_SYNTHASE_COMPLEX	GO_PROTON_TRANSPORTING_ATP_SYNTHASE_COMPLEX		18	0.568176	0.938723	0.549801	0.829667	1	2682	tags=11%, list=17%, signal=13%
GO_NEGATIVE_REGULATION_OF_NF_KAPPAB_TRANSCRIPTION_FACTOR_ACTIVITY	GO_NEGATIVE_REGULATION_OF_NF_KAPPAB_TRANSCRIPTION_FACTOR_ACTIVITY		57	0.470833	0.938351	0.544277	0.830132	1	2266	tags=28%, list=15%, signal=33%
GO_NONMOTILE_PRIMARY_CILIUM	GO_NONMOTILE_PRIMARY_CILIUM		119	0.426181	0.93795	0.596566	0.830644	1	1793	tags=12%, list=12%, signal=13%
GO_REGULATION_OF_CAMP_METABOLIC_PROCESS	GO_REGULATION_OF_CAMP_METABOLIC_PROCESS		105	0.437213	0.937849	0.550228	0.830397	1	1726	tags=16%, list=11%, signal=18%
GO_NEGATIVE_REGULATION_OF_CATION_CHANNEL_ACTIVITY	GO_NEGATIVE_REGULATION_OF_CATION_CHANNEL_ACTIVITY		26	0.534722	0.937723	0.553846	0.83021	1	698	tags=15%, list=5%, signal=16%
GO_REGULATION_OF_HAIR_CYCLE	GO_REGULATION_OF_HAIR_CYCLE		22	0.533771	0.937159	0.53617	0.831083	1	394	tags=9%, list=3%, signal=9%
GO_POSITIVE_REGULATION_OF_PROTEIN_DEACETYLATION	GO_POSITIVE_REGULATION_OF_PROTEIN_DEACETYLATION		18	0.552063	0.936909	0.55814	0.831218	1	586	tags=11%, list=4%, signal=12%
GO_EXTRACELLULAR_MATRIX	GO_EXTRACELLULAR_MATRIX		372	0.378552	0.936225	0.615942	0.832429	1	1331	tags=19%, list=9%, signal=20%
GO_MICROTUBULE_POLYMERIZATION	GO_MICROTUBULE_POLYMERIZATION		25	0.534667	0.936224	0.566038	0.831945	1	885	tags=8%, list=6%, signal=8%
GO__DE_NOVO_PROTEIN_FOLDING	GO__DE_NOVO_PROTEIN_FOLDING		17	0.553119	0.935679	0.567347	0.832837	1	2992	tags=29%, list=19%, signal=36%
GO_REGULATION_OF_CALCIUM_ION_TRANSPORT_INTO_CYTOSOL	GO_REGULATION_OF_CALCIUM_ION_TRANSPORT_INTO_CYTOSOL		72	0.46062	0.935074	0.576842	0.833819	1	1562	tags=19%, list=10%, signal=22%
GO_POSITIVE_REGULATION_OF_PHAGOCYTOSIS	GO_POSITIVE_REGULATION_OF_PHAGOCYTOSIS		43	0.487937	0.934819	0.536585	0.833997	1	1316	tags=16%, list=8%, signal=18%
GO_REGULATION_OF_DNA_RECOMBINATION	GO_REGULATION_OF_DNA_RECOMBINATION		49	0.484865	0.93472	0.566372	0.833776	1	979	tags=8%, list=6%, signal=9%
GO_OXIDOREDUCTASE_ACTIVITY_ACTING_ON_THE_ALDEHYDE_OR_OXO_GROUP_OF_DONORS	GO_OXIDOREDUCTASE_ACTIVITY_ACTING_ON_THE_ALDEHYDE_OR_OXO_GROUP_OF_DONORS		41	0.495472	0.934688	0.572632	0.833366	1	1321	tags=17%, list=9%, signal=19%
GO_CELLULAR_RESPONSE_TO_ORGANIC_CYCLIC_COMPOUND	GO_CELLULAR_RESPONSE_TO_ORGANIC_CYCLIC_COMPOUND		428	0.374885	0.934613	0.681564	0.833066	1	1760	tags=18%, list=11%, signal=20%
GO_ACTIVATION_OF_PROTEIN_KINASE_ACTIVITY	GO_ACTIVATION_OF_PROTEIN_KINASE_ACTIVITY		253	0.395199	0.934497	0.587805	0.832838	1	1990	tags=20%, list=13%, signal=23%
GO_STEROID_BIOSYNTHETIC_PROCESS	GO_STEROID_BIOSYNTHETIC_PROCESS		100	0.439493	0.934392	0.556582	0.832623	1	487	tags=5%, list=3%, signal=5%
GO_LIPASE_ACTIVITY	GO_LIPASE_ACTIVITY		97	0.447079	0.934289	0.581018	0.832402	1	1845	tags=23%, list=12%, signal=26%
GO_RESPONSE_TO_INTERLEUKIN_1	GO_RESPONSE_TO_INTERLEUKIN_1		91	0.441526	0.934258	0.584112	0.831991	1	1535	tags=21%, list=10%, signal=23%
GO_POSITIVE_REGULATION_OF_RESPONSE_TO_BIOTIC_STIMULUS	GO_POSITIVE_REGULATION_OF_RESPONSE_TO_BIOTIC_STIMULUS		31	0.516896	0.933172	0.530693	0.834176	1	2760	tags=32%, list=18%, signal=39%
GO_POSITIVE_REGULATION_OF_IMMUNE_RESPONSE	GO_POSITIVE_REGULATION_OF_IMMUNE_RESPONSE		454	0.369485	0.93314	0.652422	0.833777	1	1389	tags=9%, list=9%, signal=9%
GO_LONG_TERM_MEMORY	GO_LONG_TERM_MEMORY		28	0.519891	0.932967	0.553419	0.833722	1	2013	tags=25%, list=13%, signal=29%
GO_PHOSPHATIDYLINOSITOL_3_KINASE_SIGNALING	GO_PHOSPHATIDYLINOSITOL_3_KINASE_SIGNALING		23	0.531052	0.93295	0.565737	0.833282	1	1534	tags=13%, list=10%, signal=14%
GO_REGULATION_OF_LEUKOCYTE_PROLIFERATION	GO_REGULATION_OF_LEUKOCYTE_PROLIFERATION		170	0.412845	0.932204	0.597222	0.834687	1	1417	tags=12%, list=9%, signal=13%
GO_SPHINGOLIPID_METABOLIC_PROCESS	GO_SPHINGOLIPID_METABOLIC_PROCESS		121	0.422513	0.931784	0.565995	0.835256	1	1249	tags=18%, list=8%, signal=20%
GO_ENDOCHONDRAL_BONE_MORPHOGENESIS	GO_ENDOCHONDRAL_BONE_MORPHOGENESIS		44	0.492737	0.931745	0.551724	0.834876	1	1266	tags=14%, list=8%, signal=15%
GO_ORGANIC_ANION_TRANSMEMBRANE_TRANSPORTER_ACTIVITY	GO_ORGANIC_ANION_TRANSMEMBRANE_TRANSPORTER_ACTIVITY		155	0.414837	0.931638	0.60179	0.834663	1	1136	tags=10%, list=7%, signal=11%
GO_REGULATION_OF_NUCLEOCYTOPLASMIC_TRANSPORT	GO_REGULATION_OF_NUCLEOCYTOPLASMIC_TRANSPORT		202	0.40209	0.931561	0.613426	0.834362	1	989	tags=7%, list=6%, signal=8%
GO_CARDIAC_CHAMBER_MORPHOGENESIS	GO_CARDIAC_CHAMBER_MORPHOGENESIS		100	0.439352	0.931144	0.590022	0.834902	1	1508	tags=21%, list=10%, signal=23%
GO_RAB_GUANYL_NUCLEOTIDE_EXCHANGE_FACTOR_ACTIVITY	GO_RAB_GUANYL_NUCLEOTIDE_EXCHANGE_FACTOR_ACTIVITY		27	0.525607	0.931131	0.557034	0.834455	1	242	tags=4%, list=2%, signal=4%
GO_REGULATION_OF_DNA_BINDING	GO_REGULATION_OF_DNA_BINDING		82	0.450641	0.930989	0.566239	0.834318	1	817	tags=9%, list=5%, signal=9%
GO_CELLULAR_RESPONSE_TO_PH	GO_CELLULAR_RESPONSE_TO_PH		16	0.562004	0.930807	0.579381	0.834267	1	1742	tags=19%, list=11%, signal=21%
GO_REGULATION_OF_PROTEIN_DEACETYLATION	GO_REGULATION_OF_PROTEIN_DEACETYLATION		31	0.502695	0.930806	0.542857	0.83379	1	1887	tags=16%, list=12%, signal=18%
GO_CONNEXON_COMPLEX	GO_CONNEXON_COMPLEX		18	0.537949	0.930739	0.545817	0.833462	1	484	tags=17%, list=3%, signal=17%
GO_REGULATION_OF_CYTOSKELETON_ORGANIZATION	GO_REGULATION_OF_CYTOSKELETON_ORGANIZATION		456	0.372835	0.930536	0.677143	0.833459	1	1572	tags=11%, list=10%, signal=12%
GO_CULLIN_RING_UBIQUITIN_LIGASE_COMPLEX	GO_CULLIN_RING_UBIQUITIN_LIGASE_COMPLEX		138	0.421799	0.930323	0.56427	0.833532	1	1472	tags=9%, list=9%, signal=10%
GO_BODY_MORPHOGENESIS	GO_BODY_MORPHOGENESIS		43	0.493605	0.929823	0.571735	0.834257	1	1198	tags=16%, list=8%, signal=18%
GO_HORMONE_ACTIVITY	GO_HORMONE_ACTIVITY		72	0.451558	0.929637	0.557047	0.834256	1	887	tags=17%, list=6%, signal=18%
GO_PYRIMIDINE_NUCLEOSIDE_METABOLIC_PROCESS	GO_PYRIMIDINE_NUCLEOSIDE_METABOLIC_PROCESS		38	0.502296	0.929474	0.588	0.834182	1	2401	tags=16%, list=15%, signal=19%
GO_CELL_KILLING	GO_CELL_KILLING		32	0.50702	0.929423	0.555556	0.833828	1	2862	tags=22%, list=18%, signal=27%
GO_PHASIC_SMOOTH_MUSCLE_CONTRACTION	GO_PHASIC_SMOOTH_MUSCLE_CONTRACTION		16	0.564296	0.929059	0.575203	0.834258	1	1431	tags=25%, list=9%, signal=28%
GO_MIDBRAIN_DEVELOPMENT	GO_MIDBRAIN_DEVELOPMENT		80	0.443692	0.928887	0.603854	0.834165	1	1003	tags=11%, list=6%, signal=12%
GO_PROTEIN_EXIT_FROM_ENDOPLASMIC_RETICULUM	GO_PROTEIN_EXIT_FROM_ENDOPLASMIC_RETICULUM		18	0.551216	0.928477	0.586912	0.834687	1	1735	tags=11%, list=11%, signal=12%
GO_REGULATION_OF_CELL_CELL_ADHESION	GO_REGULATION_OF_CELL_CELL_ADHESION		320	0.383678	0.927954	0.627119	0.835483	1	1417	tags=15%, list=9%, signal=17%
GO_RESPONSE_TO_ELECTRICAL_STIMULUS	GO_RESPONSE_TO_ELECTRICAL_STIMULUS		41	0.488455	0.927827	0.558763	0.835327	1	11	tags=2%, list=0%, signal=2%
GO_RIBOSOME	GO_RIBOSOME		193	0.402021	0.926625	0.624146	0.837766	1	3286	tags=35%, list=21%, signal=43%
GO_NEGATIVE_REGULATION_OF_TRANSFERASE_ACTIVITY	GO_NEGATIVE_REGULATION_OF_TRANSFERASE_ACTIVITY		325	0.376892	0.926623	0.659847	0.837295	1	1203	tags=9%, list=8%, signal=9%
GO_REGULATION_OF_PROTEIN_TARGETING	GO_REGULATION_OF_PROTEIN_TARGETING		271	0.388607	0.926345	0.653543	0.837495	1	1760	tags=11%, list=11%, signal=12%
GO_CELLULAR_RESPONSE_TO_AMINO_ACID_STIMULUS	GO_CELLULAR_RESPONSE_TO_AMINO_ACID_STIMULUS		49	0.477918	0.925679	0.550562	0.83861	1	2044	tags=16%, list=13%, signal=19%
GO_REGULATION_OF_VOLTAGE_GATED_CALCIUM_CHANNEL_ACTIVITY	GO_REGULATION_OF_VOLTAGE_GATED_CALCIUM_CHANNEL_ACTIVITY		20	0.549927	0.92506	0.592955	0.839705	1	593	tags=20%, list=4%, signal=21%
GO_CELLULAR_RESPONSE_TO_GROWTH_HORMONE_STIMULUS	GO_CELLULAR_RESPONSE_TO_GROWTH_HORMONE_STIMULUS		16	0.557391	0.924766	0.592814	0.839947	1	1693	tags=25%, list=11%, signal=28%
GO_REGULATION_OF_IMMUNOGLOBULIN_PRODUCTION	GO_REGULATION_OF_IMMUNOGLOBULIN_PRODUCTION		38	0.502308	0.924481	0.579741	0.840156	1	1210	tags=8%, list=8%, signal=9%
GO_MONOVALENT_INORGANIC_CATION_TRANSPORT	GO_MONOVALENT_INORGANIC_CATION_TRANSPORT		375	0.373967	0.924242	0.696335	0.840259	1	1404	tags=11%, list=9%, signal=12%
GO_RIBOSOMAL_LARGE_SUBUNIT_ASSEMBLY	GO_RIBOSOMAL_LARGE_SUBUNIT_ASSEMBLY		21	0.541724	0.923827	0.565306	0.840733	1	3428	tags=38%, list=22%, signal=49%
GO_MISFOLDED_OR_INCOMPLETELY_SYNTHESIZED_PROTEIN_CATABOLIC_PROCESS	GO_MISFOLDED_OR_INCOMPLETELY_SYNTHESIZED_PROTEIN_CATABOLIC_PROCESS		15	0.570013	0.923714	0.611765	0.840541	1	1354	tags=13%, list=9%, signal=15%
GO_CALCIUM_ION_TRANSPORT	GO_CALCIUM_ION_TRANSPORT		195	0.40294	0.92371	0.629545	0.840073	1	1397	tags=17%, list=9%, signal=19%
GO_TONGUE_DEVELOPMENT	GO_TONGUE_DEVELOPMENT		20	0.541724	0.923569	0.585263	0.839949	1	1508	tags=30%, list=10%, signal=33%
GO_SIGNAL_TRANSDUCTION_INVOLVED_IN_REGULATION_OF_GENE_EXPRESSION	GO_SIGNAL_TRANSDUCTION_INVOLVED_IN_REGULATION_OF_GENE_EXPRESSION		18	0.561857	0.923512	0.620278	0.839619	1	1378	tags=17%, list=9%, signal=18%
GO_CYCLIC_NUCLEOTIDE_METABOLIC_PROCESS	GO_CYCLIC_NUCLEOTIDE_METABOLIC_PROCESS		53	0.474902	0.923418	0.578723	0.839372	1	1062	tags=11%, list=7%, signal=12%
GO_POSITIVE_REGULATION_OF_CATION_TRANSMEMBRANE_TRANSPORT	GO_POSITIVE_REGULATION_OF_CATION_TRANSMEMBRANE_TRANSPORT		78	0.442741	0.923062	0.567873	0.839752	1	1808	tags=24%, list=12%, signal=27%
GO_NEGATIVE_REGULATION_OF_CELL_ACTIVATION	GO_NEGATIVE_REGULATION_OF_CELL_ACTIVATION		133	0.422552	0.92293	0.620609	0.839598	1	1990	tags=20%, list=13%, signal=22%
GO_POTASSIUM_CHANNEL_REGULATOR_ACTIVITY	GO_POTASSIUM_CHANNEL_REGULATOR_ACTIVITY		41	0.498774	0.922908	0.577002	0.839179	1	1538	tags=17%, list=10%, signal=19%
GO_REGULATION_OF_NITRIC_OXIDE_BIOSYNTHETIC_PROCESS	GO_REGULATION_OF_NITRIC_OXIDE_BIOSYNTHETIC_PROCESS		45	0.474321	0.922434	0.545852	0.839888	1	1790	tags=27%, list=12%, signal=30%
GO_REGULATION_OF_PLATELET_AGGREGATION	GO_REGULATION_OF_PLATELET_AGGREGATION		16	0.566184	0.92227	0.562368	0.839831	1	1370	tags=31%, list=9%, signal=34%
GO_REGULATION_OF_LEUKOCYTE_CHEMOTAXIS	GO_REGULATION_OF_LEUKOCYTE_CHEMOTAXIS		77	0.442451	0.921932	0.56044	0.840172	1	1562	tags=22%, list=10%, signal=24%
GO_REGULATION_OF_CELL_ACTIVATION	GO_REGULATION_OF_CELL_ACTIVATION		396	0.37002	0.921677	0.721354	0.840317	1	1417	tags=12%, list=9%, signal=13%
GO_POSITIVE_REGULATION_OF_MICROTUBULE_POLYMERIZATION_OR_DEPOLYMERIZATION	GO_POSITIVE_REGULATION_OF_MICROTUBULE_POLYMERIZATION_OR_DEPOLYMERIZATION		22	0.53395	0.921371	0.582543	0.84056	1	1458	tags=14%, list=9%, signal=15%
GO_METHYLATED_HISTONE_BINDING	GO_METHYLATED_HISTONE_BINDING		45	0.474873	0.921239	0.58159	0.840417	1	408	tags=4%, list=3%, signal=5%
GO_OVULATION_CYCLE_PROCESS	GO_OVULATION_CYCLE_PROCESS		80	0.442316	0.921093	0.585106	0.840307	1	1951	tags=16%, list=13%, signal=18%
GO_TRANSFERASE_ACTIVITY_TRANSFERRING_HEXOSYL_GROUPS	GO_TRANSFERASE_ACTIVITY_TRANSFERRING_HEXOSYL_GROUPS		161	0.407543	0.92094	0.592841	0.840214	1	1588	tags=16%, list=10%, signal=17%
GO_POSITIVE_REGULATION_OF_DNA_REPAIR	GO_POSITIVE_REGULATION_OF_DNA_REPAIR		32	0.516802	0.920827	0.602062	0.840014	1	1677	tags=13%, list=11%, signal=14%
GO_REGULATION_OF_MITOTIC_CELL_CYCLE	GO_REGULATION_OF_MITOTIC_CELL_CYCLE		428	0.370283	0.92038	0.722488	0.840596	1	1882	tags=11%, list=12%, signal=12%
GO_GMP_METABOLIC_PROCESS	GO_GMP_METABOLIC_PROCESS		19	0.546679	0.920326	0.598859	0.840261	1	2310	tags=16%, list=15%, signal=19%
GO_RESPONSE_TO_NUTRIENT	GO_RESPONSE_TO_NUTRIENT		182	0.398963	0.920322	0.613208	0.8398	1	1423	tags=13%, list=9%, signal=14%
GO_REGULATION_OF_PROTEIN_IMPORT_INTO_NUCLEUS_TRANSLOCATION	GO_REGULATION_OF_PROTEIN_IMPORT_INTO_NUCLEUS_TRANSLOCATION		21	0.54739	0.920132	0.588358	0.839799	1	880	tags=10%, list=6%, signal=10%
GO_ERBB2_SIGNALING_PATHWAY	GO_ERBB2_SIGNALING_PATHWAY		34	0.506556	0.919592	0.563025	0.840639	1	1677	tags=24%, list=11%, signal=26%
GO_CYTOPLASMIC_SEQUESTERING_OF_PROTEIN	GO_CYTOPLASMIC_SEQUESTERING_OF_PROTEIN		39	0.487624	0.919053	0.581545	0.841482	1	3108	tags=21%, list=20%, signal=26%
GO_TUBULIN_BINDING	GO_TUBULIN_BINDING		247	0.388143	0.918945	0.643357	0.841255	1	600	tags=4%, list=4%, signal=5%
GO_MULTIVESICULAR_BODY_ORGANIZATION	GO_MULTIVESICULAR_BODY_ORGANIZATION		29	0.508938	0.91864	0.579256	0.841473	1	2454	tags=24%, list=16%, signal=29%
GO_POSITIVE_REGULATION_OF_CHEMOKINE_PRODUCTION	GO_POSITIVE_REGULATION_OF_CHEMOKINE_PRODUCTION		43	0.48395	0.917997	0.588115	0.842604	1	2593	tags=26%, list=17%, signal=31%
GO_REGULATION_OF_CALCIUM_ION_IMPORT	GO_REGULATION_OF_CALCIUM_ION_IMPORT		77	0.439683	0.917662	0.614719	0.842928	1	1612	tags=18%, list=10%, signal=20%
GO_L_AMINO_ACID_TRANSMEMBRANE_TRANSPORTER_ACTIVITY	GO_L_AMINO_ACID_TRANSMEMBRANE_TRANSPORTER_ACTIVITY		52	0.472471	0.917479	0.561077	0.842895	1	661	tags=10%, list=4%, signal=10%
GO_LIGAND_GATED_CALCIUM_CHANNEL_ACTIVITY	GO_LIGAND_GATED_CALCIUM_CHANNEL_ACTIVITY		15	0.57318	0.917079	0.604082	0.843364	1	1374	tags=33%, list=9%, signal=37%
GO_CHEMOATTRACTANT_ACTIVITY	GO_CHEMOATTRACTANT_ACTIVITY		20	0.541575	0.916948	0.585317	0.843223	1	2448	tags=50%, list=16%, signal=59%
GO_INTRINSIC_COMPONENT_OF_ENDOPLASMIC_RETICULUM_MEMBRANE	GO_INTRINSIC_COMPONENT_OF_ENDOPLASMIC_RETICULUM_MEMBRANE		108	0.426859	0.916903	0.597727	0.842859	1	1524	tags=9%, list=10%, signal=10%
GO_PROTEIN_INSERTION_INTO_MEMBRANE	GO_PROTEIN_INSERTION_INTO_MEMBRANE		19	0.538722	0.916184	0.583497	0.844114	1	2293	tags=26%, list=15%, signal=31%
GO_CELL_COMMUNICATION_BY_ELECTRICAL_COUPLING	GO_CELL_COMMUNICATION_BY_ELECTRICAL_COUPLING		15	0.55529	0.915993	0.588119	0.844135	1	1207	tags=27%, list=8%, signal=29%
GO_REGULATION_OF_TRANSLATIONAL_INITIATION	GO_REGULATION_OF_TRANSLATIONAL_INITIATION		76	0.444559	0.915826	0.582809	0.844042	1	2608	tags=18%, list=17%, signal=22%
GO_LEUKOCYTE_HOMEOSTASIS	GO_LEUKOCYTE_HOMEOSTASIS		56	0.465676	0.915793	0.578341	0.843656	1	450	tags=7%, list=3%, signal=7%
GO_SINGLE_FERTILIZATION	GO_SINGLE_FERTILIZATION		79	0.443416	0.915685	0.586864	0.843425	1	2294	tags=18%, list=15%, signal=21%
GO_REGULATION_OF_CELLULAR_PROTEIN_LOCALIZATION	GO_REGULATION_OF_CELLULAR_PROTEIN_LOCALIZATION		492	0.363037	0.915096	0.759259	0.844385	1	2134	tags=15%, list=14%, signal=17%
GO_NEGATIVE_REGULATION_OF_TRANSMEMBRANE_TRANSPORT	GO_NEGATIVE_REGULATION_OF_TRANSMEMBRANE_TRANSPORT		69	0.466548	0.914983	0.580994	0.844197	1	1397	tags=14%, list=9%, signal=16%
GO_REGULATION_OF_LIPID_KINASE_ACTIVITY	GO_REGULATION_OF_LIPID_KINASE_ACTIVITY		46	0.476542	0.914382	0.586724	0.845169	1	792	tags=9%, list=5%, signal=9%
GO_MYELOID_LEUKOCYTE_MIGRATION	GO_MYELOID_LEUKOCYTE_MIGRATION		73	0.44753	0.91437	0.60161	0.844737	1	890	tags=11%, list=6%, signal=12%
GO_GUANYL_NUCLEOTIDE_BINDING	GO_GUANYL_NUCLEOTIDE_BINDING		339	0.373644	0.913913	0.701754	0.845344	1	1316	tags=9%, list=8%, signal=9%
GO_REGULATION_OF_MEMBRANE_POTENTIAL	GO_REGULATION_OF_MEMBRANE_POTENTIAL		307	0.379068	0.913656	0.680488	0.845507	1	1288	tags=12%, list=8%, signal=13%
GO_BRANCHING_INVOLVED_IN_MAMMARY_GLAND_DUCT_MORPHOGENESIS	GO_BRANCHING_INVOLVED_IN_MAMMARY_GLAND_DUCT_MORPHOGENESIS		20	0.525975	0.913107	0.565923	0.846374	1	1520	tags=25%, list=10%, signal=28%
GO_TEMPERATURE_HOMEOSTASIS	GO_TEMPERATURE_HOMEOSTASIS		25	0.518217	0.912586	0.566866	0.847132	1	1431	tags=28%, list=9%, signal=31%
GO_DENDRITE_CYTOPLASM	GO_DENDRITE_CYTOPLASM		16	0.559143	0.912464	0.608421	0.846953	1	775	tags=13%, list=5%, signal=13%
GO_FERTILIZATION	GO_FERTILIZATION		108	0.426391	0.912359	0.59695	0.846739	1	2294	tags=17%, list=15%, signal=19%
GO_NEGATIVE_REGULATION_OF_KINASE_ACTIVITY	GO_NEGATIVE_REGULATION_OF_KINASE_ACTIVITY		235	0.387406	0.91129	0.666667	0.848902	1	1203	tags=11%, list=8%, signal=12%
GO_LYMPH_NODE_DEVELOPMENT	GO_LYMPH_NODE_DEVELOPMENT		17	0.537144	0.911207	0.615385	0.848628	1	398	tags=12%, list=3%, signal=12%
GO_ORGANIC_ACID_BIOSYNTHETIC_PROCESS	GO_ORGANIC_ACID_BIOSYNTHETIC_PROCESS		239	0.386013	0.911121	0.675355	0.848373	1	1635	tags=13%, list=11%, signal=14%
GO_REGULATION_OF_PHOSPHATIDYLINOSITOL_3_KINASE_ACTIVITY	GO_REGULATION_OF_PHOSPHATIDYLINOSITOL_3_KINASE_ACTIVITY		38	0.475513	0.911018	0.590062	0.848153	1	642	tags=5%, list=4%, signal=5%
GO_REVERSE_CHOLESTEROL_TRANSPORT	GO_REVERSE_CHOLESTEROL_TRANSPORT		15	0.542068	0.909421	0.584222	0.851583	1	2110	tags=27%, list=14%, signal=31%
GO_UNSATURATED_FATTY_ACID_METABOLIC_PROCESS	GO_UNSATURATED_FATTY_ACID_METABOLIC_PROCESS		86	0.438174	0.908879	0.617021	0.852383	1	1014	tags=14%, list=7%, signal=15%
GO_INTRAMOLECULAR_OXIDOREDUCTASE_ACTIVITY_TRANSPOSING_S_S_BONDS	GO_INTRAMOLECULAR_OXIDOREDUCTASE_ACTIVITY_TRANSPOSING_S_S_BONDS		19	0.540138	0.90858	0.582822	0.852631	1	2418	tags=21%, list=16%, signal=25%
GO_MORPHOGENESIS_OF_A_BRANCHING_STRUCTURE	GO_MORPHOGENESIS_OF_A_BRANCHING_STRUCTURE		165	0.404165	0.907261	0.654206	0.85535	1	1548	tags=22%, list=10%, signal=25%
GO_HYDROLASE_ACTIVITY_HYDROLYZING_N_GLYCOSYL_COMPOUNDS	GO_HYDROLASE_ACTIVITY_HYDROLYZING_N_GLYCOSYL_COMPOUNDS		22	0.527949	0.906846	0.601961	0.855897	1	1856	tags=18%, list=12%, signal=21%
GO_MULTI_ORGANISM_ORGANELLE_ORGANIZATION	GO_MULTI_ORGANISM_ORGANELLE_ORGANIZATION		22	0.533785	0.90625	0.591376	0.856865	1	2454	tags=27%, list=16%, signal=32%
GO_ANDROGEN_METABOLIC_PROCESS	GO_ANDROGEN_METABOLIC_PROCESS		28	0.506325	0.906173	0.623247	0.85658	1	1092	tags=18%, list=7%, signal=19%
GO_NEURAL_CREST_CELL_MIGRATION	GO_NEURAL_CREST_CELL_MIGRATION		51	0.459546	0.906105	0.607646	0.856294	1	767	tags=12%, list=5%, signal=12%
GO_IMMUNOGLOBULIN_BINDING	GO_IMMUNOGLOBULIN_BINDING		15	0.550981	0.906002	0.611222	0.856071	1	367	tags=7%, list=2%, signal=7%
GO_CYTOKINE_ACTIVITY	GO_CYTOKINE_ACTIVITY		146	0.404805	0.905198	0.672131	0.857569	1	1520	tags=16%, list=10%, signal=18%
GO_POSITIVE_REGULATION_OF_PHOSPHATIDYLINOSITOL_3_KINASE_SIGNALING	GO_POSITIVE_REGULATION_OF_PHOSPHATIDYLINOSITOL_3_KINASE_SIGNALING		53	0.465637	0.904936	0.613483	0.857746	1	2448	tags=28%, list=16%, signal=33%
GO_PEPTIDASE_INHIBITOR_ACTIVITY	GO_PEPTIDASE_INHIBITOR_ACTIVITY		114	0.421123	0.904709	0.619277	0.857873	1	1865	tags=18%, list=12%, signal=21%
GO_CELLULAR_RESPONSE_TO_VASCULAR_ENDOTHELIAL_GROWTH_FACTOR_STIMULUS	GO_CELLULAR_RESPONSE_TO_VASCULAR_ENDOTHELIAL_GROWTH_FACTOR_STIMULUS		29	0.508738	0.904632	0.588865	0.857572	1	2074	tags=28%, list=13%, signal=32%
GO_REGULATION_OF_JUN_KINASE_ACTIVITY	GO_REGULATION_OF_JUN_KINASE_ACTIVITY		73	0.440024	0.904539	0.598624	0.857324	1	1809	tags=15%, list=12%, signal=17%
GO_RAC_GTPASE_BINDING	GO_RAC_GTPASE_BINDING		37	0.492708	0.904191	0.596708	0.857714	1	1232	tags=8%, list=8%, signal=9%
GO_POSITIVE_REGULATION_OF_CARDIAC_MUSCLE_TISSUE_DEVELOPMENT	GO_POSITIVE_REGULATION_OF_CARDIAC_MUSCLE_TISSUE_DEVELOPMENT		28	0.507235	0.903642	0.598726	0.858513	1	989	tags=21%, list=6%, signal=23%
GO_ZINC_ION_HOMEOSTASIS	GO_ZINC_ION_HOMEOSTASIS		19	0.532318	0.903596	0.605544	0.858159	1	441	tags=5%, list=3%, signal=5%
GO_STEROID_HORMONE_MEDIATED_SIGNALING_PATHWAY	GO_STEROID_HORMONE_MEDIATED_SIGNALING_PATHWAY		115	0.407919	0.903353	0.640288	0.858288	1	1673	tags=18%, list=11%, signal=20%
GO_ISOPRENOID_BINDING	GO_ISOPRENOID_BINDING		29	0.496916	0.903351	0.606362	0.857824	1	2065	tags=17%, list=13%, signal=20%
GO_ACTIN_POLYMERIZATION_OR_DEPOLYMERIZATION	GO_ACTIN_POLYMERIZATION_OR_DEPOLYMERIZATION		34	0.488249	0.902558	0.603411	0.859273	1	70	tags=3%, list=0%, signal=3%
GO_NEGATIVE_REGULATION_OF_CELL_CYCLE_G1_S_PHASE_TRANSITION	GO_NEGATIVE_REGULATION_OF_CELL_CYCLE_G1_S_PHASE_TRANSITION		87	0.431057	0.902455	0.638604	0.859034	1	568	tags=6%, list=4%, signal=6%
GO_GLYCOSYLATION	GO_GLYCOSYLATION		225	0.382029	0.90243	0.685393	0.858631	1	1588	tags=17%, list=10%, signal=19%
GO_POSITIVE_REGULATION_OF_CELLULAR_PROTEIN_LOCALIZATION	GO_POSITIVE_REGULATION_OF_CELLULAR_PROTEIN_LOCALIZATION		317	0.373027	0.902393	0.735294	0.858254	1	2134	tags=15%, list=14%, signal=18%
GO_NEGATIVE_REGULATION_OF_CELL_CYCLE	GO_NEGATIVE_REGULATION_OF_CELL_CYCLE		384	0.367394	0.90235	0.811705	0.857904	1	1760	tags=11%, list=11%, signal=12%
GO_DRUG_TRANSMEMBRANE_TRANSPORT	GO_DRUG_TRANSMEMBRANE_TRANSPORT		16	0.560204	0.902336	0.615665	0.857474	1	3459	tags=44%, list=22%, signal=56%
GO_RESPONSE_TO_TRANSITION_METAL_NANOPARTICLE	GO_RESPONSE_TO_TRANSITION_METAL_NANOPARTICLE		128	0.414535	0.902236	0.66147	0.85725	1	1397	tags=10%, list=9%, signal=11%
GO_POSITIVE_REGULATION_OF_INTERLEUKIN_2_PRODUCTION	GO_POSITIVE_REGULATION_OF_INTERLEUKIN_2_PRODUCTION		27	0.506566	0.901026	0.582121	0.859708	1	2003	tags=22%, list=13%, signal=25%
GO_MORPHOGENESIS_OF_AN_EPITHELIAL_SHEET	GO_MORPHOGENESIS_OF_AN_EPITHELIAL_SHEET		40	0.474268	0.899783	0.580645	0.862159	1	3103	tags=48%, list=20%, signal=59%
GO_REGULATION_OF_MRNA_METABOLIC_PROCESS	GO_REGULATION_OF_MRNA_METABOLIC_PROCESS		108	0.417409	0.899781	0.651163	0.861692	1	1	tags=1%, list=0%, signal=1%
GO_ENDOTHELIAL_CELL_PROLIFERATION	GO_ENDOTHELIAL_CELL_PROLIFERATION		21	0.52721	0.899767	0.608333	0.861253	1	1244	tags=19%, list=8%, signal=21%
GO_NEUROMUSCULAR_JUNCTION	GO_NEUROMUSCULAR_JUNCTION		52	0.459825	0.899665	0.617521	0.861025	1	2535	tags=31%, list=16%, signal=37%
GO_HYDROLASE_ACTIVITY_ACTING_ON_CARBON_NITROGEN_BUT_NOT_PEPTIDE_BONDS_IN_LINEAR_AMIDES	GO_HYDROLASE_ACTIVITY_ACTING_ON_CARBON_NITROGEN_BUT_NOT_PEPTIDE_BONDS_IN_LINEAR_AMIDES		79	0.438472	0.899352	0.630021	0.861313	1	1372	tags=13%, list=9%, signal=14%
GO_POSITIVE_REGULATION_OF_CALCIUM_ION_TRANSMEMBRANE_TRANSPORT	GO_POSITIVE_REGULATION_OF_CALCIUM_ION_TRANSMEMBRANE_TRANSPORT		45	0.463673	0.899144	0.633124	0.861349	1	1375	tags=20%, list=9%, signal=22%
GO_SENSORY_PERCEPTION_OF_MECHANICAL_STIMULUS	GO_SENSORY_PERCEPTION_OF_MECHANICAL_STIMULUS		138	0.4082	0.898498	0.637744	0.862397	1	916	tags=9%, list=6%, signal=9%
GO_GLYCEROPHOSPHOLIPID_METABOLIC_PROCESS	GO_GLYCEROPHOSPHOLIPID_METABOLIC_PROCESS		277	0.375496	0.898414	0.738342	0.862108	1	2251	tags=17%, list=15%, signal=19%
GO_RIBONUCLEOSIDE_CATABOLIC_PROCESS	GO_RIBONUCLEOSIDE_CATABOLIC_PROCESS		18	0.539762	0.897922	0.620968	0.862822	1	1581	tags=28%, list=10%, signal=31%
GO_POSITIVE_REGULATION_OF_SIGNAL_TRANSDUCTION_BY_P53_CLASS_MEDIATOR	GO_POSITIVE_REGULATION_OF_SIGNAL_TRANSDUCTION_BY_P53_CLASS_MEDIATOR		15	0.539803	0.897526	0.628742	0.863299	1	1043	tags=13%, list=7%, signal=14%
GO_NEGATIVE_REGULATION_OF_GROWTH	GO_NEGATIVE_REGULATION_OF_GROWTH		213	0.387722	0.897354	0.67366	0.863235	1	1458	tags=16%, list=9%, signal=17%
GO_REGULATION_OF_HISTONE_DEACETYLATION	GO_REGULATION_OF_HISTONE_DEACETYLATION		22	0.523237	0.896092	0.624506	0.865735	1	1887	tags=23%, list=12%, signal=26%
GO_POSITIVE_REGULATION_OF_INNATE_IMMUNE_RESPONSE	GO_POSITIVE_REGULATION_OF_INNATE_IMMUNE_RESPONSE		220	0.385617	0.895992	0.699724	0.86552	1	1290	tags=9%, list=8%, signal=9%
GO_REGULATION_OF_CYTOKINE_SECRETION	GO_REGULATION_OF_CYTOKINE_SECRETION		117	0.418513	0.895428	0.635135	0.866424	1	1538	tags=12%, list=10%, signal=13%
GO_RESPONSE_TO_PLATELET_DERIVED_GROWTH_FACTOR	GO_RESPONSE_TO_PLATELET_DERIVED_GROWTH_FACTOR		18	0.542248	0.895411	0.634387	0.866	1	3374	tags=50%, list=22%, signal=64%
GO_SMALL_GTPASE_MEDIATED_SIGNAL_TRANSDUCTION	GO_SMALL_GTPASE_MEDIATED_SIGNAL_TRANSDUCTION		324	0.369614	0.894432	0.753149	0.8679	1	1343	tags=10%, list=9%, signal=10%
GO_POSITIVE_REGULATION_OF_CALCIUM_ION_TRANSPORT_INTO_CYTOSOL	GO_POSITIVE_REGULATION_OF_CALCIUM_ION_TRANSPORT_INTO_CYTOSOL		40	0.481837	0.893696	0.633684	0.869252	1	1375	tags=18%, list=9%, signal=19%
GO_PHOSPHORIC_DIESTER_HYDROLASE_ACTIVITY	GO_PHOSPHORIC_DIESTER_HYDROLASE_ACTIVITY		82	0.432863	0.893599	0.640425	0.869	1	1273	tags=16%, list=8%, signal=17%
GO_RESPONSE_TO_ALCOHOL	GO_RESPONSE_TO_ALCOHOL		334	0.369227	0.893306	0.753623	0.869273	1	1397	tags=15%, list=9%, signal=16%
GO_MULTICELLULAR_ORGANISM_METABOLIC_PROCESS	GO_MULTICELLULAR_ORGANISM_METABOLIC_PROCESS		77	0.42453	0.892861	0.650424	0.869854	1	2125	tags=23%, list=14%, signal=27%
GO_PROTEIN_N_TERMINUS_BINDING	GO_PROTEIN_N_TERMINUS_BINDING		95	0.421213	0.892782	0.638767	0.869582	1	1736	tags=12%, list=11%, signal=13%
GO_AMINE_CATABOLIC_PROCESS	GO_AMINE_CATABOLIC_PROCESS		20	0.516393	0.892237	0.616162	0.870414	1	1643	tags=25%, list=11%, signal=28%
GO_REGULATION_OF_VACUOLAR_TRANSPORT	GO_REGULATION_OF_VACUOLAR_TRANSPORT		29	0.488742	0.89221	0.613726	0.870009	1	2324	tags=24%, list=15%, signal=28%
GO_REGULATION_OF_CALCIUM_ION_TRANSMEMBRANE_TRANSPORTER_ACTIVITY	GO_REGULATION_OF_CALCIUM_ION_TRANSMEMBRANE_TRANSPORTER_ACTIVITY		56	0.443566	0.891728	0.653361	0.870679	1	1192	tags=23%, list=8%, signal=25%
GO_POSITIVE_REGULATION_OF_CALCIUM_ION_IMPORT	GO_POSITIVE_REGULATION_OF_CALCIUM_ION_IMPORT		39	0.473183	0.890846	0.625	0.872298	1	1612	tags=18%, list=10%, signal=20%
GO_FEMALE_GAMETE_GENERATION	GO_FEMALE_GAMETE_GENERATION		78	0.430372	0.890299	0.632017	0.873093	1	965	tags=10%, list=6%, signal=11%
GO_NEGATIVE_REGULATION_OF_EPITHELIAL_CELL_MIGRATION	GO_NEGATIVE_REGULATION_OF_EPITHELIAL_CELL_MIGRATION		48	0.458065	0.890152	0.64574	0.872977	1	2190	tags=23%, list=14%, signal=27%
GO_CELLULAR_KETONE_METABOLIC_PROCESS	GO_CELLULAR_KETONE_METABOLIC_PROCESS		60	0.444936	0.88834	0.633266	0.876757	1	569	tags=5%, list=4%, signal=5%
GO_POSITIVE_REGULATION_OF_TRANSMEMBRANE_TRANSPORT	GO_POSITIVE_REGULATION_OF_TRANSMEMBRANE_TRANSPORT		106	0.420371	0.888321	0.651515	0.87633	1	1375	tags=17%, list=9%, signal=19%
GO_REPLACEMENT_OSSIFICATION	GO_REPLACEMENT_OSSIFICATION		25	0.499414	0.888069	0.644592	0.876442	1	2200	tags=24%, list=14%, signal=28%
GO_POSITIVE_REGULATION_OF_MITOTIC_CELL_CYCLE	GO_POSITIVE_REGULATION_OF_MITOTIC_CELL_CYCLE		115	0.402227	0.887522	0.658643	0.877297	1	595	tags=7%, list=4%, signal=7%
GO_BINDING_OF_SPERM_TO_ZONA_PELLUCIDA	GO_BINDING_OF_SPERM_TO_ZONA_PELLUCIDA		24	0.500835	0.887456	0.637113	0.876982	1	1504	tags=13%, list=10%, signal=14%
GO_REGULATION_OF_P38MAPK_CASCADE	GO_REGULATION_OF_P38MAPK_CASCADE		24	0.5065	0.887395	0.629787	0.876667	1	2554	tags=42%, list=16%, signal=50%
GO_REGULATION_OF_CELL_DIVISION	GO_REGULATION_OF_CELL_DIVISION		239	0.373487	0.887334	0.746479	0.876354	1	1998	tags=14%, list=13%, signal=16%
GO_CELLULAR_PROTEIN_COMPLEX_LOCALIZATION	GO_CELLULAR_PROTEIN_COMPLEX_LOCALIZATION		21	0.507462	0.887225	0.615054	0.876139	1	2519	tags=33%, list=16%, signal=40%
GO_MYOTUBE_DIFFERENTIATION	GO_MYOTUBE_DIFFERENTIATION		49	0.449832	0.886708	0.625	0.876878	1	945	tags=16%, list=6%, signal=17%
GO_NEURON_PROJECTION_REGENERATION	GO_NEURON_PROJECTION_REGENERATION		31	0.481574	0.885974	0.644172	0.878183	1	1199	tags=16%, list=8%, signal=17%
GO_METALLO_SULFUR_CLUSTER_ASSEMBLY	GO_METALLO_SULFUR_CLUSTER_ASSEMBLY		18	0.523875	0.885103	0.616698	0.879843	1	1144	tags=11%, list=7%, signal=12%
GO_NEGATIVE_REGULATION_OF_INTERFERON_GAMMA_PRODUCTION	GO_NEGATIVE_REGULATION_OF_INTERFERON_GAMMA_PRODUCTION		24	0.505877	0.885061	0.623932	0.879481	1	3736	tags=33%, list=24%, signal=44%
GO_METHYLATION	GO_METHYLATION		217	0.375531	0.884085	0.76484	0.88134	1	2050	tags=12%, list=13%, signal=14%
GO_MULTI_ORGANISM_MEMBRANE_ORGANIZATION	GO_MULTI_ORGANISM_MEMBRANE_ORGANIZATION		28	0.491728	0.883289	0.601266	0.882776	1	2704	tags=25%, list=17%, signal=30%
GO_REGULATION_OF_RAS_PROTEIN_SIGNAL_TRANSDUCTION	GO_REGULATION_OF_RAS_PROTEIN_SIGNAL_TRANSDUCTION		173	0.390799	0.883159	0.720988	0.882592	1	1986	tags=15%, list=13%, signal=17%
GO_OXIDOREDUCTASE_ACTIVITY_ACTING_ON_THE_ALDEHYDE_OR_OXO_GROUP_OF_DONORS_NAD_OR_NADP_AS_ACCEPTOR	GO_OXIDOREDUCTASE_ACTIVITY_ACTING_ON_THE_ALDEHYDE_OR_OXO_GROUP_OF_DONORS_NAD_OR_NADP_AS_ACCEPTOR		32	0.485584	0.883021	0.619149	0.882494	1	1087	tags=16%, list=7%, signal=17%
GO_GLYCOSPHINGOLIPID_METABOLIC_PROCESS	GO_GLYCOSPHINGOLIPID_METABOLIC_PROCESS		59	0.440413	0.882862	0.648822	0.882404	1	1249	tags=27%, list=8%, signal=29%
GO_POSITIVE_REGULATION_OF_RESPONSE_TO_DNA_DAMAGE_STIMULUS	GO_POSITIVE_REGULATION_OF_RESPONSE_TO_DNA_DAMAGE_STIMULUS		55	0.451686	0.882277	0.660679	0.883255	1	1677	tags=15%, list=11%, signal=16%
GO_PROTEIN_HETEROTETRAMERIZATION	GO_PROTEIN_HETEROTETRAMERIZATION		33	0.485184	0.882246	0.647948	0.882865	1	2326	tags=24%, list=15%, signal=28%
GO_POSITIVE_REGULATION_OF_LIPID_CATABOLIC_PROCESS	GO_POSITIVE_REGULATION_OF_LIPID_CATABOLIC_PROCESS		24	0.507366	0.882065	0.650826	0.88282	1	2533	tags=21%, list=16%, signal=25%
GO_SODIUM_CHANNEL_ACTIVITY	GO_SODIUM_CHANNEL_ACTIVITY		30	0.4867	0.881954	0.635827	0.882607	1	563	tags=17%, list=4%, signal=17%
GO_COATED_MEMBRANE	GO_COATED_MEMBRANE		78	0.424304	0.881713	0.668831	0.88268	1	2217	tags=18%, list=14%, signal=21%
GO_RESPONSE_TO_PROSTAGLANDIN_E	GO_RESPONSE_TO_PROSTAGLANDIN_E		25	0.497325	0.881687	0.627572	0.882278	1	1228	tags=16%, list=8%, signal=17%
GO_MITOTIC_DNA_INTEGRITY_CHECKPOINT	GO_MITOTIC_DNA_INTEGRITY_CHECKPOINT		87	0.42077	0.880258	0.657837	0.885136	1	568	tags=5%, list=4%, signal=5%
GO_AP_TYPE_MEMBRANE_COAT_ADAPTOR_COMPLEX	GO_AP_TYPE_MEMBRANE_COAT_ADAPTOR_COMPLEX		35	0.473985	0.879954	0.643145	0.885362	1	2588	tags=23%, list=17%, signal=27%
GO_MITOTIC_CELL_CYCLE_CHECKPOINT	GO_MITOTIC_CELL_CYCLE_CHECKPOINT		123	0.402611	0.879882	0.736018	0.885054	1	568	tags=4%, list=4%, signal=4%
GO_NEGATIVE_REGULATION_OF_PLATELET_ACTIVATION	GO_NEGATIVE_REGULATION_OF_PLATELET_ACTIVATION		17	0.534428	0.879044	0.637765	0.886574	1	2730	tags=53%, list=18%, signal=64%
GO_NON_CANONICAL_WNT_SIGNALING_PATHWAY	GO_NON_CANONICAL_WNT_SIGNALING_PATHWAY		128	0.401405	0.878845	0.69213	0.886575	1	1758	tags=10%, list=11%, signal=11%
GO_ACETYLGLUCOSAMINYLTRANSFERASE_ACTIVITY	GO_ACETYLGLUCOSAMINYLTRANSFERASE_ACTIVITY		42	0.458957	0.878605	0.643585	0.886685	1	916	tags=14%, list=6%, signal=15%
GO_NUCLEAR_ENVELOPE	GO_NUCLEAR_ENVELOPE		366	0.357294	0.878247	0.834975	0.887076	1	2372	tags=17%, list=15%, signal=19%
GO_NATURAL_KILLER_CELL_ACTIVATION	GO_NATURAL_KILLER_CELL_ACTIVATION		31	0.484129	0.87794	0.637527	0.887292	1	2524	tags=19%, list=16%, signal=23%
GO_RNA_MODIFICATION	GO_RNA_MODIFICATION		99	0.412486	0.877791	0.69161	0.887183	1	1551	tags=6%, list=10%, signal=7%
GO_ANDROGEN_RECEPTOR_BINDING	GO_ANDROGEN_RECEPTOR_BINDING		38	0.477646	0.877336	0.642293	0.887793	1	2775	tags=24%, list=18%, signal=29%
GO_CELL_CYCLE_ARREST	GO_CELL_CYCLE_ARREST		135	0.395604	0.877298	0.699317	0.887409	1	1399	tags=10%, list=9%, signal=10%
GO_REGULATION_OF_CALCIUM_ION_TRANSMEMBRANE_TRANSPORT	GO_REGULATION_OF_CALCIUM_ION_TRANSMEMBRANE_TRANSPORT		93	0.4157	0.87707	0.694989	0.887495	1	1375	tags=17%, list=9%, signal=19%
GO_ALPHA_TUBULIN_BINDING	GO_ALPHA_TUBULIN_BINDING		23	0.493706	0.876907	0.649798	0.887429	1	1164	tags=17%, list=8%, signal=19%
GO_POSITIVE_REGULATION_OF_BINDING	GO_POSITIVE_REGULATION_OF_BINDING		115	0.404829	0.876871	0.679654	0.88704	1	989	tags=9%, list=6%, signal=9%
GO_DEOXYRIBONUCLEOTIDE_METABOLIC_PROCESS	GO_DEOXYRIBONUCLEOTIDE_METABOLIC_PROCESS		33	0.476955	0.876237	0.648707	0.888043	1	1856	tags=18%, list=12%, signal=21%
GO_HORMONE_MEDIATED_SIGNALING_PATHWAY	GO_HORMONE_MEDIATED_SIGNALING_PATHWAY		143	0.391493	0.876205	0.725301	0.887648	1	1678	tags=17%, list=11%, signal=19%
GO_TUMOR_NECROSIS_FACTOR_RECEPTOR_BINDING	GO_TUMOR_NECROSIS_FACTOR_RECEPTOR_BINDING		26	0.492275	0.876111	0.648188	0.887407	1	2062	tags=19%, list=13%, signal=22%
GO_RECEPTOR_SIGNALING_COMPLEX_SCAFFOLD_ACTIVITY	GO_RECEPTOR_SIGNALING_COMPLEX_SCAFFOLD_ACTIVITY		20	0.50902	0.876091	0.648148	0.886984	1	1572	tags=15%, list=10%, signal=17%
GO_MODULATION_BY_SYMBIONT_OF_HOST_CELLULAR_PROCESS	GO_MODULATION_BY_SYMBIONT_OF_HOST_CELLULAR_PROCESS		25	0.492499	0.875657	0.630021	0.887521	1	3466	tags=36%, list=22%, signal=46%
GO_POSITIVE_REGULATION_OF_CALCIUM_ION_TRANSMEMBRANE_TRANSPORTER_ACTIVITY	GO_POSITIVE_REGULATION_OF_CALCIUM_ION_TRANSMEMBRANE_TRANSPORTER_ACTIVITY		25	0.501169	0.875458	0.655242	0.887513	1	989	tags=28%, list=6%, signal=30%
GO_MOTOR_ACTIVITY	GO_MOTOR_ACTIVITY		120	0.402389	0.875314	0.704846	0.887382	1	1137	tags=9%, list=7%, signal=10%
GO_EPITHELIAL_CELL_APOPTOTIC_PROCESS	GO_EPITHELIAL_CELL_APOPTOTIC_PROCESS		25	0.507904	0.87507	0.613227	0.887441	1	433	tags=16%, list=3%, signal=16%
GO_LYTIC_VACUOLE_ORGANIZATION	GO_LYTIC_VACUOLE_ORGANIZATION		48	0.455191	0.874683	0.642553	0.887868	1	916	tags=15%, list=6%, signal=15%
GO_POSITIVE_REGULATION_OF_PHOSPHATASE_ACTIVITY	GO_POSITIVE_REGULATION_OF_PHOSPHATASE_ACTIVITY		23	0.507287	0.874569	0.627255	0.887687	1	1397	tags=22%, list=9%, signal=24%
GO_AMINOGLYCAN_CATABOLIC_PROCESS	GO_AMINOGLYCAN_CATABOLIC_PROCESS		58	0.446575	0.874078	0.678652	0.888379	1	916	tags=21%, list=6%, signal=22%
GO_ION_ANTIPORTER_ACTIVITY	GO_ION_ANTIPORTER_ACTIVITY		43	0.4557	0.873962	0.638158	0.888191	1	1554	tags=14%, list=10%, signal=15%
GO_CHROMOSOME_SEGREGATION	GO_CHROMOSOME_SEGREGATION		237	0.370269	0.873944	0.775744	0.887765	1	2368	tags=9%, list=15%, signal=11%
GO_NEGATIVE_REGULATION_OF_CELL_MATRIX_ADHESION	GO_NEGATIVE_REGULATION_OF_CELL_MATRIX_ADHESION		28	0.477775	0.873867	0.629191	0.887479	1	1073	tags=14%, list=7%, signal=15%
GO_REGULATION_OF_INTERFERON_BETA_PRODUCTION	GO_REGULATION_OF_INTERFERON_BETA_PRODUCTION		41	0.46016	0.873713	0.659091	0.887382	1	1177	tags=15%, list=8%, signal=16%
GO_POSITIVE_REGULATION_OF_SMOOTH_MUSCLE_CELL_PROLIFERATION	GO_POSITIVE_REGULATION_OF_SMOOTH_MUSCLE_CELL_PROLIFERATION		57	0.435586	0.873157	0.667377	0.888236	1	1288	tags=16%, list=8%, signal=17%
GO_CILIUM_ORGANIZATION	GO_CILIUM_ORGANIZATION		164	0.383343	0.873097	0.761161	0.88791	1	1700	tags=9%, list=11%, signal=9%
GO_NUCLEAR_CHROMOSOME_SEGREGATION	GO_NUCLEAR_CHROMOSOME_SEGREGATION		195	0.379295	0.872995	0.742718	0.887675	1	2368	tags=9%, list=15%, signal=11%
GO_ORGAN_GROWTH	GO_ORGAN_GROWTH		62	0.433716	0.872215	0.672917	0.889023	1	445	tags=10%, list=3%, signal=10%
GO_PHOTORECEPTOR_CONNECTING_CILIUM	GO_PHOTORECEPTOR_CONNECTING_CILIUM		28	0.486796	0.872088	0.627572	0.888885	1	1191	tags=11%, list=8%, signal=12%
GO_RESPONSE_TO_MINERALOCORTICOID	GO_RESPONSE_TO_MINERALOCORTICOID		30	0.471806	0.871837	0.620047	0.888976	1	974	tags=20%, list=6%, signal=21%
GO_REGULATION_OF_DNA_TEMPLATED_TRANSCRIPTION_INITIATION	GO_REGULATION_OF_DNA_TEMPLATED_TRANSCRIPTION_INITIATION		29	0.494805	0.871315	0.656965	0.889747	1	93	tags=3%, list=1%, signal=3%
GO_CALCIUM_ION_IMPORT_INTO_CYTOSOL	GO_CALCIUM_ION_IMPORT_INTO_CYTOSOL		38	0.464826	0.870902	0.660784	0.890238	1	1374	tags=26%, list=9%, signal=29%
GO_MANNOSYLATION	GO_MANNOSYLATION		27	0.478738	0.870628	0.663793	0.890423	1	3668	tags=26%, list=24%, signal=34%
GO_DETECTION_OF_ABIOTIC_STIMULUS	GO_DETECTION_OF_ABIOTIC_STIMULUS		98	0.404931	0.870554	0.686534	0.890129	1	1793	tags=16%, list=12%, signal=18%
GO_PROTEIN_C_TERMINUS_BINDING	GO_PROTEIN_C_TERMINUS_BINDING		178	0.381475	0.870524	0.75179	0.889737	1	1085	tags=7%, list=7%, signal=8%
GO_REGULATION_OF_PH	GO_REGULATION_OF_PH		82	0.422059	0.86974	0.688372	0.891045	1	2236	tags=20%, list=14%, signal=23%
GO_PROTEIN_HETEROOLIGOMERIZATION	GO_PROTEIN_HETEROOLIGOMERIZATION		105	0.405549	0.869409	0.692308	0.891365	1	2326	tags=16%, list=15%, signal=19%
GO_POSITIVE_REGULATION_OF_STEROL_TRANSPORT	GO_POSITIVE_REGULATION_OF_STEROL_TRANSPORT		16	0.521068	0.868432	0.653409	0.893112	1	562	tags=6%, list=4%, signal=6%
GO_POSITIVE_REGULATION_OF_ERBB_SIGNALING_PATHWAY	GO_POSITIVE_REGULATION_OF_ERBB_SIGNALING_PATHWAY		30	0.471193	0.868199	0.64482	0.893184	1	2033	tags=20%, list=13%, signal=23%
GO_NEGATIVE_REGULATION_OF_DNA_RECOMBINATION	GO_NEGATIVE_REGULATION_OF_DNA_RECOMBINATION		15	0.531232	0.868181	0.664	0.892761	1	458	tags=7%, list=3%, signal=7%
GO_NEGATIVE_REGULATION_OF_IMMUNE_SYSTEM_PROCESS	GO_NEGATIVE_REGULATION_OF_IMMUNE_SYSTEM_PROCESS		315	0.354921	0.868052	0.878412	0.8926	1	1942	tags=15%, list=13%, signal=17%
GO_PROTEIN_PHOSPHATASE_2A_BINDING	GO_PROTEIN_PHOSPHATASE_2A_BINDING		27	0.477227	0.867627	0.637413	0.893087	1	1100	tags=11%, list=7%, signal=12%
GO_RESPONSE_TO_THYROID_HORMONE	GO_RESPONSE_TO_THYROID_HORMONE		21	0.511968	0.867258	0.638672	0.893493	1	989	tags=29%, list=6%, signal=30%
GO_SKIN_EPIDERMIS_DEVELOPMENT	GO_SKIN_EPIDERMIS_DEVELOPMENT		61	0.436076	0.867179	0.694165	0.893208	1	1490	tags=18%, list=10%, signal=20%
GO_MACROMOLECULAR_COMPLEX_REMODELING	GO_MACROMOLECULAR_COMPLEX_REMODELING		20	0.50983	0.866685	0.64557	0.893888	1	2110	tags=25%, list=14%, signal=29%
GO_REGULATION_OF_FIBROBLAST_GROWTH_FACTOR_RECEPTOR_SIGNALING_PATHWAY	GO_REGULATION_OF_FIBROBLAST_GROWTH_FACTOR_RECEPTOR_SIGNALING_PATHWAY		24	0.496055	0.866477	0.64503	0.893902	1	1341	tags=13%, list=9%, signal=14%
GO_DNA_PACKAGING_COMPLEX	GO_DNA_PACKAGING_COMPLEX		80	0.412589	0.866023	0.682105	0.89449	1	3347	tags=30%, list=22%, signal=38%
GO_TELOMERE_CAPPING	GO_TELOMERE_CAPPING		26	0.487053	0.866004	0.651911	0.894082	1	2632	tags=27%, list=17%, signal=32%
GO_AMIDE_TRANSPORT	GO_AMIDE_TRANSPORT		85	0.411248	0.865708	0.72591	0.894287	1	1896	tags=19%, list=12%, signal=21%
GO_CATION_CHANNEL_COMPLEX	GO_CATION_CHANNEL_COMPLEX		147	0.386636	0.865563	0.713362	0.894168	1	1359	tags=16%, list=9%, signal=17%
GO_SALIVARY_GLAND_DEVELOPMENT	GO_SALIVARY_GLAND_DEVELOPMENT		30	0.477037	0.865491	0.652361	0.893867	1	1396	tags=23%, list=9%, signal=26%
GO_RESPONSE_TO_ACTIVITY	GO_RESPONSE_TO_ACTIVITY		61	0.437612	0.864665	0.657676	0.895299	1	532	tags=5%, list=3%, signal=5%
GO_NUCLEOTIDE_EXCISION_REPAIR_PREINCISION_COMPLEX_STABILIZATION	GO_NUCLEOTIDE_EXCISION_REPAIR_PREINCISION_COMPLEX_STABILIZATION		20	0.506417	0.864422	0.659363	0.895393	1	2199	tags=15%, list=14%, signal=17%
GO_POSITIVE_REGULATION_OF_CELL_CYCLE_G1_S_PHASE_TRANSITION	GO_POSITIVE_REGULATION_OF_CELL_CYCLE_G1_S_PHASE_TRANSITION		28	0.482681	0.864222	0.685144	0.895368	1	370	tags=7%, list=2%, signal=7%
GO_MULTICELLULAR_ORGANISMAL_MACROMOLECULE_METABOLIC_PROCESS	GO_MULTICELLULAR_ORGANISMAL_MACROMOLECULE_METABOLIC_PROCESS		64	0.425148	0.863909	0.675106	0.895581	1	2125	tags=20%, list=14%, signal=23%
GO_REGULATION_OF_VASCULAR_ENDOTHELIAL_GROWTH_FACTOR_RECEPTOR_SIGNALING_PATHWAY	GO_REGULATION_OF_VASCULAR_ENDOTHELIAL_GROWTH_FACTOR_RECEPTOR_SIGNALING_PATHWAY		24	0.490596	0.863884	0.646186	0.89518	1	2955	tags=42%, list=19%, signal=51%
GO_RESPONSE_TO_FUNGUS	GO_RESPONSE_TO_FUNGUS		35	0.470074	0.863497	0.672269	0.895601	1	1220	tags=9%, list=8%, signal=9%
GO_PROTEIN_AUTOPHOSPHORYLATION	GO_PROTEIN_AUTOPHOSPHORYLATION		186	0.376757	0.863203	0.766749	0.895815	1	1708	tags=13%, list=11%, signal=14%
GO_LYMPHOCYTE_MIGRATION	GO_LYMPHOCYTE_MIGRATION		33	0.468295	0.863102	0.677966	0.895595	1	1375	tags=18%, list=9%, signal=20%
GO_SUBSTRATE_DEPENDENT_CELL_MIGRATION	GO_SUBSTRATE_DEPENDENT_CELL_MIGRATION		25	0.490489	0.862762	0.659574	0.895917	1	1376	tags=20%, list=9%, signal=22%
GO_POSITIVE_REGULATION_OF_ESTABLISHMENT_OF_PROTEIN_LOCALIZATION	GO_POSITIVE_REGULATION_OF_ESTABLISHMENT_OF_PROTEIN_LOCALIZATION		441	0.344512	0.862009	0.928375	0.897147	1	1538	tags=10%, list=10%, signal=11%
GO_DIVALENT_INORGANIC_CATION_TRANSPORT	GO_DIVALENT_INORGANIC_CATION_TRANSPORT		237	0.366676	0.861799	0.826087	0.897148	1	1397	tags=15%, list=9%, signal=16%
GO_NEURAL_CREST_CELL_DIFFERENTIATION	GO_NEURAL_CREST_CELL_DIFFERENTIATION		74	0.41927	0.861701	0.671111	0.896915	1	1508	tags=20%, list=10%, signal=22%
GO_INTRACELLULAR_LIPID_TRANSPORT	GO_INTRACELLULAR_LIPID_TRANSPORT		20	0.506434	0.861287	0.642412	0.897431	1	2285	tags=25%, list=15%, signal=29%
GO_OSSIFICATION	GO_OSSIFICATION		235	0.364267	0.861287	0.808673	0.896973	1	2101	tags=17%, list=14%, signal=19%
GO_PHOSPHATIDYLCHOLINE_BIOSYNTHETIC_PROCESS	GO_PHOSPHATIDYLCHOLINE_BIOSYNTHETIC_PROCESS		26	0.478139	0.86114	0.657676	0.896838	1	2121	tags=31%, list=14%, signal=36%
GO_DNA_N_GLYCOSYLASE_ACTIVITY	GO_DNA_N_GLYCOSYLASE_ACTIVITY		15	0.518067	0.860878	0.626531	0.896937	1	2348	tags=27%, list=15%, signal=31%
GO_NEGATIVE_CHEMOTAXIS	GO_NEGATIVE_CHEMOTAXIS		38	0.449654	0.860874	0.688259	0.896486	1	2055	tags=26%, list=13%, signal=30%
GO_UBIQUITIN_LIKE_PROTEIN_TRANSFERASE_ACTIVITY	GO_UBIQUITIN_LIKE_PROTEIN_TRANSFERASE_ACTIVITY		394	0.3463	0.859874	0.903465	0.898266	1	1563	tags=7%, list=10%, signal=7%
GO_MAMMARY_GLAND_EPITHELIUM_DEVELOPMENT	GO_MAMMARY_GLAND_EPITHELIUM_DEVELOPMENT		52	0.434463	0.859768	0.671082	0.898054	1	1520	tags=25%, list=10%, signal=28%
GO_NEUROPILIN_BINDING	GO_NEUROPILIN_BINDING		15	0.523852	0.859095	0.638254	0.899114	1	1887	tags=40%, list=12%, signal=45%
GO_MICROVILLUS_ORGANIZATION	GO_MICROVILLUS_ORGANIZATION		19	0.505953	0.85901	0.677966	0.898851	1	2543	tags=16%, list=16%, signal=19%
GO_NEGATIVE_REGULATION_OF_CYTOSKELETON_ORGANIZATION	GO_NEGATIVE_REGULATION_OF_CYTOSKELETON_ORGANIZATION		203	0.370128	0.858821	0.808411	0.898831	1	1572	tags=8%, list=10%, signal=9%
GO_PHOSPHATIDYLGLYCEROL_METABOLIC_PROCESS	GO_PHOSPHATIDYLGLYCEROL_METABOLIC_PROCESS		28	0.481982	0.858674	0.660532	0.898725	1	3102	tags=36%, list=20%, signal=45%
GO_SPERM_PART	GO_SPERM_PART		105	0.401609	0.858144	0.722595	0.899412	1	1904	tags=17%, list=12%, signal=19%
GO_POSITIVE_REGULATION_OF_INTERFERON_GAMMA_PRODUCTION	GO_POSITIVE_REGULATION_OF_INTERFERON_GAMMA_PRODUCTION		53	0.435635	0.858026	0.673597	0.899211	1	168	tags=4%, list=1%, signal=4%
GO_PEPTIDE_HORMONE_BINDING	GO_PEPTIDE_HORMONE_BINDING		35	0.464168	0.8577	0.663883	0.899486	1	856	tags=11%, list=6%, signal=12%
GO_MICROTUBULE_BINDING	GO_MICROTUBULE_BINDING		181	0.379409	0.857615	0.74134	0.899232	1	556	tags=4%, list=4%, signal=4%
GO_ANTIPORTER_ACTIVITY	GO_ANTIPORTER_ACTIVITY		65	0.430711	0.857519	0.696202	0.89896	1	1138	tags=14%, list=7%, signal=15%
GO_ORGANOPHOSPHATE_CATABOLIC_PROCESS	GO_ORGANOPHOSPHATE_CATABOLIC_PROCESS		108	0.399409	0.856921	0.751592	0.899804	1	1694	tags=15%, list=11%, signal=17%
GO_RIBOSOMAL_LARGE_SUBUNIT_BIOGENESIS	GO_RIBOSOMAL_LARGE_SUBUNIT_BIOGENESIS		45	0.439228	0.856719	0.69428	0.899788	1	3533	tags=38%, list=23%, signal=49%
GO_POSITIVE_REGULATION_OF_LEUKOCYTE_PROLIFERATION	GO_POSITIVE_REGULATION_OF_LEUKOCYTE_PROLIFERATION		113	0.397123	0.856479	0.736287	0.899867	1	1370	tags=12%, list=9%, signal=13%
GO_TRANSCRIPTIONALLY_ACTIVE_CHROMATIN	GO_TRANSCRIPTIONALLY_ACTIVE_CHROMATIN		16	0.532538	0.856424	0.675048	0.899531	1	1707	tags=13%, list=11%, signal=14%
GO_RESPONSE_TO_MONOAMINE	GO_RESPONSE_TO_MONOAMINE		32	0.469018	0.856227	0.661053	0.899511	1	1275	tags=19%, list=8%, signal=20%
GO_SECONDARY_ACTIVE_TRANSMEMBRANE_TRANSPORTER_ACTIVITY	GO_SECONDARY_ACTIVE_TRANSMEMBRANE_TRANSPORTER_ACTIVITY		209	0.37111	0.855946	0.841861	0.899664	1	1358	tags=10%, list=9%, signal=11%
GO_NEGATIVE_REGULATION_OF_AUTOPHAGY	GO_NEGATIVE_REGULATION_OF_AUTOPHAGY		45	0.43958	0.855897	0.687366	0.899326	1	1072	tags=9%, list=7%, signal=10%
GO_AMINO_ACID_TRANSMEMBRANE_TRANSPORTER_ACTIVITY	GO_AMINO_ACID_TRANSMEMBRANE_TRANSPORTER_ACTIVITY		74	0.422799	0.855332	0.705757	0.900127	1	1136	tags=14%, list=7%, signal=15%
GO_NUCLEOPHAGY	GO_NUCLEOPHAGY		17	0.511634	0.855315	0.685072	0.899713	1	1403	tags=12%, list=9%, signal=13%
GO_NEGATIVE_REGULATION_OF_G_PROTEIN_COUPLED_RECEPTOR_PROTEIN_SIGNALING_PATHWAY	GO_NEGATIVE_REGULATION_OF_G_PROTEIN_COUPLED_RECEPTOR_PROTEIN_SIGNALING_PATHWAY		36	0.472149	0.85508	0.684874	0.899792	1	46	tags=3%, list=0%, signal=3%
GO_PHOSPHATIDYLINOSITOL_4_5_BISPHOSPHATE_BINDING	GO_PHOSPHATIDYLINOSITOL_4_5_BISPHOSPHATE_BINDING		47	0.444913	0.854909	0.679435	0.899725	1	1713	tags=19%, list=11%, signal=21%
GO_EXTRACELLULAR_MATRIX_COMPONENT	GO_EXTRACELLULAR_MATRIX_COMPONENT		114	0.398982	0.854678	0.750583	0.899778	1	1331	tags=24%, list=9%, signal=26%
GO_ACROSOMAL_VESICLE	GO_ACROSOMAL_VESICLE		67	0.428838	0.854591	0.689956	0.899517	1	1504	tags=16%, list=10%, signal=18%
GO_POSITIVE_REGULATION_OF_PROTEIN_SERINE_THREONINE_KINASE_ACTIVITY	GO_POSITIVE_REGULATION_OF_PROTEIN_SERINE_THREONINE_KINASE_ACTIVITY		262	0.359733	0.852652	0.828784	0.903277	1	1990	tags=18%, list=13%, signal=21%
GO_GOLGI_VESICLE_TRANSPORT	GO_GOLGI_VESICLE_TRANSPORT		296	0.346564	0.852075	0.897172	0.904074	1	2175	tags=12%, list=14%, signal=14%
GO_ACUTE_PHASE_RESPONSE	GO_ACUTE_PHASE_RESPONSE		34	0.467495	0.851922	0.692153	0.90393	1	1088	tags=9%, list=7%, signal=9%
GO_PROTEIN_N_LINKED_GLYCOSYLATION	GO_PROTEIN_N_LINKED_GLYCOSYLATION		73	0.411328	0.851834	0.696703	0.903664	1	1735	tags=19%, list=11%, signal=21%
GO_SH3_SH2_ADAPTOR_ACTIVITY	GO_SH3_SH2_ADAPTOR_ACTIVITY		48	0.443231	0.85181	0.677419	0.903257	1	1123	tags=8%, list=7%, signal=9%
GO_NEGATIVE_REGULATION_OF_CELL_CYCLE_PROCESS	GO_NEGATIVE_REGULATION_OF_CELL_CYCLE_PROCESS		188	0.370552	0.851649	0.783981	0.903164	1	1128	tags=6%, list=7%, signal=6%
GO_RESPONSE_TO_LEPTIN	GO_RESPONSE_TO_LEPTIN		18	0.511987	0.851169	0.663866	0.903765	1	1216	tags=28%, list=8%, signal=30%
GO_NEGATIVE_REGULATION_OF_SEQUENCE_SPECIFIC_DNA_BINDING_TRANSCRIPTION_FACTOR_ACTIVITY	GO_NEGATIVE_REGULATION_OF_SEQUENCE_SPECIFIC_DNA_BINDING_TRANSCRIPTION_FACTOR_ACTIVITY		120	0.387383	0.850972	0.753192	0.903744	1	1563	tags=17%, list=10%, signal=18%
GO_REGULATION_OF_CYTOPLASMIC_TRANSPORT	GO_REGULATION_OF_CYTOPLASMIC_TRANSPORT		427	0.341282	0.850765	0.947368	0.903722	1	1012	tags=7%, list=7%, signal=7%
GO_LONG_TERM_SYNAPTIC_DEPRESSION	GO_LONG_TERM_SYNAPTIC_DEPRESSION		15	0.520194	0.850549	0.653226	0.903713	1	1562	tags=20%, list=10%, signal=22%
GO_ALDITOL_PHOSPHATE_METABOLIC_PROCESS	GO_ALDITOL_PHOSPHATE_METABOLIC_PROCESS		32	0.456968	0.850422	0.658103	0.903527	1	3102	tags=38%, list=20%, signal=47%
GO_CELLULAR_GLUCOSE_HOMEOSTASIS	GO_CELLULAR_GLUCOSE_HOMEOSTASIS		68	0.417382	0.850068	0.697531	0.903829	1	1100	tags=10%, list=7%, signal=11%
GO_GLYCOLIPID_BINDING	GO_GLYCOLIPID_BINDING		15	0.520561	0.849528	0.669474	0.904505	1	983	tags=13%, list=6%, signal=14%
GO_NEGATIVE_REGULATION_OF_CELL_CYCLE_G2_M_PHASE_TRANSITION	GO_NEGATIVE_REGULATION_OF_CELL_CYCLE_G2_M_PHASE_TRANSITION		21	0.492841	0.849209	0.663918	0.904764	1	2194	tags=14%, list=14%, signal=17%
GO_POLYPEPTIDE_N_ACETYLGALACTOSAMINYLTRANSFERASE_ACTIVITY	GO_POLYPEPTIDE_N_ACETYLGALACTOSAMINYLTRANSFERASE_ACTIVITY		15	0.518266	0.848731	0.675052	0.905377	1	1552	tags=27%, list=10%, signal=30%
[truncated: 520 more rows]

## Sheet: gsea_report_for_na_neg_15667178
NAME	GS<br> follow link to MSigDB	GS DETAILS	SIZE	ES	NES	NOM p-val	FDR q-val	FWER p-val	RANK AT MAX	LEADING EDGE
GO_FOREBRAIN_DEVELOPMENT	GO_FOREBRAIN_DEVELOPMENT	Details ...	344	-0.812839	-1.87431	0	0	0	869	tags=19%, list=6%, signal=20%
GO_CENTRAL_NERVOUS_SYSTEM_NEURON_DIFFERENTIATION	GO_CENTRAL_NERVOUS_SYSTEM_NEURON_DIFFERENTIATION	Details ...	164	-0.868723	-1.86256	0	0	0	712	tags=29%, list=5%, signal=30%
GO_TELENCEPHALON_DEVELOPMENT	GO_TELENCEPHALON_DEVELOPMENT	Details ...	221	-0.802508	-1.80078	0	0.000781679	0.003	869	tags=17%, list=6%, signal=17%
GO_LIMBIC_SYSTEM_DEVELOPMENT	GO_LIMBIC_SYSTEM_DEVELOPMENT	Details ...	99	-0.864256	-1.79404	0	0.00197626	0.01	747	tags=20%, list=5%, signal=21%
GO_OLIGODENDROCYTE_DIFFERENTIATION	GO_OLIGODENDROCYTE_DIFFERENTIATION	Details ...	57	-0.922959	-1.78661	0	0.00189501	0.012	636	tags=25%, list=4%, signal=26%
GO_FOREBRAIN_GENERATION_OF_NEURONS	GO_FOREBRAIN_GENERATION_OF_NEURONS	Details ...	66	-0.905541	-1.76968	0	0.00353342	0.026	793	tags=39%, list=5%, signal=41%
GO_CELL_FATE_COMMITMENT	GO_CELL_FATE_COMMITMENT	Details ...	217	-0.790562	-1.76842	0	0.00313899	0.027	751	tags=19%, list=5%, signal=20%
GO_HIPPOCAMPUS_DEVELOPMENT	GO_HIPPOCAMPUS_DEVELOPMENT	Details ...	73	-0.879764	-1.75478	0	0.00392349	0.039	747	tags=18%, list=5%, signal=19%
GO_PALLIUM_DEVELOPMENT	GO_PALLIUM_DEVELOPMENT	Details ...	148	-0.816608	-1.75424	0	0.00348755	0.039	869	tags=16%, list=6%, signal=17%
GO_NEURON_FATE_COMMITMENT	GO_NEURON_FATE_COMMITMENT	Details ...	64	-0.893561	-1.75265	0	0.00321751	0.04	726	tags=38%, list=5%, signal=39%
GO_CELL_MORPHOGENESIS_INVOLVED_IN_NEURON_DIFFERENTIATION	GO_CELL_MORPHOGENESIS_INVOLVED_IN_NEURON_DIFFERENTIATION	Details ...	351	-0.751259	-1.74807	0	0.00356581	0.049	1259	tags=23%, list=8%, signal=25%
GO_NEGATIVE_REGULATION_OF_NEURON_DIFFERENTIATION	GO_NEGATIVE_REGULATION_OF_NEURON_DIFFERENTIATION	Details ...	181	-0.794737	-1.73155	0	0.00628162	0.093	707	tags=15%, list=5%, signal=15%
GO_NEURON_PROJECTION_MORPHOGENESIS	GO_NEURON_PROJECTION_MORPHOGENESIS	Details ...	382	-0.741898	-1.72361	0	0.00858903	0.131	1236	tags=23%, list=8%, signal=24%
GO_NEGATIVE_REGULATION_OF_NERVOUS_SYSTEM_DEVELOPMENT	GO_NEGATIVE_REGULATION_OF_NERVOUS_SYSTEM_DEVELOPMENT	Details ...	248	-0.774534	-1.72244	0	0.00848247	0.139	707	tags=15%, list=5%, signal=15%
GO_VENTRAL_SPINAL_CORD_DEVELOPMENT	GO_VENTRAL_SPINAL_CORD_DEVELOPMENT	Details ...	46	-0.889798	-1.70248	0.0019802	0.0177527	0.303	872	tags=30%, list=6%, signal=32%
GO_NEGATIVE_REGULATION_OF_CELL_DEVELOPMENT	GO_NEGATIVE_REGULATION_OF_CELL_DEVELOPMENT	Details ...	281	-0.750031	-1.70072	0	0.0184146	0.329	941	tags=16%, list=6%, signal=16%
GO_CELL_FATE_SPECIFICATION	GO_CELL_FATE_SPECIFICATION	Details ...	68	-0.885067	-1.69886	0	0.0185301	0.345	793	tags=26%, list=5%, signal=28%
GO_SPINAL_CORD_DEVELOPMENT	GO_SPINAL_CORD_DEVELOPMENT	Details ...	103	-0.811487	-1.67831	0	0.0376101	0.585	940	tags=25%, list=6%, signal=27%
GO_GLIAL_CELL_DIFFERENTIATION	GO_GLIAL_CELL_DIFFERENTIATION	Details ...	129	-0.787331	-1.67443	0.00556586	0.0401813	0.633	702	tags=16%, list=5%, signal=17%
GO_REGULATION_OF_GLIOGENESIS	GO_REGULATION_OF_GLIOGENESIS	Details ...	87	-0.822207	-1.65995	0.00761905	0.0612206	0.795	707	tags=20%, list=5%, signal=20%
GO_REGULATION_OF_OLIGODENDROCYTE_DIFFERENTIATION	GO_REGULATION_OF_OLIGODENDROCYTE_DIFFERENTIATION		27	-0.944399	-1.65307	0	0.0719388	0.858	122	tags=22%, list=1%, signal=22%
GO_REGULATION_OF_NEURAL_PRECURSOR_CELL_PROLIFERATION	GO_REGULATION_OF_NEURAL_PRECURSOR_CELL_PROLIFERATION		69	-0.833143	-1.65205	0.0017094	0.0709593	0.868	869	tags=26%, list=6%, signal=28%
GO_GLIOGENESIS	GO_GLIOGENESIS		164	-0.763945	-1.64542	0.00353357	0.0833768	0.912	702	tags=17%, list=5%, signal=18%
GO_NEUROTRANSMITTER_TRANSPORT	GO_NEUROTRANSMITTER_TRANSPORT		145	-0.773272	-1.64467	0	0.0814094	0.919	1353	tags=25%, list=9%, signal=27%
GO_NEURON_PROJECTION_GUIDANCE	GO_NEURON_PROJECTION_GUIDANCE		193	-0.757273	-1.63925	0	0.0913391	0.951	1213	tags=23%, list=8%, signal=25%
GO_NEURON_MIGRATION	GO_NEURON_MIGRATION		106	-0.794104	-1.63668	0	0.095534	0.958	841	tags=25%, list=5%, signal=27%
GO_SOMATIC_DIVERSIFICATION_OF_IMMUNE_RECEPTORS	GO_SOMATIC_DIVERSIFICATION_OF_IMMUNE_RECEPTORS		35	-0.898458	-1.6338	0.00184162	0.0996067	0.964	6	tags=3%, list=0%, signal=3%
GO_REGULATION_OF_NEUROTRANSMITTER_LEVELS	GO_REGULATION_OF_NEUROTRANSMITTER_LEVELS		176	-0.748765	-1.62235	0	0.12802	0.986	1617	tags=24%, list=10%, signal=27%
GO_OLFACTORY_LOBE_DEVELOPMENT	GO_OLFACTORY_LOBE_DEVELOPMENT		36	-0.890821	-1.62194	0.00365631	0.125064	0.986	120	tags=17%, list=1%, signal=17%
GO_POSITIVE_REGULATION_OF_SYNAPSE_ASSEMBLY	GO_POSITIVE_REGULATION_OF_SYNAPSE_ASSEMBLY		54	-0.848608	-1.62052	0.00570342	0.125019	0.988	836	tags=31%, list=5%, signal=33%
GO_SPINAL_CORD_MOTOR_NEURON_DIFFERENTIATION	GO_SPINAL_CORD_MOTOR_NEURON_DIFFERENTIATION		34	-0.919242	-1.61374	0.00205761	0.143836	0.996	452	tags=15%, list=3%, signal=15%
GO_POSITIVE_REGULATION_OF_NERVOUS_SYSTEM_DEVELOPMENT	GO_POSITIVE_REGULATION_OF_NERVOUS_SYSTEM_DEVELOPMENT		402	-0.69132	-1.61289	0	0.142217	0.997	963	tags=19%, list=6%, signal=20%
GO_NEURON_RECOGNITION	GO_NEURON_RECOGNITION		33	-0.899115	-1.60729	0.00972763	0.158625	0.998	617	tags=27%, list=4%, signal=28%
GO_REGULATION_OF_DENDRITE_MORPHOGENESIS	GO_REGULATION_OF_DENDRITE_MORPHOGENESIS		67	-0.825547	-1.60682	0.0126354	0.155879	0.998	652	tags=18%, list=4%, signal=19%
GO_OLIGODENDROCYTE_DEVELOPMENT	GO_OLIGODENDROCYTE_DEVELOPMENT		32	-0.903171	-1.60484	0.00401606	0.15853	0.999	872	tags=31%, list=6%, signal=33%
GO_PRESYNAPTIC_PROCESS_INVOLVED_IN_SYNAPTIC_TRANSMISSION	GO_PRESYNAPTIC_PROCESS_INVOLVED_IN_SYNAPTIC_TRANSMISSION		109	-0.773947	-1.603	0.00547445	0.160698	0.999	1235	tags=25%, list=8%, signal=27%
GO_CELL_DIFFERENTIATION_IN_SPINAL_CORD	GO_CELL_DIFFERENTIATION_IN_SPINAL_CORD		53	-0.865009	-1.60261	0.0018797	0.158009	1	872	tags=34%, list=6%, signal=36%
GO_REGIONALIZATION	GO_REGIONALIZATION		298	-0.711008	-1.60102	0	0.159812	1	1021	tags=16%, list=7%, signal=17%
GO_DORSAL_VENTRAL_PATTERN_FORMATION	GO_DORSAL_VENTRAL_PATTERN_FORMATION		88	-0.80763	-1.60084	0.00561798	0.156138	1	872	tags=25%, list=6%, signal=26%
GO_REGULATION_OF_NEUROBLAST_PROLIFERATION	GO_REGULATION_OF_NEUROBLAST_PROLIFERATION		28	-0.904721	-1.59943	0.0188679	0.157345	1	186	tags=18%, list=1%, signal=18%
GO_SINGLE_ORGANISM_BEHAVIOR	GO_SINGLE_ORGANISM_BEHAVIOR		358	-0.686432	-1.59831	0	0.157915	1	1127	tags=18%, list=7%, signal=19%
GO_RNA_POLYMERASE_II_TRANSCRIPTION_FACTOR_BINDING	GO_RNA_POLYMERASE_II_TRANSCRIPTION_FACTOR_BINDING		101	-0.77883	-1.59828	0	0.154305	1	442	tags=8%, list=3%, signal=8%
GO_REGULATION_OF_GLIAL_CELL_DIFFERENTIATION	GO_REGULATION_OF_GLIAL_CELL_DIFFERENTIATION		56	-0.826339	-1.59175	0.0133843	0.173783	1	707	tags=21%, list=5%, signal=22%
GO_SOMATIC_CELL_DNA_RECOMBINATION	GO_SOMATIC_CELL_DNA_RECOMBINATION		29	-0.90299	-1.58815	0.00203666	0.18385	1	6	tags=3%, list=0%, signal=3%
GO_REGULATION_OF_NEURON_MIGRATION	GO_REGULATION_OF_NEURON_MIGRATION		25	-0.91482	-1.58661	0	0.185904	1	194	tags=16%, list=1%, signal=16%
GO_CEREBRAL_CORTEX_NEURON_DIFFERENTIATION	GO_CEREBRAL_CORTEX_NEURON_DIFFERENTIATION		22	-0.944712	-1.57846	0.00411523	0.214964	1	617	tags=50%, list=4%, signal=52%
GO_AXON	GO_AXON		392	-0.673126	-1.57349	0	0.232007	1	1396	tags=21%, list=9%, signal=23%
GO_DIENCEPHALON_DEVELOPMENT	GO_DIENCEPHALON_DEVELOPMENT		73	-0.804587	-1.57221	0	0.233249	1	602	tags=18%, list=4%, signal=18%
GO_CEREBRAL_CORTEX_DEVELOPMENT	GO_CEREBRAL_CORTEX_DEVELOPMENT		100	-0.767444	-1.57201	0.00368324	0.229499	1	1076	tags=19%, list=7%, signal=20%
GO_REGULATION_OF_CELL_MORPHOGENESIS_INVOLVED_IN_DIFFERENTIATION	GO_REGULATION_OF_CELL_MORPHOGENESIS_INVOLVED_IN_DIFFERENTIATION		313	-0.684419	-1.56657	0	0.250089	1	949	tags=13%, list=6%, signal=14%
GO_POSITIVE_T_CELL_SELECTION	GO_POSITIVE_T_CELL_SELECTION		21	-0.917697	-1.56565	0.00424628	0.249873	1	122	tags=10%, list=1%, signal=10%
GO_NEURON_FATE_SPECIFICATION	GO_NEURON_FATE_SPECIFICATION		31	-0.889196	-1.56413	0.00387597	0.252175	1	963	tags=35%, list=6%, signal=38%
GO_EYE_DEVELOPMENT	GO_EYE_DEVELOPMENT		304	-0.683542	-1.56267	0	0.254295	1	865	tags=12%, list=6%, signal=13%
GO_LEARNING	GO_LEARNING		118	-0.742757	-1.55275	0.00757576	0.29975	1	523	tags=11%, list=3%, signal=11%
GO_NEGATIVE_REGULATION_OF_DENDRITE_DEVELOPMENT	GO_NEGATIVE_REGULATION_OF_DENDRITE_DEVELOPMENT		27	-0.877918	-1.54953	0.0213592	0.311275	1	224	tags=11%, list=1%, signal=11%
GO_ENDODERM_DEVELOPMENT	GO_ENDODERM_DEVELOPMENT		67	-0.789391	-1.54818	0.0165746	0.313208	1	169	tags=6%, list=1%, signal=6%
GO_CELL_DIFFERENTIATION_IN_HINDBRAIN	GO_CELL_DIFFERENTIATION_IN_HINDBRAIN		21	-0.908677	-1.54639	0.018797	0.317748	1	702	tags=38%, list=5%, signal=40%
GO_POSITIVE_REGULATION_OF_GLIOGENESIS	GO_POSITIVE_REGULATION_OF_GLIOGENESIS		46	-0.846712	-1.54555	0.0209924	0.316744	1	122	tags=11%, list=1%, signal=11%
GO_REGULATION_OF_NEUROTRANSMITTER_TRANSPORT	GO_REGULATION_OF_NEUROTRANSMITTER_TRANSPORT		57	-0.815642	-1.54417	0.0113208	0.318921	1	1580	tags=25%, list=10%, signal=27%
GO_AXONAL_FASCICULATION	GO_AXONAL_FASCICULATION		20	-0.920148	-1.54222	0.00776699	0.324026	1	617	tags=40%, list=4%, signal=42%
GO_REGULATION_OF_DENDRITE_DEVELOPMENT	GO_REGULATION_OF_DENDRITE_DEVELOPMENT		109	-0.745249	-1.539	0.0110906	0.33659	1	736	tags=14%, list=5%, signal=14%
GO_POSTSYNAPTIC_MEMBRANE	GO_POSTSYNAPTIC_MEMBRANE		189	-0.703044	-1.53854	0.00355872	0.333498	1	1271	tags=20%, list=8%, signal=21%
GO_GABA_RECEPTOR_ACTIVITY	GO_GABA_RECEPTOR_ACTIVITY		19	-0.924757	-1.53326	0.00956023	0.357913	1	932	tags=37%, list=6%, signal=39%
GO_CELL_MORPHOGENESIS_INVOLVED_IN_DIFFERENTIATION	GO_CELL_MORPHOGENESIS_INVOLVED_IN_DIFFERENTIATION		490	-0.646799	-1.53279	0	0.355291	1	856	tags=15%, list=6%, signal=15%
GO_ASSOCIATIVE_LEARNING	GO_ASSOCIATIVE_LEARNING		66	-0.777186	-1.52838	0.0148976	0.374926	1	479	tags=9%, list=3%, signal=9%
GO_POSITIVE_REGULATION_OF_NEURAL_PRECURSOR_CELL_PROLIFERATION	GO_POSITIVE_REGULATION_OF_NEURAL_PRECURSOR_CELL_PROLIFERATION		38	-0.834348	-1.52813	0.0200401	0.370578	1	963	tags=34%, list=6%, signal=36%
GO_ALPHA_BETA_T_CELL_DIFFERENTIATION	GO_ALPHA_BETA_T_CELL_DIFFERENTIATION		39	-0.828174	-1.52742	0.0208333	0.368682	1	547	tags=10%, list=4%, signal=11%
GO_MODULATION_OF_SYNAPTIC_TRANSMISSION	GO_MODULATION_OF_SYNAPTIC_TRANSMISSION		280	-0.676846	-1.52735	0.00331675	0.363665	1	1828	tags=28%, list=12%, signal=31%
GO_POSITIVE_REGULATION_OF_CELL_DEVELOPMENT	GO_POSITIVE_REGULATION_OF_CELL_DEVELOPMENT		441	-0.641375	-1.52307	0	0.38159	1	963	tags=15%, list=6%, signal=16%
GO_TRANSCRIPTIONAL_REPRESSOR_COMPLEX	GO_TRANSCRIPTIONAL_REPRESSOR_COMPLEX		69	-0.786978	-1.52294	0.0152091	0.37678	1	1516	tags=20%, list=10%, signal=22%
GO_GABAERGIC_NEURON_DIFFERENTIATION	GO_GABAERGIC_NEURON_DIFFERENTIATION		15	-0.939086	-1.52266	0.00591716	0.372923	1	793	tags=67%, list=5%, signal=70%
GO_CHROMATIN_BINDING	GO_CHROMATIN_BINDING		399	-0.644667	-1.52036	0.00160772	0.380907	1	1512	tags=18%, list=10%, signal=19%
GO_POST_EMBRYONIC_DEVELOPMENT	GO_POST_EMBRYONIC_DEVELOPMENT		84	-0.754723	-1.52016	0.0167286	0.376679	1	596	tags=11%, list=4%, signal=11%
GO_SPINAL_CORD_PATTERNING	GO_SPINAL_CORD_PATTERNING		24	-0.87946	-1.51931	0.011583	0.376132	1	872	tags=38%, list=6%, signal=40%
GO_POSITIVE_REGULATION_OF_DENDRITE_MORPHOGENESIS	GO_POSITIVE_REGULATION_OF_DENDRITE_MORPHOGENESIS		28	-0.859582	-1.51702	0.0135922	0.383143	1	405	tags=11%, list=3%, signal=11%
GO_SYNAPTIC_SIGNALING	GO_SYNAPTIC_SIGNALING		387	-0.654854	-1.51464	0	0.391351	1	1235	tags=20%, list=8%, signal=22%
GO_ALPHA_BETA_T_CELL_ACTIVATION	GO_ALPHA_BETA_T_CELL_ACTIVATION		46	-0.814597	-1.51355	0.0385321	0.391755	1	547	tags=9%, list=4%, signal=9%
GO_PRESYNAPTIC_ACTIVE_ZONE	GO_PRESYNAPTIC_ACTIVE_ZONE		27	-0.875581	-1.51346	0.0153846	0.387207	1	1235	tags=41%, list=8%, signal=44%
GO_GABA_RECEPTOR_COMPLEX	GO_GABA_RECEPTOR_COMPLEX		15	-0.927192	-1.5105	0.0153551	0.398561	1	932	tags=40%, list=6%, signal=43%
GO_HYPOTHALAMUS_DEVELOPMENT	GO_HYPOTHALAMUS_DEVELOPMENT		23	-0.895851	-1.51046	0.0183824	0.393747	1	321	tags=22%, list=2%, signal=22%
GO_BEHAVIOR	GO_BEHAVIOR		470	-0.632974	-1.51027	0	0.390002	1	1127	tags=17%, list=7%, signal=18%
GO_REGULATION_OF_AXONOGENESIS	GO_REGULATION_OF_AXONOGENESIS		161	-0.710179	-1.50923	0.00521739	0.390837	1	1453	tags=20%, list=9%, signal=22%
GO_DICARBOXYLIC_ACID_CATABOLIC_PROCESS	GO_DICARBOXYLIC_ACID_CATABOLIC_PROCESS		15	-0.928629	-1.50864	0.0221774	0.389672	1	492	tags=13%, list=3%, signal=14%
GO_FOREBRAIN_REGIONALIZATION	GO_FOREBRAIN_REGIONALIZATION		24	-0.879666	-1.50863	0.0293542	0.385108	1	122	tags=33%, list=1%, signal=34%
GO_SYNAPTIC_MEMBRANE	GO_SYNAPTIC_MEMBRANE		240	-0.664053	-1.50569	0.00660066	0.3961	1	940	tags=17%, list=6%, signal=17%
GO_BLASTOCYST_FORMATION	GO_BLASTOCYST_FORMATION		29	-0.850022	-1.50523	0.0339703	0.393923	1	3	tags=3%, list=0%, signal=3%
GO_REGULATION_OF_NEUROTRANSMITTER_SECRETION	GO_REGULATION_OF_NEUROTRANSMITTER_SECRETION		45	-0.814242	-1.50475	0.0325048	0.391951	1	850	tags=16%, list=5%, signal=16%
GO_PATTERN_SPECIFICATION_PROCESS	GO_PATTERN_SPECIFICATION_PROCESS		401	-0.641554	-1.5038	0	0.392454	1	1021	tags=14%, list=7%, signal=15%
GO_REGULATION_OF_MRNA_SPLICING_VIA_SPLICEOSOME	GO_REGULATION_OF_MRNA_SPLICING_VIA_SPLICEOSOME		55	-0.783332	-1.50153	0.0319549	0.399184	1	2499	tags=55%, list=16%, signal=65%
GO_POSITIVE_REGULATION_OF_AXONOGENESIS	GO_POSITIVE_REGULATION_OF_AXONOGENESIS		66	-0.761734	-1.50147	0.0229008	0.395088	1	938	tags=17%, list=6%, signal=18%
GO_PRESYNAPSE	GO_PRESYNAPSE		269	-0.669024	-1.5008	0.00513699	0.394272	1	1707	tags=25%, list=11%, signal=28%
GO_ADULT_BEHAVIOR	GO_ADULT_BEHAVIOR		128	-0.720449	-1.50051	0.0136519	0.39153	1	1786	tags=30%, list=12%, signal=34%
GO_CHLORIDE_CHANNEL_COMPLEX	GO_CHLORIDE_CHANNEL_COMPLEX		42	-0.815907	-1.49976	0.0175439	0.391261	1	940	tags=19%, list=6%, signal=20%
GO_SPECTRIN_BINDING	GO_SPECTRIN_BINDING		22	-0.892744	-1.49774	0.0178218	0.39764	1	347	tags=9%, list=2%, signal=9%
GO_NEGATIVE_REGULATION_OF_NEURAL_PRECURSOR_CELL_PROLIFERATION	GO_NEGATIVE_REGULATION_OF_NEURAL_PRECURSOR_CELL_PROLIFERATION		21	-0.880148	-1.49231	0.0368098	0.421709	1	463	tags=19%, list=3%, signal=20%
GO_PHENOL_CONTAINING_COMPOUND_BIOSYNTHETIC_PROCESS	GO_PHENOL_CONTAINING_COMPOUND_BIOSYNTHETIC_PROCESS		33	-0.832147	-1.4896	0.0321361	0.431742	1	540	tags=21%, list=3%, signal=22%
GO_MOTOR_NEURON_AXON_GUIDANCE	GO_MOTOR_NEURON_AXON_GUIDANCE		27	-0.840574	-1.4883	0.0340909	0.434252	1	452	tags=19%, list=3%, signal=19%
GO_COGNITION	GO_COGNITION		230	-0.672213	-1.48825	0.00676819	0.430157	1	1127	tags=14%, list=7%, signal=15%
GO_CELL_FATE_COMMITMENT_INVOLVED_IN_FORMATION_OF_PRIMARY_GERM_LAYER	GO_CELL_FATE_COMMITMENT_INVOLVED_IN_FORMATION_OF_PRIMARY_GERM_LAYER		27	-0.863152	-1.48564	0.0238569	0.439748	1	279	tags=11%, list=2%, signal=11%
GO_NEUROBLAST_PROLIFERATION	GO_NEUROBLAST_PROLIFERATION		29	-0.848072	-1.48538	0.0278293	0.436605	1	122	tags=10%, list=1%, signal=10%
GO_FEMALE_SEX_DIFFERENTIATION	GO_FEMALE_SEX_DIFFERENTIATION		108	-0.711727	-1.48517	0.0187266	0.433276	1	672	tags=9%, list=4%, signal=10%
GO_RESPONSE_TO_AMMONIUM_ION	GO_RESPONSE_TO_AMMONIUM_ION		45	-0.793628	-1.48416	0.0331492	0.434331	1	1127	tags=22%, list=7%, signal=24%
GO_ENDODERM_FORMATION	GO_ENDODERM_FORMATION		48	-0.785869	-1.48413	0.0438095	0.430236	1	20	tags=4%, list=0%, signal=4%
GO_REGULATION_OF_SYNAPSE_ASSEMBLY	GO_REGULATION_OF_SYNAPSE_ASSEMBLY		70	-0.75994	-1.48373	0.0272232	0.428035	1	836	tags=26%, list=5%, signal=27%
GO_REGULATION_OF_STEM_CELL_PROLIFERATION	GO_REGULATION_OF_STEM_CELL_PROLIFERATION		84	-0.726801	-1.48319	0.0248092	0.426851	1	971	tags=19%, list=6%, signal=20%
GO_PHENOL_CONTAINING_COMPOUND_METABOLIC_PROCESS	GO_PHENOL_CONTAINING_COMPOUND_METABOLIC_PROCESS		72	-0.749464	-1.48	0.0228137	0.439307	1	1580	tags=26%, list=10%, signal=29%
GO_GAMMA_AMINOBUTYRIC_ACID_SIGNALING_PATHWAY	GO_GAMMA_AMINOBUTYRIC_ACID_SIGNALING_PATHWAY		20	-0.912479	-1.47961	0.00788955	0.437235	1	874	tags=25%, list=6%, signal=26%
GO_METANEPHROS_MORPHOGENESIS	GO_METANEPHROS_MORPHOGENESIS		28	-0.824272	-1.47664	0.0368852	0.448768	1	540	tags=21%, list=3%, signal=22%
GO_ANDROGEN_RECEPTOR_SIGNALING_PATHWAY	GO_ANDROGEN_RECEPTOR_SIGNALING_PATHWAY		39	-0.811481	-1.47588	0.0335196	0.448789	1	19	tags=3%, list=0%, signal=3%
GO_REGULATION_OF_NEUROTRANSMITTER_RECEPTOR_ACTIVITY	GO_REGULATION_OF_NEUROTRANSMITTER_RECEPTOR_ACTIVITY		29	-0.838104	-1.47539	0.0409357	0.447337	1	1465	tags=34%, list=9%, signal=38%
GO_ENSHEATHMENT_OF_NEURONS	GO_ENSHEATHMENT_OF_NEURONS		81	-0.747858	-1.47431	0.0224719	0.448771	1	506	tags=9%, list=3%, signal=9%
GO_POSITIVE_REGULATION_OF_CELL_MORPHOGENESIS_INVOLVED_IN_DIFFERENTIATION	GO_POSITIVE_REGULATION_OF_CELL_MORPHOGENESIS_INVOLVED_IN_DIFFERENTIATION		150	-0.689261	-1.47395	0.0106007	0.446483	1	1577	tags=18%, list=10%, signal=20%
GO_LIGASE_ACTIVITY_FORMING_CARBON_SULFUR_BONDS	GO_LIGASE_ACTIVITY_FORMING_CARBON_SULFUR_BONDS		37	-0.803624	-1.47145	0.0493359	0.455654	1	1197	tags=16%, list=8%, signal=18%
GO_T_CELL_SELECTION	GO_T_CELL_SELECTION		35	-0.813597	-1.47094	0.0399202	0.454367	1	345	tags=9%, list=2%, signal=9%
GO_TRANSMEMBRANE_RECEPTOR_PROTEIN_PHOSPHATASE_ACTIVITY	GO_TRANSMEMBRANE_RECEPTOR_PROTEIN_PHOSPHATASE_ACTIVITY		16	-0.916052	-1.46917	0.0102041	0.45985	1	473	tags=25%, list=3%, signal=26%
GO_REGULATION_OF_ASTROCYTE_DIFFERENTIATION	GO_REGULATION_OF_ASTROCYTE_DIFFERENTIATION		26	-0.840328	-1.46884	0.0241187	0.457625	1	506	tags=15%, list=3%, signal=16%
GO_FOREBRAIN_NEURON_DEVELOPMENT	GO_FOREBRAIN_NEURON_DEVELOPMENT		34	-0.838589	-1.46739	0.0336634	0.461546	1	915	tags=29%, list=6%, signal=31%
GO_REGULATION_OF_SYNAPSE_STRUCTURE_OR_ACTIVITY	GO_REGULATION_OF_SYNAPSE_STRUCTURE_OR_ACTIVITY		215	-0.666818	-1.46645	0.0104895	0.462526	1	1815	tags=29%, list=12%, signal=32%
GO_CENTRAL_NERVOUS_SYSTEM_NEURON_DEVELOPMENT	GO_CENTRAL_NERVOUS_SYSTEM_NEURON_DEVELOPMENT		69	-0.746834	-1.46549	0.043088	0.464001	1	1093	tags=32%, list=7%, signal=34%
GO_HMG_BOX_DOMAIN_BINDING	GO_HMG_BOX_DOMAIN_BINDING		18	-0.872212	-1.46503	0.0330578	0.462931	1	297	tags=11%, list=2%, signal=11%
GO_CHONDROITIN_SULFATE_PROTEOGLYCAN_BIOSYNTHETIC_PROCESS	GO_CHONDROITIN_SULFATE_PROTEOGLYCAN_BIOSYNTHETIC_PROCESS		29	-0.847643	-1.46459	0.0380952	0.461197	1	215	tags=7%, list=1%, signal=7%
GO_AROMATIC_AMINO_ACID_FAMILY_METABOLIC_PROCESS	GO_AROMATIC_AMINO_ACID_FAMILY_METABOLIC_PROCESS		26	-0.856866	-1.46371	0.0436508	0.46207	1	18	tags=4%, list=0%, signal=4%
GO_NEURON_NEURON_SYNAPTIC_TRANSMISSION	GO_NEURON_NEURON_SYNAPTIC_TRANSMISSION		52	-0.770804	-1.46162	0.042471	0.469306	1	1600	tags=31%, list=10%, signal=34%
GO_CHONDROITIN_SULFATE_BIOSYNTHETIC_PROCESS	GO_CHONDROITIN_SULFATE_BIOSYNTHETIC_PROCESS		25	-0.846624	-1.46145	0.0386847	0.466352	1	29	tags=4%, list=0%, signal=4%
GO_PRIMARY_ALCOHOL_METABOLIC_PROCESS	GO_PRIMARY_ALCOHOL_METABOLIC_PROCESS		37	-0.801587	-1.46098	0.0379507	0.465129	1	184	tags=8%, list=1%, signal=8%
GO_SITE_OF_POLARIZED_GROWTH	GO_SITE_OF_POLARIZED_GROWTH		137	-0.68315	-1.46033	0.015873	0.46479	1	1661	tags=22%, list=11%, signal=24%
GO_EXOCYTIC_VESICLE_MEMBRANE	GO_EXOCYTIC_VESICLE_MEMBRANE		55	-0.782702	-1.45989	0.034749	0.46324	1	1780	tags=47%, list=11%, signal=53%
GO_SUBPALLIUM_DEVELOPMENT	GO_SUBPALLIUM_DEVELOPMENT		21	-0.878511	-1.45706	0.0314961	0.473742	1	72	tags=14%, list=0%, signal=14%
GO_CATION_AMINO_ACID_SYMPORTER_ACTIVITY	GO_CATION_AMINO_ACID_SYMPORTER_ACTIVITY		15	-0.910785	-1.45698	0.0183486	0.470447	1	609	tags=27%, list=4%, signal=28%
GO_BAF_TYPE_COMPLEX	GO_BAF_TYPE_COMPLEX		22	-0.838494	-1.45689	0.0557692	0.467361	1	1070	tags=27%, list=7%, signal=29%
GO_REGULATION_OF_MORPHOGENESIS_OF_A_BRANCHING_STRUCTURE	GO_REGULATION_OF_MORPHOGENESIS_OF_A_BRANCHING_STRUCTURE		53	-0.77013	-1.45655	0.0389105	0.465333	1	545	tags=15%, list=4%, signal=16%
GO_REGULATION_OF_MESONEPHROS_DEVELOPMENT	GO_REGULATION_OF_MESONEPHROS_DEVELOPMENT		26	-0.843978	-1.45488	0.0413534	0.470207	1	540	tags=15%, list=3%, signal=16%
GO_POSITIVE_REGULATION_OF_NEUROBLAST_PROLIFERATION	GO_POSITIVE_REGULATION_OF_NEUROBLAST_PROLIFERATION		21	-0.86792	-1.45249	0.0395257	0.478697	1	963	tags=33%, list=6%, signal=35%
GO_REGULATION_OF_ALTERNATIVE_MRNA_SPLICING_VIA_SPLICEOSOME	GO_REGULATION_OF_ALTERNATIVE_MRNA_SPLICING_VIA_SPLICEOSOME		30	-0.81983	-1.45192	0.0418251	0.478102	1	1685	tags=43%, list=11%, signal=49%
GO_T_CELL_DIFFERENTIATION_INVOLVED_IN_IMMUNE_RESPONSE	GO_T_CELL_DIFFERENTIATION_INVOLVED_IN_IMMUNE_RESPONSE		24	-0.851427	-1.45045	0.0386847	0.481775	1	365	tags=8%, list=2%, signal=9%
GO_NEURAL_PRECURSOR_CELL_PROLIFERATION	GO_NEURAL_PRECURSOR_CELL_PROLIFERATION		70	-0.736962	-1.44943	0.0314961	0.483501	1	793	tags=19%, list=5%, signal=19%
GO_PROSTATE_GLAND_MORPHOGENESIS	GO_PROSTATE_GLAND_MORPHOGENESIS		22	-0.849639	-1.44932	0.0462428	0.48046	1	528	tags=18%, list=3%, signal=19%
GO_REGULATION_OF_COLLATERAL_SPROUTING	GO_REGULATION_OF_COLLATERAL_SPROUTING		17	-0.897241	-1.4486	0.0354478	0.480571	1	409	tags=12%, list=3%, signal=12%
GO_SOMITOGENESIS	GO_SOMITOGENESIS		60	-0.751799	-1.44836	0.0454545	0.478262	1	1098	tags=13%, list=7%, signal=14%
GO_BLASTOCYST_DEVELOPMENT	GO_BLASTOCYST_DEVELOPMENT		58	-0.763798	-1.44832	0.0511883	0.475048	1	3	tags=2%, list=0%, signal=2%
GO_NEGATIVE_REGULATION_OF_AXONOGENESIS	GO_NEGATIVE_REGULATION_OF_AXONOGENESIS		62	-0.743434	-1.44827	0.0617978	0.47189	1	525	tags=11%, list=3%, signal=12%
GO_RNA_POLYMERASE_II_TRANSCRIPTION_COREPRESSOR_ACTIVITY	GO_RNA_POLYMERASE_II_TRANSCRIPTION_COREPRESSOR_ACTIVITY		24	-0.84005	-1.44814	0.0538302	0.469153	1	1078	tags=25%, list=7%, signal=27%
GO_VENTRAL_SPINAL_CORD_INTERNEURON_DIFFERENTIATION	GO_VENTRAL_SPINAL_CORD_INTERNEURON_DIFFERENTIATION		17	-0.894029	-1.44471	0.0416667	0.482463	1	872	tags=53%, list=6%, signal=56%
GO_THYMUS_DEVELOPMENT	GO_THYMUS_DEVELOPMENT		46	-0.77042	-1.44406	0.0426716	0.482339	1	122	tags=4%, list=1%, signal=4%
GO_REGULATION_OF_ALPHA_AMINO_3_HYDROXY_5_METHYL_4_ISOXAZOLE_PROPIONATE_SELECTIVE_GLUTAMATE_RECEPTOR_ACTIVITY	GO_REGULATION_OF_ALPHA_AMINO_3_HYDROXY_5_METHYL_4_ISOXAZOLE_PROPIONATE_SELECTIVE_GLUTAMATE_RECEPTOR_ACTIVITY		19	-0.864999	-1.44305	0.0484496	0.483692	1	1465	tags=42%, list=9%, signal=46%
GO_POSITIVE_REGULATION_OF_GLIAL_CELL_DIFFERENTIATION	GO_POSITIVE_REGULATION_OF_GLIAL_CELL_DIFFERENTIATION		31	-0.825495	-1.44283	0.0411765	0.481411	1	122	tags=13%, list=1%, signal=13%
GO_SYNAPSE_ORGANIZATION	GO_SYNAPSE_ORGANIZATION		132	-0.686574	-1.44163	0.02	0.484113	1	1774	tags=36%, list=11%, signal=40%
GO_PALATE_DEVELOPMENT	GO_PALATE_DEVELOPMENT		84	-0.724603	-1.44154	0.0333952	0.481192	1	712	tags=14%, list=5%, signal=15%
GO_EMBRYONIC_DIGESTIVE_TRACT_DEVELOPMENT	GO_EMBRYONIC_DIGESTIVE_TRACT_DEVELOPMENT		30	-0.817583	-1.44119	0.0588235	0.47947	1	636	tags=17%, list=4%, signal=17%
GO_NEGATIVE_REGULATION_OF_ORGANIC_ACID_TRANSPORT	GO_NEGATIVE_REGULATION_OF_ORGANIC_ACID_TRANSPORT		17	-0.869731	-1.44102	0.0403226	0.477154	1	1103	tags=24%, list=7%, signal=25%
GO_SOMITE_DEVELOPMENT	GO_SOMITE_DEVELOPMENT		75	-0.735631	-1.44097	0.0301887	0.474202	1	1098	tags=13%, list=7%, signal=14%
GO_PIGMENT_METABOLIC_PROCESS	GO_PIGMENT_METABOLIC_PROCESS		55	-0.764731	-1.44077	0.0579439	0.472066	1	509	tags=7%, list=3%, signal=7%
GO_HEMATOPOIETIC_PROGENITOR_CELL_DIFFERENTIATION	GO_HEMATOPOIETIC_PROGENITOR_CELL_DIFFERENTIATION		93	-0.697273	-1.44071	0.0409683	0.469243	1	1765	tags=19%, list=11%, signal=22%
GO_MAINTENANCE_OF_CELL_NUMBER	GO_MAINTENANCE_OF_CELL_NUMBER		131	-0.689251	-1.44068	0.0274725	0.466369	1	685	tags=9%, list=4%, signal=10%
GO_SWI_SNF_SUPERFAMILY_TYPE_COMPLEX	GO_SWI_SNF_SUPERFAMILY_TYPE_COMPLEX		69	-0.753096	-1.44063	0.0484171	0.463507	1	1070	tags=12%, list=7%, signal=12%
GO_GLUCURONOSYLTRANSFERASE_ACTIVITY	GO_GLUCURONOSYLTRANSFERASE_ACTIVITY		18	-0.869352	-1.43801	0.0461538	0.472771	1	215	tags=11%, list=1%, signal=11%
GO_VISUAL_BEHAVIOR	GO_VISUAL_BEHAVIOR		47	-0.770045	-1.43697	0.0560579	0.474602	1	607	tags=13%, list=4%, signal=13%
GO_TRANSCRIPTION_FACTOR_BINDING	GO_TRANSCRIPTION_FACTOR_BINDING		484	-0.600975	-1.43468	0.00309119	0.482325	1	807	tags=7%, list=5%, signal=8%
GO_CEREBRAL_CORTEX_CELL_MIGRATION	GO_CEREBRAL_CORTEX_CELL_MIGRATION		41	-0.772731	-1.4346	0.0596421	0.479673	1	602	tags=22%, list=4%, signal=23%
GO_TRANSCRIPTION_FACTOR_ACTIVITY_RNA_POLYMERASE_II_DISTAL_ENHANCER_SEQUENCE_SPECIFIC_BINDING	GO_TRANSCRIPTION_FACTOR_ACTIVITY_RNA_POLYMERASE_II_DISTAL_ENHANCER_SEQUENCE_SPECIFIC_BINDING		84	-0.71305	-1.43277	0.0473373	0.485352	1	815	tags=11%, list=5%, signal=11%
GO_METANEPHRIC_NEPHRON_DEVELOPMENT	GO_METANEPHRIC_NEPHRON_DEVELOPMENT		32	-0.794472	-1.43254	0.0512821	0.483405	1	528	tags=13%, list=3%, signal=13%
GO_PROSTATE_GLAND_DEVELOPMENT	GO_PROSTATE_GLAND_DEVELOPMENT		39	-0.790213	-1.43149	0.0609037	0.485502	1	528	tags=10%, list=3%, signal=11%
GO_CALCIUM_DEPENDENT_CELL_CELL_ADHESION_VIA_PLASMA_MEMBRANE_CELL_ADHESION_MOLECULES	GO_CALCIUM_DEPENDENT_CELL_CELL_ADHESION_VIA_PLASMA_MEMBRANE_CELL_ADHESION_MOLECULES		22	-0.846599	-1.43119	0.0545455	0.484005	1	1774	tags=50%, list=11%, signal=56%
GO_RESPONSE_TO_ACETYLCHOLINE	GO_RESPONSE_TO_ACETYLCHOLINE		15	-0.878139	-1.4311	0.05	0.481446	1	281	tags=20%, list=2%, signal=20%
GO_NEGATIVE_REGULATION_OF_GLIOGENESIS	GO_NEGATIVE_REGULATION_OF_GLIOGENESIS		35	-0.80086	-1.43069	0.0660377	0.480384	1	636	tags=20%, list=4%, signal=21%
GO_PIGMENT_BIOSYNTHETIC_PROCESS	GO_PIGMENT_BIOSYNTHETIC_PROCESS		45	-0.769118	-1.42907	0.0580524	0.485263	1	509	tags=9%, list=3%, signal=9%
GO_NEGATIVE_REGULATION_OF_GLIAL_CELL_DIFFERENTIATION	GO_NEGATIVE_REGULATION_OF_GLIAL_CELL_DIFFERENTIATION		24	-0.830182	-1.42765	0.0550098	0.48884	1	582	tags=21%, list=4%, signal=22%
GO_SOLUTE_PROTON_SYMPORTER_ACTIVITY	GO_SOLUTE_PROTON_SYMPORTER_ACTIVITY		24	-0.841639	-1.42739	0.0390947	0.4871	1	26	tags=4%, list=0%, signal=4%
GO_SMOOTH_ENDOPLASMIC_RETICULUM	GO_SMOOTH_ENDOPLASMIC_RETICULUM		32	-0.81403	-1.42629	0.0297619	0.489471	1	695	tags=13%, list=4%, signal=13%
GO_FATTY_ACYL_COA_METABOLIC_PROCESS	GO_FATTY_ACYL_COA_METABOLIC_PROCESS		45	-0.750681	-1.42574	0.0728745	0.489063	1	14	tags=2%, list=0%, signal=2%
GO_REGULATION_OF_RESPIRATORY_SYSTEM_PROCESS	GO_REGULATION_OF_RESPIRATORY_SYSTEM_PROCESS		15	-0.86429	-1.42551	0.072407	0.487237	1	1752	tags=40%, list=11%, signal=45%
GO_FOREBRAIN_CELL_MIGRATION	GO_FOREBRAIN_CELL_MIGRATION		59	-0.737342	-1.42478	0.0558659	0.487689	1	1049	tags=25%, list=7%, signal=27%
GO_LYMPHOCYTE_ACTIVATION_INVOLVED_IN_IMMUNE_RESPONSE	GO_LYMPHOCYTE_ACTIVATION_INVOLVED_IN_IMMUNE_RESPONSE		73	-0.715227	-1.42293	0.0509434	0.493429	1	750	tags=10%, list=5%, signal=10%
GO_NEGATIVE_REGULATION_OF_CELL_PROJECTION_ORGANIZATION	GO_NEGATIVE_REGULATION_OF_CELL_PROJECTION_ORGANIZATION		136	-0.678344	-1.4227	0.0364299	0.491659	1	939	tags=13%, list=6%, signal=14%
GO_CEREBELLAR_CORTEX_FORMATION	GO_CEREBELLAR_CORTEX_FORMATION		22	-0.835925	-1.42258	0.0705645	0.489447	1	688	tags=32%, list=4%, signal=33%
GO_SOLUTE_PROTON_ANTIPORTER_ACTIVITY	GO_SOLUTE_PROTON_ANTIPORTER_ACTIVITY		15	-0.874865	-1.42229	0.0498084	0.487952	1	750	tags=13%, list=5%, signal=14%
GO_REGULATION_OF_SYNAPSE_ORGANIZATION	GO_REGULATION_OF_SYNAPSE_ORGANIZATION		101	-0.693302	-1.42193	0.0469925	0.486752	1	1526	tags=27%, list=10%, signal=29%
GO_REGULATION_OF_NEURON_PROJECTION_DEVELOPMENT	GO_REGULATION_OF_NEURON_PROJECTION_DEVELOPMENT		381	-0.610494	-1.42163	0.0161812	0.485431	1	938	tags=14%, list=6%, signal=14%
GO_POSTSYNAPSE	GO_POSTSYNAPSE		349	-0.616232	-1.4216	0.00841751	0.48289	1	1235	tags=17%, list=8%, signal=18%
GO_REGULATION_OF_SYNAPTIC_TRANSMISSION_GLUTAMATERGIC	GO_REGULATION_OF_SYNAPTIC_TRANSMISSION_GLUTAMATERGIC		49	-0.746307	-1.42098	0.0677966	0.483029	1	1546	tags=29%, list=10%, signal=32%
GO_SKELETAL_MUSCLE_CELL_DIFFERENTIATION	GO_SKELETAL_MUSCLE_CELL_DIFFERENTIATION		48	-0.741528	-1.42094	0.0647059	0.480521	1	187	tags=8%, list=1%, signal=8%
GO_TRANSPORT_VESICLE_MEMBRANE	GO_TRANSPORT_VESICLE_MEMBRANE		133	-0.685098	-1.4209	0.0377359	0.478114	1	1780	tags=27%, list=11%, signal=30%
GO_METANEPHROS_DEVELOPMENT	GO_METANEPHROS_DEVELOPMENT		79	-0.718734	-1.42067	0.0485075	0.476484	1	540	tags=11%, list=3%, signal=12%
GO_T_CELL_ACTIVATION_INVOLVED_IN_IMMUNE_RESPONSE	GO_T_CELL_ACTIVATION_INVOLVED_IN_IMMUNE_RESPONSE		37	-0.784806	-1.42043	0.0681818	0.475	1	429	tags=8%, list=3%, signal=8%
GO_DENDRITIC_SPINE_DEVELOPMENT	GO_DENDRITIC_SPINE_DEVELOPMENT		19	-0.851896	-1.41935	0.0677291	0.477433	1	708	tags=21%, list=5%, signal=22%
GO_PEPTIDYL_LYSINE_MODIFICATION	GO_PEPTIDYL_LYSINE_MODIFICATION		265	-0.632935	-1.41775	0.0205479	0.4822	1	2256	tags=18%, list=15%, signal=21%
GO_ENDODERMAL_CELL_DIFFERENTIATION	GO_ENDODERMAL_CELL_DIFFERENTIATION		38	-0.770691	-1.41615	0.0562852	0.48689	1	3	tags=3%, list=0%, signal=3%
GO_HINDBRAIN_DEVELOPMENT	GO_HINDBRAIN_DEVELOPMENT		135	-0.673347	-1.41567	0.0381125	0.486444	1	1000	tags=21%, list=6%, signal=23%
GO_PRESYNAPTIC_MEMBRANE	GO_PRESYNAPTIC_MEMBRANE		51	-0.756428	-1.41566	0.037037	0.4839	1	1228	tags=22%, list=8%, signal=23%
GO_CELL_ACTIVATION_INVOLVED_IN_IMMUNE_RESPONSE	GO_CELL_ACTIVATION_INVOLVED_IN_IMMUNE_RESPONSE		110	-0.684289	-1.41562	0.0306644	0.481547	1	881	tags=12%, list=6%, signal=12%
GO_SPLICEOSOMAL_COMPLEX_ASSEMBLY	GO_SPLICEOSOMAL_COMPLEX_ASSEMBLY		42	-0.765031	-1.41562	0.0574074	0.47903	1	2609	tags=26%, list=17%, signal=31%
GO_EXOCYTIC_VESICLE	GO_EXOCYTIC_VESICLE		137	-0.665039	-1.41432	0.0221811	0.482253	1	1822	tags=31%, list=12%, signal=35%
GO_FEEDING_BEHAVIOR	GO_FEEDING_BEHAVIOR		78	-0.713454	-1.4135	0.0410714	0.483158	1	384	tags=10%, list=2%, signal=10%
GO_INORGANIC_ANION_TRANSMEMBRANE_TRANSPORTER_ACTIVITY	GO_INORGANIC_ANION_TRANSMEMBRANE_TRANSPORTER_ACTIVITY		114	-0.680753	-1.41348	0.0464684	0.480708	1	1128	tags=14%, list=7%, signal=15%
GO_SENSORY_ORGAN_DEVELOPMENT	GO_SENSORY_ORGAN_DEVELOPMENT		466	-0.59904	-1.41315	0.0031746	0.47966	1	1220	tags=15%, list=8%, signal=16%
GO_PITUITARY_GLAND_DEVELOPMENT	GO_PITUITARY_GLAND_DEVELOPMENT		39	-0.782898	-1.41224	0.0687623	0.481189	1	442	tags=18%, list=3%, signal=18%
GO_MULTI_ORGANISM_BEHAVIOR	GO_MULTI_ORGANISM_BEHAVIOR		67	-0.733201	-1.41161	0.0445269	0.481611	1	1414	tags=22%, list=9%, signal=25%
GO_NEGATIVE_REGULATION_OF_ANION_TRANSPORT	GO_NEGATIVE_REGULATION_OF_ANION_TRANSPORT		30	-0.798767	-1.41065	0.0690335	0.483469	1	1580	tags=30%, list=10%, signal=33%
GO_FATTY_ACID_LIGASE_ACTIVITY	GO_FATTY_ACID_LIGASE_ACTIVITY		16	-0.87045	-1.41041	0.0682261	0.48212	1	1197	tags=25%, list=8%, signal=27%
GO_WALKING_BEHAVIOR	GO_WALKING_BEHAVIOR		31	-0.785373	-1.41034	0.075188	0.480032	1	1786	tags=32%, list=12%, signal=36%
GO_REGULATION_OF_SYSTEMIC_ARTERIAL_BLOOD_PRESSURE_BY_RENIN_ANGIOTENSIN	GO_REGULATION_OF_SYSTEMIC_ARTERIAL_BLOOD_PRESSURE_BY_RENIN_ANGIOTENSIN		19	-0.842926	-1.40846	0.0582329	0.485688	1	540	tags=11%, list=3%, signal=11%
GO_INORGANIC_ANION_TRANSPORT	GO_INORGANIC_ANION_TRANSPORT		116	-0.677508	-1.40816	0.038961	0.484516	1	940	tags=13%, list=6%, signal=14%
GO_PROTEIN_SUMOYLATION	GO_PROTEIN_SUMOYLATION		107	-0.694156	-1.40632	0.0442804	0.490173	1	1001	tags=7%, list=6%, signal=7%
GO_POSITIVE_REGULATION_OF_HISTONE_METHYLATION	GO_POSITIVE_REGULATION_OF_HISTONE_METHYLATION		25	-0.809162	-1.40628	0.0611111	0.487913	1	844	tags=12%, list=5%, signal=13%
GO_DNA_BINDING_BENDING	GO_DNA_BINDING_BENDING		15	-0.860833	-1.40549	0.0646465	0.488849	1	1503	tags=27%, list=10%, signal=29%
GO_UTERUS_DEVELOPMENT	GO_UTERUS_DEVELOPMENT		17	-0.865688	-1.40525	0.0590551	0.487506	1	685	tags=12%, list=4%, signal=12%
GO_MULTICELLULAR_ORGANISMAL_RESPONSE_TO_STRESS	GO_MULTICELLULAR_ORGANISMAL_RESPONSE_TO_STRESS		63	-0.726421	-1.4043	0.0584906	0.489274	1	1103	tags=19%, list=7%, signal=20%
GO_CHLORIDE_TRANSPORT	GO_CHLORIDE_TRANSPORT		88	-0.688898	-1.40361	0.0461255	0.489931	1	940	tags=13%, list=6%, signal=13%
GO_POSITIVE_REGULATION_OF_DENDRITE_DEVELOPMENT	GO_POSITIVE_REGULATION_OF_DENDRITE_DEVELOPMENT		57	-0.740147	-1.40345	0.0664137	0.488241	1	405	tags=9%, list=3%, signal=9%
GO_ESTABLISHMENT_OR_MAINTENANCE_OF_CELL_POLARITY	GO_ESTABLISHMENT_OR_MAINTENANCE_OF_CELL_POLARITY		132	-0.666454	-1.40328	0.0365631	0.486706	1	1145	tags=15%, list=7%, signal=16%
GO_REGULATION_OF_AXON_GUIDANCE	GO_REGULATION_OF_AXON_GUIDANCE		39	-0.76623	-1.39896	0.0623853	0.503063	1	822	tags=15%, list=5%, signal=16%
GO_POSITIVE_REGULATION_OF_PROTEIN_EXPORT_FROM_NUCLEUS	GO_POSITIVE_REGULATION_OF_PROTEIN_EXPORT_FROM_NUCLEUS		18	-0.834937	-1.39827	0.0727273	0.503838	1	82	tags=6%, list=1%, signal=6%
GO_STEM_CELL_PROLIFERATION	GO_STEM_CELL_PROLIFERATION		59	-0.7229	-1.39576	0.0424028	0.51223	1	122	tags=8%, list=1%, signal=9%
GO_NEURON_SPINE	GO_NEURON_SPINE		111	-0.679114	-1.39471	0.0511364	0.514335	1	706	tags=16%, list=5%, signal=17%
GO_STRIATUM_DEVELOPMENT	GO_STRIATUM_DEVELOPMENT		15	-0.86994	-1.3947	0.0709812	0.511972	1	6	tags=7%, list=0%, signal=7%
GO_SECONDARY_METABOLIC_PROCESS	GO_SECONDARY_METABOLIC_PROCESS		42	-0.772258	-1.39414	0.0901961	0.512112	1	253	tags=7%, list=2%, signal=7%
GO_THIOESTER_BIOSYNTHETIC_PROCESS	GO_THIOESTER_BIOSYNTHETIC_PROCESS		45	-0.764241	-1.39285	0.065666	0.515605	1	147	tags=4%, list=1%, signal=4%
GO_FILOPODIUM	GO_FILOPODIUM		87	-0.682699	-1.39081	0.0590476	0.522153	1	721	tags=10%, list=5%, signal=11%
GO_CEREBELLAR_PURKINJE_CELL_LAYER_DEVELOPMENT	GO_CEREBELLAR_PURKINJE_CELL_LAYER_DEVELOPMENT		24	-0.808112	-1.39011	0.0785047	0.52277	1	950	tags=29%, list=6%, signal=31%
GO_EPITHELIAL_TO_MESENCHYMAL_TRANSITION	GO_EPITHELIAL_TO_MESENCHYMAL_TRANSITION		53	-0.731373	-1.3896	0.0769231	0.522558	1	528	tags=9%, list=3%, signal=10%
GO_ENDOCRINE_SYSTEM_DEVELOPMENT	GO_ENDOCRINE_SYSTEM_DEVELOPMENT		116	-0.672274	-1.38907	0.0511464	0.522401	1	1183	tags=21%, list=8%, signal=22%
GO_REGULATION_OF_SYNAPTIC_VESICLE_TRANSPORT	GO_REGULATION_OF_SYNAPTIC_VESICLE_TRANSPORT		29	-0.778154	-1.38646	0.0732673	0.531523	1	2510	tags=41%, list=16%, signal=49%
GO_CORE_PROMOTER_PROXIMAL_REGION_DNA_BINDING	GO_CORE_PROMOTER_PROXIMAL_REGION_DNA_BINDING		305	-0.607497	-1.38611	0.0200669	0.53076	1	1086	tags=14%, list=7%, signal=15%
GO_INTRASPECIES_INTERACTION_BETWEEN_ORGANISMS	GO_INTRASPECIES_INTERACTION_BETWEEN_ORGANISMS		39	-0.757591	-1.38584	0.0801527	0.529463	1	1039	tags=18%, list=7%, signal=19%
GO_TAXIS	GO_TAXIS		392	-0.586082	-1.38459	0.00499168	0.53259	1	885	tags=12%, list=6%, signal=12%
GO_SEX_DIFFERENTIATION	GO_SEX_DIFFERENTIATION		238	-0.622708	-1.38448	0.026643	0.530661	1	1475	tags=15%, list=10%, signal=16%
GO_REGULATION_OF_CATECHOLAMINE_METABOLIC_PROCESS	GO_REGULATION_OF_CATECHOLAMINE_METABOLIC_PROCESS		16	-0.845003	-1.38442	0.083499	0.528655	1	1778	tags=38%, list=11%, signal=42%
GO_REGULATION_OF_HISTONE_H3_K4_METHYLATION	GO_REGULATION_OF_HISTONE_H3_K4_METHYLATION		22	-0.823616	-1.38035	0.0597302	0.543743	1	1189	tags=18%, list=8%, signal=20%
GO_PRE_MRNA_BINDING	GO_PRE_MRNA_BINDING		23	-0.806709	-1.38006	0.0979592	0.542674	1	1147	tags=26%, list=7%, signal=28%
GO_REGULATION_OF_SYNAPTIC_PLASTICITY	GO_REGULATION_OF_SYNAPTIC_PLASTICITY		134	-0.656515	-1.37804	0.0314685	0.549341	1	1815	tags=30%, list=12%, signal=34%
GO_ANION_CHANNEL_ACTIVITY	GO_ANION_CHANNEL_ACTIVITY		78	-0.692379	-1.37733	0.0639098	0.55014	1	940	tags=13%, list=6%, signal=14%
GO_CEREBELLAR_CORTEX_MORPHOGENESIS	GO_CEREBELLAR_CORTEX_MORPHOGENESIS		30	-0.773079	-1.37638	0.0944123	0.551939	1	815	tags=27%, list=5%, signal=28%
GO_RNA_SPLICING_VIA_TRANSESTERIFICATION_REACTIONS	GO_RNA_SPLICING_VIA_TRANSESTERIFICATION_REACTIONS		236	-0.615803	-1.3753	0.03125	0.554381	1	2702	tags=25%, list=17%, signal=30%
GO_FIBROBLAST_GROWTH_FACTOR_BINDING	GO_FIBROBLAST_GROWTH_FACTOR_BINDING		23	-0.810901	-1.37529	0.0893536	0.552076	1	5	tags=4%, list=0%, signal=4%
GO_NEGATIVE_REGULATION_OF_AXON_EXTENSION	GO_NEGATIVE_REGULATION_OF_AXON_EXTENSION		36	-0.761497	-1.37506	0.0834952	0.55067	1	525	tags=14%, list=3%, signal=14%
GO_REGULATION_OF_EXTENT_OF_CELL_GROWTH	GO_REGULATION_OF_EXTENT_OF_CELL_GROWTH		95	-0.68897	-1.37464	0.0623886	0.550177	1	1538	tags=19%, list=10%, signal=21%
GO_SECONDARY_METABOLITE_BIOSYNTHETIC_PROCESS	GO_SECONDARY_METABOLITE_BIOSYNTHETIC_PROCESS		18	-0.850881	-1.37451	0.0598802	0.548489	1	253	tags=17%, list=2%, signal=17%
GO_CELL_PROLIFERATION_IN_FOREBRAIN	GO_CELL_PROLIFERATION_IN_FOREBRAIN		27	-0.783922	-1.37416	0.101504	0.54773	1	1049	tags=30%, list=7%, signal=32%
GO_CATECHOLAMINE_BIOSYNTHETIC_PROCESS	GO_CATECHOLAMINE_BIOSYNTHETIC_PROCESS		18	-0.839801	-1.37346	0.0875764	0.548312	1	1771	tags=39%, list=11%, signal=44%
GO_CORE_PROMOTER_BINDING	GO_CORE_PROMOTER_BINDING		142	-0.644348	-1.37286	0.0437956	0.548521	1	1531	tags=23%, list=10%, signal=25%
GO_FEAR_RESPONSE	GO_FEAR_RESPONSE		29	-0.774493	-1.37229	0.0943026	0.548629	1	1103	tags=28%, list=7%, signal=30%
GO_BRAIN_MORPHOGENESIS	GO_BRAIN_MORPHOGENESIS		34	-0.773319	-1.37162	0.0766423	0.549348	1	1453	tags=18%, list=9%, signal=19%
GO_METANEPHRIC_NEPHRON_MORPHOGENESIS	GO_METANEPHRIC_NEPHRON_MORPHOGENESIS		21	-0.827626	-1.3715	0.0764706	0.547554	1	528	tags=19%, list=3%, signal=20%
GO_VERY_LONG_CHAIN_FATTY_ACID_METABOLIC_PROCESS	GO_VERY_LONG_CHAIN_FATTY_ACID_METABOLIC_PROCESS		24	-0.797802	-1.37071	0.0842491	0.548727	1	1006	tags=17%, list=6%, signal=18%
GO_REGULATION_OF_LONG_TERM_SYNAPTIC_POTENTIATION	GO_REGULATION_OF_LONG_TERM_SYNAPTIC_POTENTIATION		17	-0.832942	-1.37019	0.0818363	0.548838	1	1513	tags=35%, list=10%, signal=39%
GO_GLUTAMATE_METABOLIC_PROCESS	GO_GLUTAMATE_METABOLIC_PROCESS		26	-0.789321	-1.37019	0.100569	0.546616	1	492	tags=8%, list=3%, signal=8%
GO_AUDITORY_RECEPTOR_CELL_DEVELOPMENT	GO_AUDITORY_RECEPTOR_CELL_DEVELOPMENT		18	-0.827762	-1.37016	0.100952	0.544508	1	212	tags=11%, list=1%, signal=11%
GO_LYSOSOME_LOCALIZATION	GO_LYSOSOME_LOCALIZATION		22	-0.814977	-1.37014	0.082397	0.542401	1	948	tags=27%, list=6%, signal=29%
GO_DENDRITE_MORPHOGENESIS	GO_DENDRITE_MORPHOGENESIS		41	-0.742537	-1.36997	0.0884086	0.541057	1	1259	tags=27%, list=8%, signal=29%
GO_GLOMERULUS_DEVELOPMENT	GO_GLOMERULUS_DEVELOPMENT		47	-0.721286	-1.36993	0.0884477	0.539056	1	279	tags=9%, list=2%, signal=9%
GO_DEVELOPMENTAL_GROWTH_INVOLVED_IN_MORPHOGENESIS	GO_DEVELOPMENTAL_GROWTH_INVOLVED_IN_MORPHOGENESIS		103	-0.669102	-1.36887	0.0597015	0.541398	1	905	tags=16%, list=6%, signal=16%
GO_EXTRACELLULAR_MATRIX_ASSEMBLY	GO_EXTRACELLULAR_MATRIX_ASSEMBLY		16	-0.835113	-1.36794	0.0825147	0.543216	1	1126	tags=31%, list=7%, signal=34%
GO_PROTEIN_ACETYLATION	GO_PROTEIN_ACETYLATION		108	-0.656734	-1.36793	0.0490566	0.5411	1	3037	tags=30%, list=20%, signal=37%
GO_REGULATION_OF_DENDRITIC_SPINE_MORPHOGENESIS	GO_REGULATION_OF_DENDRITIC_SPINE_MORPHOGENESIS		29	-0.768166	-1.36692	0.0930693	0.543006	1	631	tags=21%, list=4%, signal=22%
GO_ASPARTATE_FAMILY_AMINO_ACID_CATABOLIC_PROCESS	GO_ASPARTATE_FAMILY_AMINO_ACID_CATABOLIC_PROCESS		16	-0.857845	-1.36692	0.0894942	0.540892	1	286	tags=13%, list=2%, signal=13%
GO_TRANSCRIPTION_FACTOR_ACTIVITY_RNA_POLYMERASE_II_TRANSCRIPTION_FACTOR_BINDING	GO_TRANSCRIPTION_FACTOR_ACTIVITY_RNA_POLYMERASE_II_TRANSCRIPTION_FACTOR_BINDING		125	-0.647833	-1.3665	0.0586081	0.540453	1	1078	tags=13%, list=7%, signal=14%
GO_RETINOL_METABOLIC_PROCESS	GO_RETINOL_METABOLIC_PROCESS		24	-0.805971	-1.36617	0.0992218	0.539693	1	184	tags=8%, list=1%, signal=8%
GO_CHROMATIN_DNA_BINDING	GO_CHROMATIN_DNA_BINDING		71	-0.685652	-1.36467	0.0715564	0.54375	1	1189	tags=18%, list=8%, signal=20%
GO_MESENCHYMAL_CELL_DIFFERENTIATION	GO_MESENCHYMAL_CELL_DIFFERENTIATION		129	-0.656396	-1.36232	0.0655172	0.551715	1	702	tags=10%, list=5%, signal=10%
GO_POSTSYNAPTIC_MEMBRANE_ORGANIZATION	GO_POSTSYNAPTIC_MEMBRANE_ORGANIZATION		24	-0.79739	-1.36211	0.0893536	0.55056	1	1774	tags=29%, list=11%, signal=33%
GO_SYNAPSE_ASSEMBLY	GO_SYNAPSE_ASSEMBLY		59	-0.703143	-1.36199	0.0762082	0.548878	1	1826	tags=49%, list=12%, signal=56%
GO_CELL_DIFFERENTIATION_INVOLVED_IN_KIDNEY_DEVELOPMENT	GO_CELL_DIFFERENTIATION_INVOLVED_IN_KIDNEY_DEVELOPMENT		33	-0.772976	-1.36089	0.0966469	0.551229	1	297	tags=12%, list=2%, signal=12%
GO_RNA_SPLICING	GO_RNA_SPLICING		315	-0.591225	-1.36048	0.0225806	0.550872	1	2702	tags=26%, list=17%, signal=31%
GO_MIDDLE_EAR_MORPHOGENESIS	GO_MIDDLE_EAR_MORPHOGENESIS		20	-0.806582	-1.35951	0.0951417	0.552605	1	383	tags=10%, list=2%, signal=10%
GO_POSITIVE_REGULATION_OF_DENDRITIC_SPINE_DEVELOPMENT	GO_POSITIVE_REGULATION_OF_DENDRITIC_SPINE_DEVELOPMENT		31	-0.783441	-1.35753	0.0909091	0.558874	1	405	tags=13%, list=3%, signal=13%
GO_UROGENITAL_SYSTEM_DEVELOPMENT	GO_UROGENITAL_SYSTEM_DEVELOPMENT		288	-0.598565	-1.35709	0.0368421	0.558571	1	551	tags=8%, list=4%, signal=8%
GO_T_CELL_DIFFERENTIATION	GO_T_CELL_DIFFERENTIATION		112	-0.658626	-1.35708	0.0529301	0.556517	1	365	tags=4%, list=2%, signal=5%
GO_GLIAL_CELL_DEVELOPMENT	GO_GLIAL_CELL_DEVELOPMENT		71	-0.682335	-1.35684	0.0766355	0.555371	1	1049	tags=20%, list=7%, signal=21%
GO_REGULATION_OF_TRANSCRIPTION_ELONGATION_FROM_RNA_POLYMERASE_II_PROMOTER	GO_REGULATION_OF_TRANSCRIPTION_ELONGATION_FROM_RNA_POLYMERASE_II_PROMOTER		19	-0.79958	-1.35452	0.101289	0.562779	1	2249	tags=21%, list=15%, signal=25%
GO_POSITIVE_REGULATION_OF_CELL_GROWTH	GO_POSITIVE_REGULATION_OF_CELL_GROWTH		134	-0.643303	-1.35412	0.0520646	0.562411	1	1313	tags=13%, list=8%, signal=15%
GO_CELL_AGGREGATION	GO_CELL_AGGREGATION		20	-0.805157	-1.35327	0.115607	0.56415	1	1178	tags=40%, list=8%, signal=43%
GO_RETINA_DEVELOPMENT_IN_CAMERA_TYPE_EYE	GO_RETINA_DEVELOPMENT_IN_CAMERA_TYPE_EYE		124	-0.645659	-1.35252	0.0643478	0.565361	1	1680	tags=21%, list=11%, signal=23%
GO_ACTIVATING_TRANSCRIPTION_FACTOR_BINDING	GO_ACTIVATING_TRANSCRIPTION_FACTOR_BINDING		54	-0.713178	-1.35111	0.0846154	0.569206	1	299	tags=6%, list=2%, signal=6%
GO_SIGNAL_RELEASE	GO_SIGNAL_RELEASE		160	-0.632965	-1.35074	0.0533333	0.568656	1	1339	tags=23%, list=9%, signal=24%
GO_FEMALE_MEIOTIC_DIVISION	GO_FEMALE_MEIOTIC_DIVISION		21	-0.797617	-1.35037	0.101392	0.568111	1	512	tags=10%, list=3%, signal=10%
GO_POSITIVE_REGULATION_OF_MESONEPHROS_DEVELOPMENT	GO_POSITIVE_REGULATION_OF_MESONEPHROS_DEVELOPMENT		22	-0.782716	-1.34912	0.112167	0.571315	1	540	tags=14%, list=3%, signal=14%
GO_CENTROSOME_DUPLICATION	GO_CENTROSOME_DUPLICATION		31	-0.751511	-1.34891	0.10989	0.570123	1	2557	tags=35%, list=16%, signal=42%
GO_PROTEOGLYCAN_BIOSYNTHETIC_PROCESS	GO_PROTEOGLYCAN_BIOSYNTHETIC_PROCESS		57	-0.72361	-1.34829	0.0994372	0.570617	1	1120	tags=12%, list=7%, signal=13%
GO_POSITIVE_REGULATION_OF_STEM_CELL_PROLIFERATION	GO_POSITIVE_REGULATION_OF_STEM_CELL_PROLIFERATION		59	-0.710073	-1.34784	0.0990291	0.570501	1	1098	tags=24%, list=7%, signal=25%
GO_EMBRYONIC_SKELETAL_SYSTEM_DEVELOPMENT	GO_EMBRYONIC_SKELETAL_SYSTEM_DEVELOPMENT		118	-0.635972	-1.34681	0.0566406	0.572707	1	712	tags=11%, list=5%, signal=11%
GO_PROTEIN_TYROSINE_PHOSPHATASE_ACTIVITY	GO_PROTEIN_TYROSINE_PHOSPHATASE_ACTIVITY		95	-0.665991	-1.34663	0.0833333	0.571524	1	473	tags=5%, list=3%, signal=5%
GO_REGULATION_OF_INTERFERON_GAMMA_BIOSYNTHETIC_PROCESS	GO_REGULATION_OF_INTERFERON_GAMMA_BIOSYNTHETIC_PROCESS		15	-0.816079	-1.34547	0.120332	0.574375	1	2322	tags=33%, list=15%, signal=39%
GO_DENDRITE	GO_DENDRITE		423	-0.567598	-1.34504	0.0161551	0.574134	1	1257	tags=16%, list=8%, signal=17%
GO_KINESIN_BINDING	GO_KINESIN_BINDING		28	-0.754286	-1.34434	0.102713	0.575058	1	1580	tags=29%, list=10%, signal=32%
GO_DENTATE_GYRUS_DEVELOPMENT	GO_DENTATE_GYRUS_DEVELOPMENT		15	-0.843103	-1.34411	0.0948617	0.574036	1	1930	tags=47%, list=12%, signal=53%
GO_CELL_BODY	GO_CELL_BODY		466	-0.5659	-1.34378	0.0163132	0.57347	1	1624	tags=20%, list=10%, signal=21%
GO_TRANSCRIPTIONAL_REPRESSOR_ACTIVITY_RNA_POLYMERASE_II_TRANSCRIPTION_FACTOR_BINDING	GO_TRANSCRIPTIONAL_REPRESSOR_ACTIVITY_RNA_POLYMERASE_II_TRANSCRIPTION_FACTOR_BINDING		79	-0.683315	-1.34233	0.084991	0.577521	1	1078	tags=15%, list=7%, signal=16%
GO_PROTEIN_ACYLATION	GO_PROTEIN_ACYLATION		138	-0.63696	-1.3422	0.0666667	0.576004	1	3094	tags=27%, list=20%, signal=33%
GO_CARBOXY_LYASE_ACTIVITY	GO_CARBOXY_LYASE_ACTIVITY		32	-0.739018	-1.34144	0.118952	0.5771	1	492	tags=6%, list=3%, signal=6%
GO_NEGATIVE_REGULATION_OF_CELL_MORPHOGENESIS_INVOLVED_IN_DIFFERENTIATION	GO_NEGATIVE_REGULATION_OF_CELL_MORPHOGENESIS_INVOLVED_IN_DIFFERENTIATION		110	-0.643255	-1.3413	0.0651408	0.575646	1	631	tags=11%, list=4%, signal=11%
GO_REGULATION_OF_CELL_MIGRATION_INVOLVED_IN_SPROUTING_ANGIOGENESIS	GO_REGULATION_OF_CELL_MIGRATION_INVOLVED_IN_SPROUTING_ANGIOGENESIS		19	-0.797692	-1.33976	0.105469	0.579896	1	802	tags=16%, list=5%, signal=17%
GO_MONOAMINE_TRANSPORT	GO_MONOAMINE_TRANSPORT		17	-0.819869	-1.33956	0.0954274	0.578704	1	1752	tags=24%, list=11%, signal=26%
GO_IRON_ION_TRANSPORT	GO_IRON_ION_TRANSPORT		49	-0.712372	-1.33912	0.0915888	0.578568	1	1236	tags=16%, list=8%, signal=18%
GO_SEGMENTATION	GO_SEGMENTATION		85	-0.675781	-1.33792	0.0868794	0.581481	1	1453	tags=15%, list=9%, signal=17%
GO_ACETYLTRANSFERASE_COMPLEX	GO_ACETYLTRANSFERASE_COMPLEX		80	-0.673506	-1.33786	0.0990826	0.579753	1	3526	tags=36%, list=23%, signal=47%
GO_THIOESTER_METABOLIC_PROCESS	GO_THIOESTER_METABOLIC_PROCESS		73	-0.684269	-1.33779	0.0715667	0.578092	1	1239	tags=10%, list=8%, signal=10%
GO_AXONAL_GROWTH_CONE	GO_AXONAL_GROWTH_CONE		19	-0.80463	-1.33743	0.12369	0.577621	1	1577	tags=32%, list=10%, signal=35%
GO_LUNG_EPITHELIUM_DEVELOPMENT	GO_LUNG_EPITHELIUM_DEVELOPMENT		34	-0.741667	-1.33719	0.107407	0.576735	1	793	tags=26%, list=5%, signal=28%
GO_NEGATIVE_REGULATION_OF_MRNA_SPLICING_VIA_SPLICEOSOME	GO_NEGATIVE_REGULATION_OF_MRNA_SPLICING_VIA_SPLICEOSOME		18	-0.814621	-1.33689	0.0992063	0.575976	1	2338	tags=56%, list=15%, signal=65%
GO_MAST_CELL_MEDIATED_IMMUNITY	GO_MAST_CELL_MEDIATED_IMMUNITY		17	-0.830816	-1.33624	0.105058	0.576609	1	881	tags=29%, list=6%, signal=31%
GO_DIGESTIVE_SYSTEM_DEVELOPMENT	GO_DIGESTIVE_SYSTEM_DEVELOPMENT		140	-0.640093	-1.33624	0.070018	0.574694	1	1183	tags=15%, list=8%, signal=16%
GO_KIDNEY_MESENCHYME_DEVELOPMENT	GO_KIDNEY_MESENCHYME_DEVELOPMENT		17	-0.817039	-1.33569	0.138402	0.575066	1	122	tags=12%, list=1%, signal=12%
GO_TRANSCRIPTIONAL_REPRESSOR_ACTIVITY_RNA_POLYMERASE_II_TRANSCRIPTION_REGULATORY_REGION_SEQUENCE_SPECIFIC_BINDING	GO_TRANSCRIPTIONAL_REPRESSOR_ACTIVITY_RNA_POLYMERASE_II_TRANSCRIPTION_REGULATORY_REGION_SEQUENCE_SPECIFIC_BINDING		152	-0.619056	-1.33491	0.0840951	0.576335	1	872	tags=14%, list=6%, signal=14%
GO_CHROMATIN_DISASSEMBLY	GO_CHROMATIN_DISASSEMBLY		15	-0.835861	-1.33436	0.109589	0.576785	1	1070	tags=27%, list=7%, signal=29%
GO_DENDRITIC_SPINE_ORGANIZATION	GO_DENDRITIC_SPINE_ORGANIZATION		17	-0.81762	-1.33262	0.114173	0.58167	1	708	tags=29%, list=5%, signal=31%
GO_POSITIVE_REGULATION_OF_NEURON_DEATH	GO_POSITIVE_REGULATION_OF_NEURON_DEATH		63	-0.686972	-1.33182	0.106667	0.582925	1	281	tags=8%, list=2%, signal=8%
GO_HORMONE_BINDING	GO_HORMONE_BINDING		62	-0.671704	-1.33126	0.102273	0.583215	1	540	tags=10%, list=3%, signal=10%
GO_LYMPHOCYTE_DIFFERENTIATION	GO_LYMPHOCYTE_DIFFERENTIATION		176	-0.607626	-1.33011	0.0590278	0.585932	1	875	tags=8%, list=6%, signal=8%
GO_NEURAL_RETINA_DEVELOPMENT	GO_NEURAL_RETINA_DEVELOPMENT		48	-0.720035	-1.32967	0.112595	0.585712	1	1680	tags=27%, list=11%, signal=30%
GO_MESODERM_MORPHOGENESIS	GO_MESODERM_MORPHOGENESIS		64	-0.687638	-1.32914	0.0893855	0.586022	1	397	tags=6%, list=3%, signal=6%
GO_REGULATION_OF_DOPAMINE_SECRETION	GO_REGULATION_OF_DOPAMINE_SECRETION		20	-0.787588	-1.32856	0.144554	0.586392	1	2102	tags=45%, list=14%, signal=52%
GO_POSITIVE_REGULATION_OF_NEURON_DIFFERENTIATION	GO_POSITIVE_REGULATION_OF_NEURON_DIFFERENTIATION		285	-0.583859	-1.32842	0.0340357	0.585001	1	938	tags=16%, list=6%, signal=17%
GO_SPLICEOSOMAL_TRI_SNRNP_COMPLEX	GO_SPLICEOSOMAL_TRI_SNRNP_COMPLEX		24	-0.771451	-1.32811	0.107843	0.584311	1	3184	tags=38%, list=21%, signal=47%
GO_MESODERM_DEVELOPMENT	GO_MESODERM_DEVELOPMENT		109	-0.646576	-1.32762	0.0578035	0.584439	1	397	tags=6%, list=3%, signal=6%
GO_GRANULOCYTE_DIFFERENTIATION	GO_GRANULOCYTE_DIFFERENTIATION		15	-0.821351	-1.32635	0.109434	0.587717	1	397	tags=13%, list=3%, signal=14%
GO_REGULATION_OF_OSSIFICATION	GO_REGULATION_OF_OSSIFICATION		162	-0.597678	-1.32613	0.0663176	0.586722	1	1280	tags=12%, list=8%, signal=13%
GO_DEVELOPMENTAL_PIGMENTATION	GO_DEVELOPMENTAL_PIGMENTATION		37	-0.734828	-1.32583	0.118547	0.586007	1	253	tags=8%, list=2%, signal=8%
GO_CEREBELLAR_CORTEX_DEVELOPMENT	GO_CEREBELLAR_CORTEX_DEVELOPMENT		46	-0.71614	-1.32538	0.110442	0.585892	1	1000	tags=26%, list=6%, signal=28%
GO_EPITHELIAL_CELL_FATE_COMMITMENT	GO_EPITHELIAL_CELL_FATE_COMMITMENT		15	-0.825419	-1.32391	0.108911	0.589984	1	602	tags=27%, list=4%, signal=28%
GO_MRNA_SPLICE_SITE_SELECTION	GO_MRNA_SPLICE_SITE_SELECTION		18	-0.812321	-1.3236	0.125749	0.589379	1	1290	tags=28%, list=8%, signal=30%
GO_ANTERIOR_POSTERIOR_AXIS_SPECIFICATION	GO_ANTERIOR_POSTERIOR_AXIS_SPECIFICATION		45	-0.712948	-1.3234	0.0998117	0.588366	1	342	tags=11%, list=2%, signal=11%
GO_AMINO_ACID_IMPORT	GO_AMINO_ACID_IMPORT		15	-0.810204	-1.32248	0.12249	0.590441	1	750	tags=27%, list=5%, signal=28%
GO_ADENYLATE_CYCLASE_INHIBITING_G_PROTEIN_COUPLED_RECEPTOR_SIGNALING_PATHWAY	GO_ADENYLATE_CYCLASE_INHIBITING_G_PROTEIN_COUPLED_RECEPTOR_SIGNALING_PATHWAY		60	-0.703526	-1.32187	0.118774	0.5911	1	1778	tags=22%, list=11%, signal=24%
GO_POSITIVE_REGULATION_OF_NEURON_PROJECTION_DEVELOPMENT	GO_POSITIVE_REGULATION_OF_NEURON_PROJECTION_DEVELOPMENT		215	-0.601172	-1.32149	0.0363951	0.590758	1	938	tags=14%, list=6%, signal=15%
GO_EMBRYONIC_DIGESTIVE_TRACT_MORPHOGENESIS	GO_EMBRYONIC_DIGESTIVE_TRACT_MORPHOGENESIS		16	-0.808124	-1.31959	0.157371	0.596543	1	636	tags=25%, list=4%, signal=26%
GO_THYROID_GLAND_DEVELOPMENT	GO_THYROID_GLAND_DEVELOPMENT		25	-0.758952	-1.31855	0.140039	0.598954	1	122	tags=8%, list=1%, signal=8%
GO_REGULATION_OF_CATECHOLAMINE_SECRETION	GO_REGULATION_OF_CATECHOLAMINE_SECRETION		38	-0.719357	-1.31844	0.110465	0.597567	1	1580	tags=32%, list=10%, signal=35%
GO_NEGATIVE_REGULATION_OF_STEM_CELL_PROLIFERATION	GO_NEGATIVE_REGULATION_OF_STEM_CELL_PROLIFERATION		16	-0.81299	-1.31757	0.1341	0.599182	1	216	tags=13%, list=1%, signal=13%
GO_OLFACTORY_BULB_INTERNEURON_DIFFERENTIATION	GO_OLFACTORY_BULB_INTERNEURON_DIFFERENTIATION		15	-0.816635	-1.31647	0.128257	0.601817	1	1475	tags=40%, list=10%, signal=44%
GO_DERMATAN_SULFATE_PROTEOGLYCAN_METABOLIC_PROCESS	GO_DERMATAN_SULFATE_PROTEOGLYCAN_METABOLIC_PROCESS		16	-0.804289	-1.31343	0.140625	0.612121	1	29	tags=6%, list=0%, signal=6%
GO_TRANSCRIPTION_ELONGATION_FACTOR_COMPLEX	GO_TRANSCRIPTION_ELONGATION_FACTOR_COMPLEX		36	-0.733935	-1.31248	0.120755	0.613974	1	166	tags=3%, list=1%, signal=3%
GO_REGULATION_OF_SYNAPTIC_VESICLE_EXOCYTOSIS	GO_REGULATION_OF_SYNAPTIC_VESICLE_EXOCYTOSIS		20	-0.776289	-1.31236	0.140078	0.612633	1	2086	tags=30%, list=13%, signal=35%
GO_LUNG_CELL_DIFFERENTIATION	GO_LUNG_CELL_DIFFERENTIATION		25	-0.757845	-1.31195	0.146939	0.612482	1	793	tags=24%, list=5%, signal=25%
GO_REGULATION_OF_CELL_SIZE	GO_REGULATION_OF_CELL_SIZE		161	-0.611483	-1.3111	0.0864662	0.614068	1	1352	tags=12%, list=9%, signal=13%
GO_CLATHRIN_COATED_VESICLE_MEMBRANE	GO_CLATHRIN_COATED_VESICLE_MEMBRANE		67	-0.66463	-1.31056	0.0996241	0.614405	1	868	tags=12%, list=6%, signal=13%
GO_U2_SNRNP	GO_U2_SNRNP		15	-0.798501	-1.31021	0.140873	0.614002	1	249	tags=7%, list=2%, signal=7%
GO_SPINDLE_CHECKPOINT	GO_SPINDLE_CHECKPOINT		23	-0.771854	-1.31014	0.129741	0.612467	1	1448	tags=13%, list=9%, signal=14%
GO_NEGATIVE_REGULATION_OF_RNA_SPLICING	GO_NEGATIVE_REGULATION_OF_RNA_SPLICING		23	-0.796878	-1.31006	0.135081	0.610991	1	2338	tags=48%, list=15%, signal=56%
GO_EXPLORATION_BEHAVIOR	GO_EXPLORATION_BEHAVIOR		22	-0.774635	-1.3099	0.144554	0.609788	1	630	tags=41%, list=4%, signal=43%
GO_RNA_POLYMERASE_II_ACTIVATING_TRANSCRIPTION_FACTOR_BINDING	GO_RNA_POLYMERASE_II_ACTIVATING_TRANSCRIPTION_FACTOR_BINDING		33	-0.731186	-1.30842	0.120724	0.613911	1	299	tags=6%, list=2%, signal=6%
GO_NEUROTRANSMITTER_TRANSPORTER_ACTIVITY	GO_NEUROTRANSMITTER_TRANSPORTER_ACTIVITY		23	-0.763298	-1.30775	0.141717	0.614819	1	1664	tags=26%, list=11%, signal=29%
GO_COENZYME_BIOSYNTHETIC_PROCESS	GO_COENZYME_BIOSYNTHETIC_PROCESS		108	-0.624477	-1.30665	0.0834846	0.617411	1	1269	tags=10%, list=8%, signal=11%
GO_EYE_MORPHOGENESIS	GO_EYE_MORPHOGENESIS		128	-0.623796	-1.30659	0.0955752	0.615811	1	1220	tags=16%, list=8%, signal=17%
GO_DORSAL_SPINAL_CORD_DEVELOPMENT	GO_DORSAL_SPINAL_CORD_DEVELOPMENT		19	-0.797876	-1.30619	0.168651	0.615663	1	793	tags=42%, list=5%, signal=44%
GO_GASTRULATION	GO_GASTRULATION		146	-0.616557	-1.30548	0.080895	0.616693	1	455	tags=5%, list=3%, signal=6%
GO_DORSAL_VENTRAL_AXIS_SPECIFICATION	GO_DORSAL_VENTRAL_AXIS_SPECIFICATION		19	-0.781243	-1.30423	0.148454	0.619866	1	834	tags=16%, list=5%, signal=17%
GO_SMALL_NUCLEAR_RIBONUCLEOPROTEIN_COMPLEX	GO_SMALL_NUCLEAR_RIBONUCLEOPROTEIN_COMPLEX		54	-0.690201	-1.30348	0.112994	0.621159	1	3671	tags=35%, list=24%, signal=46%
GO_NUCLEAR_HETEROCHROMATIN	GO_NUCLEAR_HETEROCHROMATIN		29	-0.741265	-1.30331	0.158607	0.620023	1	2989	tags=55%, list=19%, signal=68%
GO_REGULATION_OF_GASTRULATION	GO_REGULATION_OF_GASTRULATION		31	-0.728626	-1.3033	0.137331	0.618292	1	342	tags=6%, list=2%, signal=7%
GO_PROTEIN_K63_LINKED_UBIQUITINATION	GO_PROTEIN_K63_LINKED_UBIQUITINATION		33	-0.722703	-1.30239	0.139048	0.61998	1	2522	tags=27%, list=16%, signal=32%
GO_DEVELOPMENT_OF_PRIMARY_SEXUAL_CHARACTERISTICS	GO_DEVELOPMENT_OF_PRIMARY_SEXUAL_CHARACTERISTICS		192	-0.597617	-1.30211	0.0657194	0.619267	1	1475	tags=14%, list=10%, signal=15%
GO_GENITALIA_DEVELOPMENT	GO_GENITALIA_DEVELOPMENT		41	-0.709704	-1.30207	0.123023	0.617668	1	673	tags=12%, list=4%, signal=13%
GO_WW_DOMAIN_BINDING	GO_WW_DOMAIN_BINDING		27	-0.75973	-1.29998	0.158203	0.624236	1	94	tags=7%, list=1%, signal=7%
GO_METANEPHRIC_EPITHELIUM_DEVELOPMENT	GO_METANEPHRIC_EPITHELIUM_DEVELOPMENT		20	-0.758622	-1.29985	0.163842	0.622952	1	1219	tags=35%, list=8%, signal=38%
GO_TRANSCRIPTION_COREPRESSOR_ACTIVITY	GO_TRANSCRIPTION_COREPRESSOR_ACTIVITY		195	-0.595093	-1.29971	0.0800681	0.621755	1	461	tags=9%, list=3%, signal=9%
GO_LENS_FIBER_CELL_DIFFERENTIATION	GO_LENS_FIBER_CELL_DIFFERENTIATION		23	-0.760875	-1.29941	0.141491	0.621172	1	862	tags=17%, list=6%, signal=18%
GO_REGULATION_OF_NEURONAL_SYNAPTIC_PLASTICITY	GO_REGULATION_OF_NEURONAL_SYNAPTIC_PLASTICITY		45	-0.687694	-1.29924	0.135246	0.620046	1	1802	tags=33%, list=12%, signal=38%
GO_REGULATION_OF_HISTONE_METHYLATION	GO_REGULATION_OF_HISTONE_METHYLATION		47	-0.689161	-1.29906	0.12069	0.619051	1	2720	tags=26%, list=18%, signal=31%
GO_EXTRACELLULAR_LIGAND_GATED_ION_CHANNEL_ACTIVITY	GO_EXTRACELLULAR_LIGAND_GATED_ION_CHANNEL_ACTIVITY		65	-0.656189	-1.29818	0.106343	0.620792	1	1090	tags=20%, list=7%, signal=21%
GO_EPITHELIAL_TUBE_BRANCHING_INVOLVED_IN_LUNG_MORPHOGENESIS	GO_EPITHELIAL_TUBE_BRANCHING_INVOLVED_IN_LUNG_MORPHOGENESIS		25	-0.758019	-1.29813	0.15735	0.619293	1	528	tags=16%, list=3%, signal=17%
GO_PROTEOGLYCAN_BINDING	GO_PROTEOGLYCAN_BINDING		25	-0.744064	-1.29624	0.156134	0.625137	1	899	tags=20%, list=6%, signal=21%
GO_RESPONSE_TO_AUDITORY_STIMULUS	GO_RESPONSE_TO_AUDITORY_STIMULUS		21	-0.763851	-1.29528	0.158824	0.627289	1	2024	tags=29%, list=13%, signal=33%
GO_NEGATIVE_REGULATION_OF_ORGANELLE_ASSEMBLY	GO_NEGATIVE_REGULATION_OF_ORGANELLE_ASSEMBLY		20	-0.764317	-1.29439	0.161959	0.628933	1	2217	tags=25%, list=14%, signal=29%
GO_U4_U6_X_U5_TRI_SNRNP_COMPLEX	GO_U4_U6_X_U5_TRI_SNRNP_COMPLEX		20	-0.772217	-1.29368	0.151515	0.63001	1	3184	tags=45%, list=21%, signal=57%
GO_SODIUM_INDEPENDENT_ORGANIC_ANION_TRANSPORT	GO_SODIUM_INDEPENDENT_ORGANIC_ANION_TRANSPORT		16	-0.7848	-1.29313	0.16499	0.63046	1	1742	tags=31%, list=11%, signal=35%
GO_HSP70_PROTEIN_BINDING	GO_HSP70_PROTEIN_BINDING		27	-0.74892	-1.29249	0.160396	0.631214	1	1278	tags=11%, list=8%, signal=12%
GO_CONNECTIVE_TISSUE_DEVELOPMENT	GO_CONNECTIVE_TISSUE_DEVELOPMENT		183	-0.597476	-1.29186	0.0831889	0.632001	1	712	tags=13%, list=5%, signal=13%
GO_DENDRITE_DEVELOPMENT	GO_DENDRITE_DEVELOPMENT		77	-0.643825	-1.29138	0.140927	0.632235	1	1259	tags=18%, list=8%, signal=20%
GO_NUCLEAR_TRANSCRIPTIONAL_REPRESSOR_COMPLEX	GO_NUCLEAR_TRANSCRIPTIONAL_REPRESSOR_COMPLEX		21	-0.761304	-1.29127	0.158	0.630922	1	2534	tags=38%, list=16%, signal=45%
GO_NEURAL_NUCLEUS_DEVELOPMENT	GO_NEURAL_NUCLEUS_DEVELOPMENT		57	-0.670633	-1.29121	0.15019	0.629465	1	793	tags=19%, list=5%, signal=20%
GO_SOLUTE_SODIUM_SYMPORTER_ACTIVITY	GO_SOLUTE_SODIUM_SYMPORTER_ACTIVITY		47	-0.683281	-1.29066	0.143667	0.629946	1	609	tags=13%, list=4%, signal=13%
GO_PHOSPHATIDYLINOSITOL_3_KINASE_COMPLEX	GO_PHOSPHATIDYLINOSITOL_3_KINASE_COMPLEX		19	-0.768849	-1.28771	0.172917	0.6397	1	906	tags=11%, list=6%, signal=11%
GO_CRANIAL_SKELETAL_SYSTEM_DEVELOPMENT	GO_CRANIAL_SKELETAL_SYSTEM_DEVELOPMENT		54	-0.675656	-1.28751	0.114815	0.638784	1	582	tags=9%, list=4%, signal=10%
GO_POSITIVE_REGULATION_OF_OSSIFICATION	GO_POSITIVE_REGULATION_OF_OSSIFICATION		79	-0.650758	-1.28723	0.11418	0.638054	1	1178	tags=15%, list=8%, signal=16%
GO_NEURONAL_ACTION_POTENTIAL	GO_NEURONAL_ACTION_POTENTIAL		25	-0.744937	-1.28703	0.153846	0.637114	1	734	tags=24%, list=5%, signal=25%
GO_POSITIVE_REGULATION_OF_OSTEOBLAST_DIFFERENTIATION	GO_POSITIVE_REGULATION_OF_OSTEOBLAST_DIFFERENTIATION		57	-0.677956	-1.28701	0.151163	0.635486	1	636	tags=11%, list=4%, signal=11%
GO_MESENCHYME_DEVELOPMENT	GO_MESENCHYME_DEVELOPMENT		177	-0.600976	-1.28563	0.0746269	0.639343	1	702	tags=8%, list=5%, signal=9%
GO_CEREBRAL_CORTEX_RADIALLY_ORIENTED_CELL_MIGRATION	GO_CEREBRAL_CORTEX_RADIALLY_ORIENTED_CELL_MIGRATION		27	-0.742639	-1.28506	0.145098	0.639837	1	497	tags=26%, list=3%, signal=27%
GO_INOSITOL_PHOSPHATE_PHOSPHATASE_ACTIVITY	GO_INOSITOL_PHOSPHATE_PHOSPHATASE_ACTIVITY		20	-0.762097	-1.2837	0.169355	0.643363	1	2510	tags=25%, list=16%, signal=30%
GO_TRANSCRIPTIONAL_ACTIVATOR_ACTIVITY_RNA_POLYMERASE_II_CORE_PROMOTER_PROXIMAL_REGION_SEQUENCE_SPECIFIC_BINDING	GO_TRANSCRIPTIONAL_ACTIVATOR_ACTIVITY_RNA_POLYMERASE_II_CORE_PROMOTER_PROXIMAL_REGION_SEQUENCE_SPECIFIC_BINDING		216	-0.579945	-1.28342	0.0770548	0.642663	1	1205	tags=15%, list=8%, signal=16%
GO_REGULATION_OF_CHROMOSOME_SEGREGATION	GO_REGULATION_OF_CHROMOSOME_SEGREGATION		76	-0.652196	-1.28313	0.122605	0.642096	1	3362	tags=20%, list=22%, signal=25%
GO_TRANSPORT_VESICLE	GO_TRANSPORT_VESICLE		305	-0.558191	-1.28124	0.0551948	0.647753	1	1888	tags=19%, list=12%, signal=22%
GO_NUCLEOSOMAL_DNA_BINDING	GO_NUCLEOSOMAL_DNA_BINDING		24	-0.756969	-1.28025	0.16047	0.649942	1	1750	tags=29%, list=11%, signal=33%
GO_STEM_CELL_DIFFERENTIATION	GO_STEM_CELL_DIFFERENTIATION		182	-0.587489	-1.28011	0.0874317	0.648833	1	702	tags=11%, list=5%, signal=11%
GO_RESPONSE_TO_SALT_STRESS	GO_RESPONSE_TO_SALT_STRESS		18	-0.770766	-1.28007	0.184015	0.647344	1	16	tags=6%, list=0%, signal=6%
GO_SKELETAL_MUSCLE_ORGAN_DEVELOPMENT	GO_SKELETAL_MUSCLE_ORGAN_DEVELOPMENT		123	-0.616389	-1.27962	0.111311	0.647337	1	770	tags=8%, list=5%, signal=8%
GO_METENCEPHALON_DEVELOPMENT	GO_METENCEPHALON_DEVELOPMENT		98	-0.634128	-1.27894	0.105556	0.648298	1	1000	tags=22%, list=6%, signal=24%
GO_GASTRULATION_WITH_MOUTH_FORMING_SECOND	GO_GASTRULATION_WITH_MOUTH_FORMING_SECOND		26	-0.75008	-1.27797	0.152542	0.65029	1	342	tags=8%, list=2%, signal=8%
GO_NAD_DEPENDENT_PROTEIN_DEACETYLASE_ACTIVITY	GO_NAD_DEPENDENT_PROTEIN_DEACETYLASE_ACTIVITY		17	-0.771564	-1.27615	0.206897	0.655649	1	2623	tags=35%, list=17%, signal=42%
GO_NEPHRIC_DUCT_DEVELOPMENT	GO_NEPHRIC_DUCT_DEVELOPMENT		15	-0.79208	-1.27515	0.182195	0.657727	1	20	tags=7%, list=0%, signal=7%
GO_RESPONSE_TO_ETHANOL	GO_RESPONSE_TO_ETHANOL		126	-0.618542	-1.27452	0.102967	0.65853	1	1707	tags=20%, list=11%, signal=22%
GO_POSITIVE_REGULATION_OF_INTERLEUKIN_1_SECRETION	GO_POSITIVE_REGULATION_OF_INTERLEUKIN_1_SECRETION		16	-0.783704	-1.27392	0.171026	0.659065	1	1641	tags=31%, list=11%, signal=35%
GO_POSITIVE_REGULATION_OF_AXON_EXTENSION	GO_POSITIVE_REGULATION_OF_AXON_EXTENSION		33	-0.710839	-1.27359	0.155512	0.658696	1	1538	tags=27%, list=10%, signal=30%
GO_NEGATIVE_REGULATION_OF_PROTEIN_COMPLEX_ASSEMBLY	GO_NEGATIVE_REGULATION_OF_PROTEIN_COMPLEX_ASSEMBLY		94	-0.623753	-1.27348	0.11985	0.657449	1	32	tags=3%, list=0%, signal=3%
GO_RNA_POLYMERASE_II_REPRESSING_TRANSCRIPTION_FACTOR_BINDING	GO_RNA_POLYMERASE_II_REPRESSING_TRANSCRIPTION_FACTOR_BINDING		27	-0.740274	-1.27302	0.16537	0.65762	1	807	tags=11%, list=5%, signal=12%
GO_ADULT_LOCOMOTORY_BEHAVIOR	GO_ADULT_LOCOMOTORY_BEHAVIOR		79	-0.635579	-1.27245	0.123616	0.658053	1	1786	tags=27%, list=12%, signal=30%
GO_CELL_SURFACE_RECEPTOR_SIGNALING_PATHWAY_INVOLVED_IN_CELL_CELL_SIGNALING	GO_CELL_SURFACE_RECEPTOR_SIGNALING_PATHWAY_INVOLVED_IN_CELL_CELL_SIGNALING		67	-0.655141	-1.27208	0.128571	0.657754	1	940	tags=18%, list=6%, signal=19%
GO_CAMERA_TYPE_EYE_MORPHOGENESIS	GO_CAMERA_TYPE_EYE_MORPHOGENESIS		93	-0.622068	-1.27179	0.13271	0.657173	1	1219	tags=17%, list=8%, signal=19%
GO_CYTOKINE_PRODUCTION	GO_CYTOKINE_PRODUCTION		105	-0.629968	-1.27116	0.105751	0.658022	1	881	tags=8%, list=6%, signal=8%
GO_NEGATIVE_REGULATION_OF_NEURON_APOPTOTIC_PROCESS	GO_NEGATIVE_REGULATION_OF_NEURON_APOPTOTIC_PROCESS		126	-0.605895	-1.2708	0.110307	0.657722	1	1024	tags=9%, list=7%, signal=9%
GO_NEGATIVE_REGULATION_OF_PROTEIN_COMPLEX_DISASSEMBLY	GO_NEGATIVE_REGULATION_OF_PROTEIN_COMPLEX_DISASSEMBLY		154	-0.594341	-1.27065	0.0918919	0.656639	1	1863	tags=14%, list=12%, signal=16%
GO_EMBRYONIC_CRANIAL_SKELETON_MORPHOGENESIS	GO_EMBRYONIC_CRANIAL_SKELETON_MORPHOGENESIS		45	-0.690986	-1.26947	0.139265	0.659588	1	582	tags=11%, list=4%, signal=12%
GO_HORMONE_METABOLIC_PROCESS	GO_HORMONE_METABOLIC_PROCESS		133	-0.600074	-1.26943	0.118492	0.658076	1	921	tags=12%, list=6%, signal=13%
GO_FORMATION_OF_PRIMARY_GERM_LAYER	GO_FORMATION_OF_PRIMARY_GERM_LAYER		106	-0.618971	-1.26935	0.137476	0.656788	1	397	tags=5%, list=3%, signal=5%
GO_LAMELLIPODIUM	GO_LAMELLIPODIUM		163	-0.590864	-1.26907	0.080895	0.656255	1	949	tags=7%, list=6%, signal=8%
GO_NCRNA_TRANSCRIPTION	GO_NCRNA_TRANSCRIPTION		80	-0.633053	-1.26882	0.127208	0.655508	1	3287	tags=30%, list=21%, signal=38%
GO_POSITIVE_REGULATION_OF_CIRCADIAN_RHYTHM	GO_POSITIVE_REGULATION_OF_CIRCADIAN_RHYTHM		17	-0.77719	-1.26881	0.167315	0.653917	1	430	tags=12%, list=3%, signal=12%
GO_COCHLEA_DEVELOPMENT	GO_COCHLEA_DEVELOPMENT		39	-0.69525	-1.2681	0.17126	0.654991	1	1219	tags=23%, list=8%, signal=25%
GO_NEUROTRANSMITTER_METABOLIC_PROCESS	GO_NEUROTRANSMITTER_METABOLIC_PROCESS		24	-0.733736	-1.2673	0.179916	0.65645	1	1838	tags=29%, list=12%, signal=33%
GO_PROTEIN_LOCALIZATION_TO_NUCLEUS	GO_PROTEIN_LOCALIZATION_TO_NUCLEUS		146	-0.591325	-1.26549	0.107394	0.66167	1	1178	tags=8%, list=8%, signal=9%
GO_PEPTIDE_N_ACETYLTRANSFERASE_ACTIVITY	GO_PEPTIDE_N_ACETYLTRANSFERASE_ACTIVITY		55	-0.65197	-1.26545	0.154599	0.66019	1	3539	tags=33%, list=23%, signal=42%
GO_EPHRIN_RECEPTOR_SIGNALING_PATHWAY	GO_EPHRIN_RECEPTOR_SIGNALING_PATHWAY		81	-0.633729	-1.26533	0.159475	0.659073	1	1331	tags=10%, list=9%, signal=11%
GO_POSITIVE_REGULATION_OF_CHROMOSOME_SEGREGATION	GO_POSITIVE_REGULATION_OF_CHROMOSOME_SEGREGATION		23	-0.74623	-1.26532	0.176357	0.657493	1	1189	tags=13%, list=8%, signal=14%
GO_SENSORY_ORGAN_MORPHOGENESIS	GO_SENSORY_ORGAN_MORPHOGENESIS		230	-0.563407	-1.26527	0.086116	0.65606	1	1220	tags=14%, list=8%, signal=15%
GO_TRANSCRIPTIONAL_ACTIVATOR_ACTIVITY_RNA_POLYMERASE_II_TRANSCRIPTION_REGULATORY_REGION_SEQUENCE_SPECIFIC_BINDING	GO_TRANSCRIPTIONAL_ACTIVATOR_ACTIVITY_RNA_POLYMERASE_II_TRANSCRIPTION_REGULATORY_REGION_SEQUENCE_SPECIFIC_BINDING		300	-0.552047	-1.26452	0.0640809	0.657279	1	1205	tags=15%, list=8%, signal=16%
GO_REPRODUCTIVE_SYSTEM_DEVELOPMENT	GO_REPRODUCTIVE_SYSTEM_DEVELOPMENT		372	-0.541914	-1.2633	0.0470016	0.660237	1	685	tags=7%, list=4%, signal=7%
GO_SOLUTE_CATION_SYMPORTER_ACTIVITY	GO_SOLUTE_CATION_SYMPORTER_ACTIVITY		92	-0.612075	-1.26303	0.112116	0.659764	1	680	tags=8%, list=4%, signal=8%
GO_COATED_VESICLE_MEMBRANE	GO_COATED_VESICLE_MEMBRANE		119	-0.610517	-1.26262	0.121324	0.659703	1	1504	tags=13%, list=10%, signal=15%
GO_AXON_EXTENSION	GO_AXON_EXTENSION		36	-0.701825	-1.26258	0.155844	0.658258	1	1659	tags=33%, list=11%, signal=37%
GO_NEGATIVE_REGULATION_OF_TRANSFORMING_GROWTH_FACTOR_BETA_RECEPTOR_SIGNALING_PATHWAY	GO_NEGATIVE_REGULATION_OF_TRANSFORMING_GROWTH_FACTOR_BETA_RECEPTOR_SIGNALING_PATHWAY		62	-0.657302	-1.26246	0.162963	0.657131	1	411	tags=10%, list=3%, signal=10%
GO_POSITIVE_REGULATION_OF_DEVELOPMENTAL_GROWTH	GO_POSITIVE_REGULATION_OF_DEVELOPMENTAL_GROWTH		144	-0.593888	-1.26137	0.118959	0.659568	1	1559	tags=18%, list=10%, signal=20%
GO_REGULATION_OF_CYTOKINESIS	GO_REGULATION_OF_CYTOKINESIS		51	-0.676116	-1.2613	0.170254	0.658268	1	2021	tags=20%, list=13%, signal=22%
GO_REGULATION_OF_SKELETAL_MUSCLE_CELL_DIFFERENTIATION	GO_REGULATION_OF_SKELETAL_MUSCLE_CELL_DIFFERENTIATION		15	-0.788023	-1.25978	0.218504	0.662449	1	772	tags=27%, list=5%, signal=28%
GO_NEPHRON_EPITHELIUM_DEVELOPMENT	GO_NEPHRON_EPITHELIUM_DEVELOPMENT		91	-0.61534	-1.25912	0.132463	0.663383	1	551	tags=14%, list=4%, signal=15%
GO_ZINC_II_ION_TRANSPORT	GO_ZINC_II_ION_TRANSPORT		25	-0.73938	-1.25877	0.174954	0.66316	1	2354	tags=28%, list=15%, signal=33%
GO_ORGAN_FORMATION	GO_ORGAN_FORMATION		34	-0.710142	-1.2576	0.180915	0.665893	1	186	tags=9%, list=1%, signal=9%
GO_VOLTAGE_GATED_CALCIUM_CHANNEL_ACTIVITY	GO_VOLTAGE_GATED_CALCIUM_CHANNEL_ACTIVITY		40	-0.692858	-1.25718	0.170732	0.665914	1	2173	tags=33%, list=14%, signal=38%
GO_NEGATIVE_REGULATION_OF_FAT_CELL_DIFFERENTIATION	GO_NEGATIVE_REGULATION_OF_FAT_CELL_DIFFERENTIATION		39	-0.692799	-1.25626	0.158491	0.667682	1	464	tags=18%, list=3%, signal=18%
GO_LYMPHOCYTE_ACTIVATION	GO_LYMPHOCYTE_ACTIVATION		288	-0.555116	-1.25588	0.066778	0.6675	1	875	tags=8%, list=6%, signal=8%
GO_NEGATIVE_REGULATION_OF_MRNA_METABOLIC_PROCESS	GO_NEGATIVE_REGULATION_OF_MRNA_METABOLIC_PROCESS		33	-0.697508	-1.25586	0.190283	0.666029	1	2338	tags=39%, list=15%, signal=46%
GO_COFACTOR_BIOSYNTHETIC_PROCESS	GO_COFACTOR_BIOSYNTHETIC_PROCESS		147	-0.586123	-1.25267	0.126629	0.67637	1	1579	tags=12%, list=10%, signal=13%
GO_POSITIVE_REGULATION_OF_CYTOKINESIS	GO_POSITIVE_REGULATION_OF_CYTOKINESIS		26	-0.7208	-1.25266	0.198819	0.674837	1	1863	tags=23%, list=12%, signal=26%
GO_CARDIOCYTE_DIFFERENTIATION	GO_CARDIOCYTE_DIFFERENTIATION		91	-0.632767	-1.25251	0.147287	0.67384	1	128	tags=2%, list=1%, signal=2%
GO_ORGANELLE_TRANSPORT_ALONG_MICROTUBULE	GO_ORGANELLE_TRANSPORT_ALONG_MICROTUBULE		52	-0.674109	-1.25207	0.171271	0.67395	1	2104	tags=27%, list=14%, signal=31%
GO_SYNAPTIC_TRANSMISSION_CHOLINERGIC	GO_SYNAPTIC_TRANSMISSION_CHOLINERGIC		29	-0.718542	-1.25123	0.195896	0.675493	1	661	tags=14%, list=4%, signal=14%
GO_LOCOMOTORY_BEHAVIOR	GO_LOCOMOTORY_BEHAVIOR		170	-0.582026	-1.25044	0.127886	0.676767	1	1066	tags=20%, list=7%, signal=21%
GO_EMBRYONIC_PATTERN_SPECIFICATION	GO_EMBRYONIC_PATTERN_SPECIFICATION		54	-0.65592	-1.25015	0.140417	0.676325	1	905	tags=20%, list=6%, signal=22%
GO_SOLUTE_CATION_ANTIPORTER_ACTIVITY	GO_SOLUTE_CATION_ANTIPORTER_ACTIVITY		26	-0.718678	-1.24876	0.189293	0.679929	1	1014	tags=12%, list=7%, signal=12%
GO_CHROMATIN_ASSEMBLY_OR_DISASSEMBLY	GO_CHROMATIN_ASSEMBLY_OR_DISASSEMBLY		137	-0.599356	-1.24867	0.12594	0.678718	1	1670	tags=16%, list=11%, signal=18%
GO_SEX_CHROMOSOME	GO_SEX_CHROMOSOME		27	-0.708702	-1.24781	0.1917	0.680429	1	2829	tags=33%, list=18%, signal=41%
GO_NEGATIVE_REGULATION_OF_SYNAPTIC_TRANSMISSION	GO_NEGATIVE_REGULATION_OF_SYNAPTIC_TRANSMISSION		57	-0.664756	-1.24772	0.169014	0.679211	1	1618	tags=26%, list=10%, signal=29%
GO_NEUROTRANSMITTER_RECEPTOR_ACTIVITY	GO_NEUROTRANSMITTER_RECEPTOR_ACTIVITY		58	-0.660728	-1.24714	0.168605	0.67977	1	940	tags=17%, list=6%, signal=18%
GO_CHROMATIN_MODIFICATION	GO_CHROMATIN_MODIFICATION		475	-0.526383	-1.24619	0.0503937	0.681606	1	2648	tags=22%, list=17%, signal=26%
GO_REGULATION_OF_KIDNEY_DEVELOPMENT	GO_REGULATION_OF_KIDNEY_DEVELOPMENT		53	-0.640846	-1.24602	0.15	0.680691	1	703	tags=13%, list=5%, signal=14%
GO_REGULATION_OF_INTERLEUKIN_1_SECRETION	GO_REGULATION_OF_INTERLEUKIN_1_SECRETION		22	-0.736477	-1.24558	0.202652	0.680598	1	1641	tags=23%, list=11%, signal=25%
GO_PROTEIN_LOCALIZATION_TO_SYNAPSE	GO_PROTEIN_LOCALIZATION_TO_SYNAPSE		15	-0.751652	-1.24517	0.209016	0.680558	1	1883	tags=40%, list=12%, signal=45%
GO_NEURON_PROJECTION_EXTENSION	GO_NEURON_PROJECTION_EXTENSION		52	-0.663317	-1.24492	0.179856	0.679924	1	1659	tags=25%, list=11%, signal=28%
GO_LEUKOCYTE_DIFFERENTIATION	GO_LEUKOCYTE_DIFFERENTIATION		246	-0.554876	-1.24473	0.09699	0.679144	1	875	tags=8%, list=6%, signal=8%
GO_ORGANIC_CATION_TRANSPORT	GO_ORGANIC_CATION_TRANSPORT		16	-0.753034	-1.24466	0.219124	0.677868	1	1131	tags=31%, list=7%, signal=34%
GO_NEGATIVE_REGULATION_OF_CHROMOSOME_SEGREGATION	GO_NEGATIVE_REGULATION_OF_CHROMOSOME_SEGREGATION		25	-0.721622	-1.24451	0.208092	0.676918	1	1448	tags=12%, list=9%, signal=13%
GO_LEUKOCYTE_CELL_CELL_ADHESION	GO_LEUKOCYTE_CELL_CELL_ADHESION		211	-0.567074	-1.24429	0.0933099	0.67617	1	817	tags=7%, list=5%, signal=7%
GO_MESENCHYMAL_TO_EPITHELIAL_TRANSITION	GO_MESENCHYMAL_TO_EPITHELIAL_TRANSITION		15	-0.77365	-1.24358	0.205825	0.677318	1	12	tags=7%, list=0%, signal=7%
GO_GLAND_DEVELOPMENT	GO_GLAND_DEVELOPMENT		373	-0.539535	-1.24337	0.0801964	0.676607	1	815	tags=8%, list=5%, signal=8%
GO_TRANSCRIPTION_FACTOR_ACTIVITY_RNA_POLYMERASE_II_CORE_PROMOTER_PROXIMAL_REGION_SEQUENCE_SPECIFIC_BINDING	GO_TRANSCRIPTION_FACTOR_ACTIVITY_RNA_POLYMERASE_II_CORE_PROMOTER_PROXIMAL_REGION_SEQUENCE_SPECIFIC_BINDING		311	-0.544398	-1.24229	0.0871022	0.67894	1	890	tags=12%, list=6%, signal=13%
GO_ADAPTIVE_IMMUNE_RESPONSE	GO_ADAPTIVE_IMMUNE_RESPONSE		189	-0.56706	-1.24194	0.110526	0.678694	1	1211	tags=11%, list=8%, signal=12%
GO_CELL_CYCLE_PHASE_TRANSITION	GO_CELL_CYCLE_PHASE_TRANSITION		234	-0.561833	-1.24169	0.0980066	0.678133	1	928	tags=6%, list=6%, signal=6%
GO_REGULATION_OF_HISTONE_H3_K9_METHYLATION	GO_REGULATION_OF_HISTONE_H3_K9_METHYLATION		15	-0.771829	-1.23975	0.203187	0.683742	1	107	tags=7%, list=1%, signal=7%
GO_PROXIMAL_DISTAL_PATTERN_FORMATION	GO_PROXIMAL_DISTAL_PATTERN_FORMATION		31	-0.700125	-1.23912	0.193916	0.684448	1	1173	tags=26%, list=8%, signal=28%
GO_NERVE_DEVELOPMENT	GO_NERVE_DEVELOPMENT		66	-0.634314	-1.23869	0.17341	0.68449	1	1219	tags=18%, list=8%, signal=20%
GO_DIGESTIVE_TRACT_MORPHOGENESIS	GO_DIGESTIVE_TRACT_MORPHOGENESIS		47	-0.66971	-1.23831	0.181287	0.684476	1	1183	tags=17%, list=8%, signal=18%
GO_MULTICELLULAR_ORGANISM_GROWTH	GO_MULTICELLULAR_ORGANISM_GROWTH		71	-0.631624	-1.23807	0.174664	0.683907	1	1223	tags=18%, list=8%, signal=20%
GO_MRNA_PROCESSING	GO_MRNA_PROCESSING		369	-0.532573	-1.23788	0.0769231	0.68317	1	2702	tags=24%, list=17%, signal=29%
GO_NUCLEAR_SPECK	GO_NUCLEAR_SPECK		172	-0.573383	-1.2367	0.120287	0.685814	1	3092	tags=28%, list=20%, signal=34%
GO_NEGATIVE_REGULATION_OF_EMBRYONIC_DEVELOPMENT	GO_NEGATIVE_REGULATION_OF_EMBRYONIC_DEVELOPMENT		26	-0.718872	-1.23654	0.220273	0.684998	1	513	tags=15%, list=3%, signal=16%
GO_BILE_ACID_AND_BILE_SALT_TRANSPORT	GO_BILE_ACID_AND_BILE_SALT_TRANSPORT		25	-0.71384	-1.2361	0.210428	0.685104	1	406	tags=8%, list=3%, signal=8%
GO_INDOLE_CONTAINING_COMPOUND_METABOLIC_PROCESS	GO_INDOLE_CONTAINING_COMPOUND_METABOLIC_PROCESS		24	-0.707321	-1.236	0.2	0.68397	1	1778	tags=13%, list=11%, signal=14%
GO_REGULATION_OF_TYROSINE_PHOSPHORYLATION_OF_STAT3_PROTEIN	GO_REGULATION_OF_TYROSINE_PHOSPHORYLATION_OF_STAT3_PROTEIN		38	-0.684016	-1.23586	0.183794	0.683044	1	1213	tags=13%, list=8%, signal=14%
GO_OXIDOREDUCTASE_ACTIVITY_ACTING_ON_THE_CH_NH_GROUP_OF_DONORS	GO_OXIDOREDUCTASE_ACTIVITY_ACTING_ON_THE_CH_NH_GROUP_OF_DONORS		26	-0.711221	-1.23457	0.216963	0.686152	1	1101	tags=19%, list=7%, signal=21%
GO_ASTROCYTE_DIFFERENTIATION	GO_ASTROCYTE_DIFFERENTIATION		37	-0.68344	-1.23428	0.204771	0.685691	1	1049	tags=22%, list=7%, signal=23%
GO_NEGATIVE_REGULATION_OF_AMINE_TRANSPORT	GO_NEGATIVE_REGULATION_OF_AMINE_TRANSPORT		23	-0.723629	-1.23401	0.205374	0.685163	1	1580	tags=39%, list=10%, signal=44%
GO_THYMOCYTE_AGGREGATION	GO_THYMOCYTE_AGGREGATION		44	-0.67197	-1.2329	0.195446	0.687709	1	122	tags=5%, list=1%, signal=5%
GO_FEMALE_GENITALIA_DEVELOPMENT	GO_FEMALE_GENITALIA_DEVELOPMENT		16	-0.764375	-1.23282	0.210227	0.686576	1	1076	tags=19%, list=7%, signal=20%
GO_RESPONSE_TO_DIETARY_EXCESS	GO_RESPONSE_TO_DIETARY_EXCESS		19	-0.71876	-1.23266	0.210317	0.685706	1	500	tags=21%, list=3%, signal=22%
GO_CELL_RECOGNITION	GO_CELL_RECOGNITION		103	-0.606762	-1.23236	0.169065	0.685328	1	708	tags=15%, list=5%, signal=15%
GO_MICROTUBULE_ORGANIZING_CENTER_ORGANIZATION	GO_MICROTUBULE_ORGANIZING_CENTER_ORGANIZATION		79	-0.610129	-1.2322	0.172794	0.684486	1	1754	tags=13%, list=11%, signal=14%
GO_RNA_POLYMERASE_II_DISTAL_ENHANCER_SEQUENCE_SPECIFIC_DNA_BINDING	GO_RNA_POLYMERASE_II_DISTAL_ENHANCER_SEQUENCE_SPECIFIC_DNA_BINDING		64	-0.630622	-1.23219	0.194805	0.683086	1	1750	tags=22%, list=11%, signal=25%
GO_POSITIVE_REGULATION_OF_SYNAPTIC_TRANSMISSION	GO_POSITIVE_REGULATION_OF_SYNAPTIC_TRANSMISSION		104	-0.601951	-1.23034	0.15009	0.688258	1	1802	tags=23%, list=12%, signal=26%
GO_POSITIVE_REGULATION_OF_NATURAL_KILLER_CELL_MEDIATED_IMMUNITY	GO_POSITIVE_REGULATION_OF_NATURAL_KILLER_CELL_MEDIATED_IMMUNITY		16	-0.742877	-1.23023	0.239623	0.687203	1	584	tags=6%, list=4%, signal=6%
GO_LAMELLIPODIUM_ASSEMBLY	GO_LAMELLIPODIUM_ASSEMBLY		28	-0.689873	-1.22995	0.196262	0.686836	1	949	tags=14%, list=6%, signal=15%
GO_CELL_CYCLE_G1_S_PHASE_TRANSITION	GO_CELL_CYCLE_G1_S_PHASE_TRANSITION		104	-0.601907	-1.22982	0.156028	0.685911	1	247	tags=2%, list=2%, signal=2%
GO_SYNTAXIN_1_BINDING	GO_SYNTAXIN_1_BINDING		18	-0.746658	-1.22885	0.21611	0.68799	1	1033	tags=22%, list=7%, signal=24%
GO_HYPEROSMOTIC_RESPONSE	GO_HYPEROSMOTIC_RESPONSE		18	-0.752659	-1.2288	0.230769	0.686713	1	16	tags=6%, list=0%, signal=6%
GO_NEGATIVE_REGULATION_OF_HISTONE_ACETYLATION	GO_NEGATIVE_REGULATION_OF_HISTONE_ACETYLATION		15	-0.756273	-1.22843	0.232	0.686628	1	2955	tags=40%, list=19%, signal=49%
GO_SYNAPTIC_VESICLE_LOCALIZATION	GO_SYNAPTIC_VESICLE_LOCALIZATION		101	-0.605905	-1.22671	0.165121	0.691201	1	1617	tags=23%, list=10%, signal=25%
GO_RETINA_LAYER_FORMATION	GO_RETINA_LAYER_FORMATION		22	-0.717529	-1.22624	0.223577	0.691499	1	726	tags=14%, list=5%, signal=14%
GO_CENTROSOME_CYCLE	GO_CENTROSOME_CYCLE		44	-0.651258	-1.22598	0.190654	0.691028	1	2557	tags=27%, list=16%, signal=33%
GO_RNA_POLYMERASE_II_TRANSCRIPTION_COFACTOR_ACTIVITY	GO_RNA_POLYMERASE_II_TRANSCRIPTION_COFACTOR_ACTIVITY		85	-0.604605	-1.22596	0.170686	0.689684	1	1956	tags=22%, list=13%, signal=25%
GO_NEGATIVE_REGULATION_OF_ACTIN_FILAMENT_DEPOLYMERIZATION	GO_NEGATIVE_REGULATION_OF_ACTIN_FILAMENT_DEPOLYMERIZATION		32	-0.688583	-1.22565	0.22119	0.689332	1	1781	tags=25%, list=11%, signal=28%
GO_SPLICEOSOMAL_SNRNP_ASSEMBLY	GO_SPLICEOSOMAL_SNRNP_ASSEMBLY		33	-0.688655	-1.22532	0.215074	0.689151	1	3679	tags=39%, list=24%, signal=52%
GO_METHYLTRANSFERASE_COMPLEX	GO_METHYLTRANSFERASE_COMPLEX		76	-0.613628	-1.22519	0.156538	0.688157	1	2627	tags=26%, list=17%, signal=32%
GO_REGULATION_OF_PROTEIN_OLIGOMERIZATION	GO_REGULATION_OF_PROTEIN_OLIGOMERIZATION		24	-0.711706	-1.22462	0.204819	0.688746	1	135	tags=8%, list=1%, signal=8%
GO_KIDNEY_EPITHELIUM_DEVELOPMENT	GO_KIDNEY_EPITHELIUM_DEVELOPMENT		123	-0.597881	-1.22425	0.164286	0.688576	1	551	tags=12%, list=4%, signal=13%
GO_GLUTAMATE_RECEPTOR_BINDING	GO_GLUTAMATE_RECEPTOR_BINDING		33	-0.679299	-1.22389	0.211297	0.688429	1	806	tags=15%, list=5%, signal=16%
GO_SAGA_TYPE_COMPLEX	GO_SAGA_TYPE_COMPLEX		30	-0.703626	-1.22378	0.212181	0.687447	1	2074	tags=27%, list=13%, signal=31%
GO_RESPONSE_TO_COCAINE	GO_RESPONSE_TO_COCAINE		43	-0.653813	-1.2237	0.187243	0.686303	1	1580	tags=21%, list=10%, signal=23%
GO_SODIUM_INDEPENDENT_ORGANIC_ANION_TRANSMEMBRANE_TRANSPORTER_ACTIVITY	GO_SODIUM_INDEPENDENT_ORGANIC_ANION_TRANSMEMBRANE_TRANSPORTER_ACTIVITY		15	-0.748628	-1.22326	0.246548	0.686432	1	1742	tags=33%, list=11%, signal=38%
GO_MAST_CELL_GRANULE	GO_MAST_CELL_GRANULE		19	-0.732397	-1.22173	0.252408	0.690472	1	881	tags=26%, list=6%, signal=28%
GO_REGULATION_OF_SISTER_CHROMATID_SEGREGATION	GO_REGULATION_OF_SISTER_CHROMATID_SEGREGATION		61	-0.633871	-1.22143	0.183236	0.690164	1	3222	tags=20%, list=21%, signal=25%
GO_REGULATION_OF_RESPIRATORY_GASEOUS_EXCHANGE	GO_REGULATION_OF_RESPIRATORY_GASEOUS_EXCHANGE		22	-0.727573	-1.22052	0.216822	0.692035	1	1771	tags=32%, list=11%, signal=36%
GO_CATALYTIC_STEP_2_SPLICEOSOME	GO_CATALYTIC_STEP_2_SPLICEOSOME		75	-0.640344	-1.22025	0.193548	0.691569	1	3140	tags=31%, list=20%, signal=38%
GO_REGULATION_OF_EPITHELIAL_TO_MESENCHYMAL_TRANSITION	GO_REGULATION_OF_EPITHELIAL_TO_MESENCHYMAL_TRANSITION		63	-0.64832	-1.21886	0.183908	0.695242	1	342	tags=10%, list=2%, signal=10%
GO_POSITIVE_REGULATION_OF_EPITHELIAL_TO_MESENCHYMAL_TRANSITION	GO_POSITIVE_REGULATION_OF_EPITHELIAL_TO_MESENCHYMAL_TRANSITION		32	-0.684333	-1.21865	0.220755	0.694569	1	83	tags=6%, list=1%, signal=6%
GO_REGULATION_OF_CALCIUM_ION_DEPENDENT_EXOCYTOSIS	GO_REGULATION_OF_CALCIUM_ION_DEPENDENT_EXOCYTOSIS		76	-0.613003	-1.21805	0.182711	0.695366	1	1822	tags=26%, list=12%, signal=30%
GO_DORSAL_VENTRAL_NEURAL_TUBE_PATTERNING	GO_DORSAL_VENTRAL_NEURAL_TUBE_PATTERNING		16	-0.753891	-1.21769	0.272727	0.695232	1	383	tags=19%, list=2%, signal=19%
GO_REGULATION_OF_OSTEOBLAST_DIFFERENTIATION	GO_REGULATION_OF_OSTEOBLAST_DIFFERENTIATION		105	-0.587064	-1.21724	0.174863	0.695462	1	860	tags=10%, list=6%, signal=10%
GO_INORGANIC_ANION_EXCHANGER_ACTIVITY	GO_INORGANIC_ANION_EXCHANGER_ACTIVITY		17	-0.749584	-1.21723	0.229039	0.6941	1	1742	tags=35%, list=11%, signal=40%
GO_NUCLEAR_IMPORT	GO_NUCLEAR_IMPORT		118	-0.569487	-1.21706	0.169039	0.693372	1	1178	tags=6%, list=8%, signal=6%
GO_BETA_CATENIN_TCF_COMPLEX_ASSEMBLY	GO_BETA_CATENIN_TCF_COMPLEX_ASSEMBLY		40	-0.666344	-1.21651	0.220779	0.694	1	1908	tags=15%, list=12%, signal=17%
GO_ACETYLCHOLINE_RECEPTOR_ACTIVITY	GO_ACETYLCHOLINE_RECEPTOR_ACTIVITY		24	-0.716395	-1.21623	0.219417	0.693619	1	661	tags=13%, list=4%, signal=13%
GO_SNRNA_METABOLIC_PROCESS	GO_SNRNA_METABOLIC_PROCESS		74	-0.61757	-1.21616	0.202602	0.692503	1	3261	tags=23%, list=21%, signal=29%
GO_CHONDROCYTE_DIFFERENTIATION	GO_CHONDROCYTE_DIFFERENTIATION		57	-0.635744	-1.21612	0.196998	0.691269	1	685	tags=14%, list=4%, signal=15%
GO_CORE_PROMOTER_SEQUENCE_SPECIFIC_DNA_BINDING	GO_CORE_PROMOTER_SEQUENCE_SPECIFIC_DNA_BINDING		95	-0.596438	-1.21604	0.170599	0.690191	1	1205	tags=18%, list=8%, signal=19%
GO_SENSORY_PERCEPTION_OF_TEMPERATURE_STIMULUS	GO_SENSORY_PERCEPTION_OF_TEMPERATURE_STIMULUS		17	-0.737982	-1.21573	0.227451	0.689895	1	708	tags=18%, list=5%, signal=18%
GO_FILOPODIUM_ASSEMBLY	GO_FILOPODIUM_ASSEMBLY		16	-0.758526	-1.21561	0.248566	0.688966	1	697	tags=19%, list=4%, signal=20%
GO_NEGATIVE_REGULATION_OF_LIPID_CATABOLIC_PROCESS	GO_NEGATIVE_REGULATION_OF_LIPID_CATABOLIC_PROCESS		16	-0.749003	-1.21518	0.236948	0.689089	1	2084	tags=25%, list=13%, signal=29%
GO_NUCLEOSOME_BINDING	GO_NUCLEOSOME_BINDING		39	-0.663649	-1.21514	0.225296	0.687876	1	1750	tags=26%, list=11%, signal=29%
GO_EMBRYONIC_SKELETAL_SYSTEM_MORPHOGENESIS	GO_EMBRYONIC_SKELETAL_SYSTEM_MORPHOGENESIS		90	-0.604986	-1.21501	0.1875	0.686973	1	712	tags=12%, list=5%, signal=13%
GO_NUCLEAR_PERIPHERY	GO_NUCLEAR_PERIPHERY		112	-0.581334	-1.21447	0.154827	0.687496	1	2508	tags=24%, list=16%, signal=29%
GO_U2_TYPE_SPLICEOSOMAL_COMPLEX	GO_U2_TYPE_SPLICEOSOMAL_COMPLEX		25	-0.715596	-1.21356	0.231061	0.689199	1	3430	tags=40%, list=22%, signal=51%
GO_REGULATION_OF_CHONDROCYTE_DIFFERENTIATION	GO_REGULATION_OF_CHONDROCYTE_DIFFERENTIATION		42	-0.663639	-1.21243	0.2	0.691921	1	1168	tags=24%, list=8%, signal=26%
GO_AXON_PART	GO_AXON_PART		206	-0.546332	-1.20859	0.14882	0.703718	1	2038	tags=28%, list=13%, signal=32%
GO_SPLICEOSOMAL_COMPLEX	GO_SPLICEOSOMAL_COMPLEX		145	-0.56906	-1.20782	0.162791	0.705039	1	3430	tags=34%, list=22%, signal=43%
GO_CHD_TYPE_COMPLEX	GO_CHD_TYPE_COMPLEX		17	-0.738625	-1.2059	0.243952	0.710383	1	2814	tags=35%, list=18%, signal=43%
GO_ACETYL_COA_METABOLIC_PROCESS	GO_ACETYL_COA_METABOLIC_PROCESS		23	-0.701694	-1.20546	0.225326	0.710604	1	1985	tags=26%, list=13%, signal=30%
GO_EYE_PHOTORECEPTOR_CELL_DEVELOPMENT	GO_EYE_PHOTORECEPTOR_CELL_DEVELOPMENT		31	-0.670798	-1.20538	0.222892	0.709524	1	108	tags=6%, list=1%, signal=6%
GO_HISTONE_H3_ACETYLATION	GO_HISTONE_H3_ACETYLATION		39	-0.652644	-1.20523	0.198864	0.708692	1	3557	tags=44%, list=23%, signal=56%
GO_REGULATION_OF_DENDRITIC_SPINE_DEVELOPMENT	GO_REGULATION_OF_DENDRITIC_SPINE_DEVELOPMENT		51	-0.643716	-1.20471	0.193294	0.709226	1	631	tags=12%, list=4%, signal=12%
GO_OSTEOBLAST_DEVELOPMENT	GO_OSTEOBLAST_DEVELOPMENT		18	-0.733287	-1.20362	0.242126	0.71168	1	1823	tags=22%, list=12%, signal=25%
GO_DEVELOPMENTAL_CELL_GROWTH	GO_DEVELOPMENTAL_CELL_GROWTH		75	-0.603378	-1.20356	0.204198	0.710502	1	1093	tags=20%, list=7%, signal=21%
GO_NEGATIVE_REGULATION_OF_INTRACELLULAR_STEROID_HORMONE_RECEPTOR_SIGNALING_PATHWAY	GO_NEGATIVE_REGULATION_OF_INTRACELLULAR_STEROID_HORMONE_RECEPTOR_SIGNALING_PATHWAY		27	-0.698932	-1.20325	0.26087	0.710193	1	1070	tags=15%, list=7%, signal=16%
GO_RNA_POLYMERASE_II_CORE_PROMOTER_SEQUENCE_SPECIFIC_DNA_BINDING	GO_RNA_POLYMERASE_II_CORE_PROMOTER_SEQUENCE_SPECIFIC_DNA_BINDING		53	-0.642275	-1.20293	0.198853	0.710017	1	860	tags=17%, list=6%, signal=18%
GO_POSITIVE_REGULATION_OF_GROWTH	GO_POSITIVE_REGULATION_OF_GROWTH		216	-0.541324	-1.20173	0.128596	0.71282	1	1559	tags=13%, list=10%, signal=15%
GO_STRUCTURE_SPECIFIC_DNA_BINDING	GO_STRUCTURE_SPECIFIC_DNA_BINDING		106	-0.583655	-1.2017	0.175532	0.711595	1	1189	tags=14%, list=8%, signal=15%
GO_COMPLEMENT_BINDING	GO_COMPLEMENT_BINDING		17	-0.73801	-1.20168	0.242308	0.710317	1	1610	tags=18%, list=10%, signal=20%
GO_CENTRIOLE_ASSEMBLY	GO_CENTRIOLE_ASSEMBLY		18	-0.732567	-1.20156	0.237154	0.709419	1	1434	tags=22%, list=9%, signal=24%
GO_HISTONE_H3_DEACETYLATION	GO_HISTONE_H3_DEACETYLATION		22	-0.712869	-1.20066	0.25	0.7113	1	2623	tags=36%, list=17%, signal=44%
GO_NEGATIVE_REGULATION_OF_CELL_SUBSTRATE_ADHESION	GO_NEGATIVE_REGULATION_OF_CELL_SUBSTRATE_ADHESION		48	-0.649344	-1.19948	0.229287	0.714154	1	350	tags=6%, list=2%, signal=6%
GO_RUFFLE_ORGANIZATION	GO_RUFFLE_ORGANIZATION		19	-0.725079	-1.19929	0.246094	0.713495	1	1213	tags=21%, list=8%, signal=23%
GO_NEGATIVE_REGULATION_OF_LIPID_TRANSPORT	GO_NEGATIVE_REGULATION_OF_LIPID_TRANSPORT		24	-0.702309	-1.19859	0.234043	0.714491	1	1368	tags=13%, list=9%, signal=14%
GO_HISTONE_METHYLTRANSFERASE_COMPLEX	GO_HISTONE_METHYLTRANSFERASE_COMPLEX		60	-0.625302	-1.19725	0.228938	0.717785	1	2627	tags=28%, list=17%, signal=34%
GO_HINDBRAIN_MORPHOGENESIS	GO_HINDBRAIN_MORPHOGENESIS		40	-0.658626	-1.19493	0.240809	0.724469	1	815	tags=23%, list=5%, signal=24%
GO_LIGAND_DEPENDENT_NUCLEAR_RECEPTOR_BINDING	GO_LIGAND_DEPENDENT_NUCLEAR_RECEPTOR_BINDING		22	-0.712326	-1.19451	0.256513	0.724627	1	1930	tags=23%, list=12%, signal=26%
GO_REGULATION_OF_DNA_TEMPLATED_TRANSCRIPTION_ELONGATION	GO_REGULATION_OF_DNA_TEMPLATED_TRANSCRIPTION_ELONGATION		36	-0.648824	-1.19444	0.234592	0.723527	1	2249	tags=17%, list=15%, signal=19%
GO_EXON_EXON_JUNCTION_COMPLEX	GO_EXON_EXON_JUNCTION_COMPLEX		19	-0.715292	-1.19431	0.266284	0.72265	1	1486	tags=16%, list=10%, signal=17%
GO_ENHANCER_BINDING	GO_ENHANCER_BINDING		91	-0.588808	-1.19351	0.191564	0.724097	1	1750	tags=20%, list=11%, signal=22%
GO_PRECATALYTIC_SPLICEOSOME	GO_PRECATALYTIC_SPLICEOSOME		19	-0.705429	-1.19264	0.27668	0.725721	1	4218	tags=42%, list=27%, signal=58%
GO_REGULATION_OF_CELLULAR_AMINE_METABOLIC_PROCESS	GO_REGULATION_OF_CELLULAR_AMINE_METABOLIC_PROCESS		85	-0.597554	-1.19198	0.205556	0.726736	1	1778	tags=11%, list=11%, signal=12%
GO_POSITIVE_REGULATION_OF_SYNAPTIC_TRANSMISSION_GLUTAMATERGIC	GO_POSITIVE_REGULATION_OF_SYNAPTIC_TRANSMISSION_GLUTAMATERGIC		18	-0.714098	-1.1917	0.253937	0.726346	1	1465	tags=28%, list=9%, signal=31%
GO_CHROMATIN_REMODELING	GO_CHROMATIN_REMODELING		135	-0.573484	-1.19156	0.177893	0.725527	1	1867	tags=16%, list=12%, signal=18%
GO_CRANIAL_NERVE_DEVELOPMENT	GO_CRANIAL_NERVE_DEVELOPMENT		42	-0.644648	-1.19138	0.231373	0.72485	1	885	tags=17%, list=6%, signal=18%
GO_INNATE_IMMUNE_RESPONSE_ACTIVATING_CELL_SURFACE_RECEPTOR_SIGNALING_PATHWAY	GO_INNATE_IMMUNE_RESPONSE_ACTIVATING_CELL_SURFACE_RECEPTOR_SIGNALING_PATHWAY		94	-0.583122	-1.19138	0.203152	0.723544	1	1146	tags=4%, list=7%, signal=5%
GO_POSITIVE_REGULATION_OF_TYROSINE_PHOSPHORYLATION_OF_STAT3_PROTEIN	GO_POSITIVE_REGULATION_OF_TYROSINE_PHOSPHORYLATION_OF_STAT3_PROTEIN		32	-0.685168	-1.19089	0.253211	0.72389	1	371	tags=6%, list=2%, signal=6%
GO_RUFFLE_MEMBRANE	GO_RUFFLE_MEMBRANE		75	-0.601447	-1.19063	0.210037	0.723426	1	771	tags=7%, list=5%, signal=7%
GO_NEUROTRANSMITTER_SODIUM_SYMPORTER_ACTIVITY	GO_NEUROTRANSMITTER_SODIUM_SYMPORTER_ACTIVITY		18	-0.725553	-1.18956	0.270115	0.725682	1	1664	tags=22%, list=11%, signal=25%
GO_FAT_CELL_DIFFERENTIATION	GO_FAT_CELL_DIFFERENTIATION		98	-0.578558	-1.18952	0.190909	0.724517	1	390	tags=5%, list=3%, signal=5%
GO_INTRAMOLECULAR_OXIDOREDUCTASE_ACTIVITY	GO_INTRAMOLECULAR_OXIDOREDUCTASE_ACTIVITY		48	-0.624571	-1.18936	0.22119	0.723768	1	556	tags=6%, list=4%, signal=6%
GO_REGULATION_OF_CELLULAR_COMPONENT_SIZE	GO_REGULATION_OF_CELLULAR_COMPONENT_SIZE		309	-0.517716	-1.18901	0.126853	0.723648	1	1611	tags=14%, list=10%, signal=15%
GO_MICROTUBULE_END	GO_MICROTUBULE_END		19	-0.731699	-1.18881	0.239351	0.723034	1	3243	tags=37%, list=21%, signal=47%
GO_CHROMOSOME_SEPARATION	GO_CHROMOSOME_SEPARATION		16	-0.731883	-1.18814	0.30297	0.724049	1	1835	tags=13%, list=12%, signal=14%
GO_HISTONE_H4_ACETYLATION	GO_HISTONE_H4_ACETYLATION		42	-0.644544	-1.18799	0.234458	0.723293	1	3037	tags=26%, list=20%, signal=32%
[truncated: 1,249 more rows]
