# Supplementary material for: Increased RNA editing in maternal immune activation model of neurodevelopmental disease
Source: Nat Commun. 2020 Oct 16;11:5236. doi: 10.1038/s41467-020-19048-6 (PMC7567798; doi:10.1038/s41467-020-19048-6)
Supplement: Supplementary file 5 — Supplementary Data 3 [file 41467_2020_19048_MOESM5_ESM.xlsx]

## Sheet: Sheet1
Geneset name	Genes	size	Cluster
GO_REGULATION_OF_CYTOKINE_PRODUCTION	TLR4|NUTF2|APOD|INHBB|WNT3A|RARA|LBP|SLAMF1|FLT4|RASGRP1|IRAK1|TLR3|TLR1|IL6ST|TICAM1|HAVCR2|ADCYAP1|PYCARD|LTA|INHBA|INHA|RELA|PTAFR|CX3CL1|IKBKE|CCL2|SEMA7A|ANXA1|EIF2AK2|FN1|MAST2|CTNNB1|CYP1B1|POLR3B|LGR4|MB21D1|CRYBA1|DDX60|DHX58|NR4A3|LSM14A|KAT5|TRIM25|ZC3HAV1|PPM1B|EPX|POLR3C|UBC|POLR3F|RPS27A|MAPK13|POLR3H|IRF5|CIDEA|RNF216|CREB1|TRIM38|POLR3E|MAVS|SASH3|POLR3K|C3|UBA7|PARK7|SEC14L1|AXL|…	475	IMMUNE/CYTOKINES
GO_REGULATION_OF_RESPONSE_TO_CYTOKINE_STIMULUS	SLIT3|PTPN6|AES|SPHK1|PALM3|UBE2K|TNF|BIRC2|JAK2|IRAK1|PPARG|RIPK1|IL6ST|TRIM6|CSF1|PYCARD|IRAK2|TNFRSF1A|MED1|GFI1|IFNAR1|IFNGR2|NR1H3|SHARPIN|ROBO1|TNFAIP3|HIF1A|HSPA1B|SYK|ECM1|NOL3|HSPA1A|CCL5|FADD|VRK2|CASP8|PTPRC|TYK2|TRAIP|PTPN2|SLIT2|MADD|STAT2|SUMO1|PIAS1|MAP2K5|IRF3|IKBKG|PADI2|LSM14A|HSP90AB1|SOCS3|RNF31|RBCK1|CHUK|TXK|UBC|PXDN|PTPN11|CLIP3|RPS27A|MUL1|TAF9|CAV1|IL1RN|HPX|MAVS|PAFAH1B1…	116	IMMUNE/CYTOKINES
GO_REGULATION_OF_INTERLEUKIN_8_PRODUCTION	ELANE|TLR4|PARK7|FFAR2|LBP|WNT5A|TNF|PTGER4|HYAL2|ZNF580|TLR3|RIPK1|PYCARD|CRP|SSC5D|IL6R|OTUD7B|SERPINE1|TLR9|BCL3|F2R|HSPA1B|ANXA4|CD2|AFAP1L2|NOD2|ANXA1|HSPA1A|FADD|IL17F|ARRB1|IL1B|KLF4|PTPN22|TLR2|PRKD2|TLR5|CAMP|BCL10|MAP2K5|GDF2|TLR8|TLR7|DDX58|TIRAP|NLRP10|CD244|APOA2|F2RL1|MAVS|DDIT3|BPI	52	IMMUNE/CYTOKINES
GO_REGULATION_OF_TUMOR_NECROSIS_FACTOR_MEDIATED_SIGNALING_PATHWAY	CASP8|IKBKB|SPHK1|GAS6|BIRC3|TRAF2|TRAIP|PTPN2|MADD|HIPK1|TNF|PELI3|BIRC2|TRAF1|RFFL|RIPK1|TRIM32|CPNE1|PYCARD|IKBKG|TRADD|TNFRSF1A|RNF31|CHUK|RBCK1|APOA1|GSTP1|UBC|CLIP3|RPS27A|SHARPIN|TNFAIP3|SYK|PIAS4|HSPA1B|TAX1BP1|NOL3|F2RL1|HSPA1A|CYLD	40	IMMUNE/CYTOKINES
GO_POSITIVE_REGULATION_OF_INTERLEUKIN_8_PRODUCTION	ELANE|TLR4|IL1B|PARK7|FFAR2|TLR2|LBP|WNT5A|PRKD2|TLR5|HYAL2|TNF|PTGER4|CAMP|BCL10|ZNF580|TLR3|RIPK1|PYCARD|GDF2|TLR8|TLR7|DDX58|SERPINE1|TIRAP|TLR9|NLRP10|CD244|F2R|HSPA1B|APOA2|CD2|AFAP1L2|NOD2|F2RL1|MAVS|HSPA1A|DDIT3|FADD	39	IMMUNE/CYTOKINES
GO_POSITIVE_REGULATION_OF_RESPONSE_TO_CYTOKINE_STIMULUS	TICAM2|GAS6|UBE2K|AXL|TRAF2|NLRC5|WNT5A|IRF7|TREM2|AGPAT2|EDN1|TRIM32|CPNE1|IRF3|TRIM6|CSF1|LSM14A|TXK|MED1|GFI1|TAF9|RIPK2|AGPAT1|HPX|HIF1A|HSPA1B|CD74|MAVS|HSPA1A|PAFAH1B1|FADD	31	IMMUNE/CYTOKINES
GO_NUCLEOBASE_CONTAINING_SMALL_MOLECULE_METABOLIC_PROCESS	TDG|BHMT2|MTAP|APIP|GNMT|ADCY4|KARS|DPYS|IDH1|COX7A2L|ATP5G2|COX7B|ADCYAP1|ATP5O|ATP5S|ATP5L|UQCR11|NDUFA4|ATP5H|COX4I1|COX4I2|GUCY1A3|ATP5D|SURF1|NME1|ATP5C1|COX8A|ATP5B|COX5A|ATP5G1|UQCRHL|PDE9A|QTRT1|GART|COX6A1|ADSS|DHODH|IMPDH2|LRRK2|PDE10A|ENTPD2|ENTPD5|UQCRQ|SLC26A1|NUDT12|PRDX5|ENO2|NPR1|SLC25A25|PFKP|SULT1B1|PDE11A|CROT|MB21D1|NDUFS6|SLC26A2|OAS2|OAS1|RRM1|IMPDH1|SAMHD1|PDE6B|ME1|HPRT1|A…	464	METABOLIC/ENERGY
GO_PURINE_CONTAINING_COMPOUND_METABOLIC_PROCESS	ENO1|BHMT2|SDHC|MTAP|APIP|UQCRC1|FHIT|GNMT|UQCRC2|MTHFR|ADCY4|COX7A2L|ATP5G2|COX7B|ATP5O|ADCYAP1|ATP5S|ATP5L|UQCR11|NDUFA4|ATP5H|COX4I1|ATP1B1|COX4I2|ATP5D|GUCY1A3|SURF1|NME1|ATP5C1|COX8A|PMPCB|ATP5B|GCKR|COX5A|UQCRB|ATP5G1|UQCRFS1|UQCRHL|PDE9A|COX6A1|UQCR10|GART|ADSS|PDE6A|IMPDH2|PGM1|LRRK2|PDE10A|ENTPD5|SLC17A1|UQCRQ|SLC26A1|AHCYL1|ENO2|NPR1|SULT1B1|SLC25A25|PFKP|ADCY1|PDE11A|CROT|NDUFS3|NDUFS6…	347	METABOLIC/ENERGY
GO_GLYCOSYL_COMPOUND_METABOLIC_PROCESS	ENO1|BHMT2|SDHC|MTAP|APIP|UQCRC1|GNMT|UQCRC2|MTHFR|DPYS|COX7A2L|ATP5G2|COX7B|ATP5O|ADCYAP1|PDCL|ATP5S|ATP5L|UQCR11|NDUFA4|TYW5|ATP5H|COX4I1|ATP1B1|COX4I2|ATP5D|SURF1|NME1|ATP5C1|COX8A|ATP5B|PMPCB|COX5A|UQCRB|ATP5G1|UQCRFS1|UQCRHL|COX6A1|UQCR10|QTRT1|ADSS|SLC34A1|DHODH|PDE6A|IMPDH2|PGM1|LRRK2|ENTPD5|LCMT2|UQCRQ|SLC26A1|AKR1B1|AHCYL1|ENO2|SULT1B1|SLC25A25|PFKP|APOBEC2|CROT|NDUFS3|TK2|NDUFS6|ABHD10|…	316	METABOLIC/ENERGY
GO_GENERATION_OF_PRECURSOR_METABOLITES_AND_ENERGY	ENO1|MDH1|MYBBP1A|SDHC|IDH3G|MDH1B|IDH3A|GPD1|UQCRC1|GNMT|PPP1CB|UQCRC2|CS|IDH1|COX7A2L|IL6ST|COX7B|UQCR11|NDUFA4|COX4I1|COX4I2|ATP5D|IMMP2L|GYG1|SURF1|COX6A2|ATP5C1|PPARGC1A|COX8A|PMPCB|ATP5B|COX5A|UQCRB|UQCRFS1|UQCRHL|COX7A1|UQCR10|COX6A1|CEBPA|NDUFAF2|GFPT2|PGM1|MYC|PGM2|UQCRQ|STK40|PGM5|PPP1R1A|STBD1|PPP1R2|SCO1|FASTKD5|ENO2|PFKP|SLC25A25|COX17|CROT|NDUFS3|SLC25A3|NDUFS6|NR4A3|CYB561|COX6B1|E…	250	METABOLIC/ENERGY
GO_NUCLEOSIDE_MONOPHOSPHATE_METABOLIC_PROCESS	ENO1|SDHC|UQCRC1|UQCRC2|COX7A2L|ATP5G2|COX7B|ATP5O|ADCYAP1|ATP5S|ATP5L|UQCR11|NDUFA4|ATP5H|COX4I1|ATP1B1|COX4I2|ATP5D|SURF1|ATP5C1|COX8A|PMPCB|ATP5B|COX5A|UQCRB|UQCRFS1|ATP5G1|UQCRHL|COX6A1|UQCR10|GART|ADSS|DHODH|PDE6A|PGM1|IMPDH2|ENTPD5|UQCRQ|ENO2|PFKP|SLC25A25|NDUFS3|TK2|NDUFS6|ATP5F1|COX6B1|ATP5J|LDHA|OGDHL|IMPDH1|APRT|PDE6B|HPRT1|NDUFAB1|UMPS|MYH8|ATP6V0A1|PFAS|BAD|ATP6V1B1|NDUFV2|OGDH|NDUFS4…	213	METABOLIC/ENERGY
GO_NUCLEOSIDE_TRIPHOSPHATE_METABOLIC_PROCESS	ENO1|SDHC|UQCRC1|UQCRC2|COX7A2L|ATP5G2|COX7B|ATP5O|ADCYAP1|ATP5S|ATP5L|UQCR11|NDUFA4|ATP5H|COX4I1|ATP1B1|COX4I2|ATP5D|SURF1|NME1|ATP5C1|COX8A|PMPCB|ATP5B|COX5A|UQCRB|ATP5G1|UQCRFS1|UQCRHL|COX6A1|UQCR10|PGM1|LRRK2|ENTPD5|UQCRQ|ENO2|PFKP|SLC25A25|NDUFS3|NDUFS6|ATP5F1|COX6B1|ATP5J|LDHA|OGDHL|SAMHD1|NDUFAB1|MYH8|ATP6V0A1|BAD|MOCS3|ATP6V1B1|NDUFV2|OGDH|NDUFS4|SUCLG1|RHOQ|ATP6V0A2|TCIRG1|ATP6V1B2|SNCA|…	199	METABOLIC/ENERGY
GO_MONOSACCHARIDE_METABOLIC_PROCESS	ENO1|MDH1|GPI|DLAT|CRYL1|AKR1A1|ONECUT1|PDHA1|PDHB|GLYCTK|APOD|DHDH|PRKAA1|GAA|TKT|TALDO1|ALDH5A1|GPD1|PGD|TNF|GPD2|LRP5|CRTC2|CPT1A|GOT2|IGFBP5|MAN2B1|MAN2B2|PPARGC1A|ATF4|SLC2A1|RBKS|OTOGL|GHRL|RGN|IRS2|RPE|ATF3|PGM1|PGM2L1|GALM|PGM2|SLC2A3|GALE|SLC37A4|AKR1B1|PGM5|GCK|ENO2|PIK3CA|PMM1|PFKP|CACNA1A|G6PD|FPGT|ALDOA|FUCA1|TFAP2B|GSTO1|PDK1|NPY1R|ABHD10|CREM|TKTL1|WDTC1|RBP4|KCNJ11|PC|GOT1|USF1|MA…	166	METABOLIC/ENERGY
GO_HEXOSE_METABOLIC_PROCESS	GPI|MDH1|ENO1|DLAT|AKR1A1|PDHA1|ONECUT1|PDHB|GLYCTK|APOD|PRKAA1|GAA|ALDH5A1|GPD1|TNF|GPD2|LRP5|CRTC2|CPT1A|GOT2|IGFBP5|MAN2B1|MAN2B2|PPARGC1A|ATF4|GHRL|IRS2|ATF3|PGM1|PGM2L1|GALM|PGM2|GALE|SLC37A4|AKR1B1|PGM5|GCK|ENO2|PIK3CA|PMM1|PFKP|CACNA1A|G6PD|FPGT|ALDOA|FUCA1|TFAP2B|PDK1|NPY1R|CREM|TKTL1|RBP4|WDTC1|KCNJ11|PC|GOT1|USF1|MAPK14|OAS1|H6PD|GLB1|B4GALT1|GALK2|SLC25A11|PCK2|MAN2A1|PPARD|DCXR|SLC25A…	136	METABOLIC/ENERGY
GO_CELLULAR_CARBOHYDRATE_METABOLIC_PROCESS	PYGL|LALBA|PPP1R3D|B3GNT4|GAA|PPP1R3C|PYGB|PGD|GNMT|PPP1CB|GPD2|GK|EXT1|IDH1|IL6ST|GYG1|RBKS|SLC2A1|PPP1CA|RPE|PGM1|PGM2|GNE|STK40|UGP2|SYNJ1|AKR1B1|PGM5|ITPKA|PPP1R1A|B3GNT2|GCK|STBD1|IDUA|PPP1R2|INPP5E|GBE1|ABHD10|PHKB|UBC|GOT1|RPS27A|PHKA2|GLB1|NHLRC1|B4GALT1|PHKG1|GALK2|SLC5A3|PHKG2|GNPTAB|NANS|PHKA1|NR1D1|GANC|PRKAG3|IMPA1|COQ2|IMPAD1|GSK3B|TPI1|HK1|IMPA2|INPP1|ALG1|GYS1|INPP5K|GAL3ST3|MTMR2…	122	METABOLIC/ENERGY
GO_MITOCHONDRIAL_PROTEIN_COMPLEX	HADHA|DLAT|SDHC|SDHD|UQCRC1|UQCRC2|ATP5G3|ATP5G2|ATP5O|CLPX|ATP5L|NDUFA4|ATP5H|BAX|ATP5A1|COX4I1|COX4I2|ATP5D|IMMP2L|COX6A2|PPIF|ATP5C1|MCU|C19ORF70|IMMT|COX8A|ATP5B|PMPCB|CHCHD6|APOO|COX5A|UQCRB|UQCRFS1|ATP5G1|NDUFS7|COX6A1|UQCR10|BCS1L|PAM16|IMMP1L|TOMM22|TOMM20|APOOL|TOMM40|TOMM7|NDUFB6|TIMM10|FOXRED1|TIMM9|TIMM13|NDUFB2|NDUFA12|TOMM20L|NDUFC2|TIMM8B|NDUFA1|SAMM50|NDUFC1|TIMM17A|NDUFA11|NDUFA3…	119	METABOLIC/ENERGY
GO_CARBOHYDRATE_BIOSYNTHETIC_PROCESS	GPI|MDH1|ENO1|LALBA|AKR1A1|CHST10|B3GNT4|TKT|PPP1R3C|TALDO1|GPD1|PGD|GPD2|EXT1|CRTC2|ST6GALNAC5|ST6GALNAC1|MPDU1|GYG1|GOT2|ST8SIA6|PPARGC1A|ATF4|GLT8D1|SLC2A1|NDST1|GLT8D2|RGN|ATF3|PGM1|PGM2|UGP2|AKR1B1|PGM5|B3GNT2|GCK|ENO2|G6PD|ALDOA|GSTO1|GBE1|RBP4|PC|UBC|GOT1|RPS27A|NHLRC1|B4GALT1|PHKG1|PHKG2|SLC25A11|PCK2|SLC25A12|NANS|CHST11|NR1D1|SLC25A13|SLC25A10|PRKAG3|IMPA1|IMPAD1|TPI1|IMPA2|GAPDHS|ALG1|…	112	METABOLIC/ENERGY
GO_GLUCOSE_METABOLIC_PROCESS	GPI|ENO1|MDH1|DLAT|AKR1A1|ONECUT1|PDHA1|PDHB|APOD|PRKAA1|GAA|GPD1|ALDH5A1|TNF|GPD2|LRP5|CRTC2|CPT1A|GOT2|IGFBP5|PPARGC1A|ATF4|GHRL|IRS2|ATF3|PGM1|PGM2L1|GALM|PGM2|SLC37A4|PGM5|GCK|ENO2|PIK3CA|PFKP|CACNA1A|G6PD|ALDOA|TFAP2B|PDK1|NPY1R|CREM|TKTL1|WDTC1|RBP4|KCNJ11|PC|GOT1|USF1|MAPK14|OAS1|H6PD|SLC25A11|PCK2|PPARD|DCXR|SLC25A12|SLC25A13|BAD|SLC25A10|SERP1|INPPL1|TPI1|HK1|GAPDHS|GNPDA1|GNPDA2|OMA1|PF…	105	METABOLIC/ENERGY
GO_CARBOHYDRATE_CATABOLIC_PROCESS	GPI|PYGL|ENO1|MAN2C1|CRYL1|PHKA1|AKR1A1|GLYCTK|DHTKD1|DHDH|GAA|BAD|PYGB|OGDH|GPD2|GK|TPI1|HK1|LRP5|NEU2|GAPDHS|ENO4|GYG1|MAN2B1|MAN2B2|MANBA|PFKM|GAPDH|HK2|FUT9|FUT8|PFKL|FUT1|RBKS|HKDC1|FUT4|HK3|FUT2|HEXB|GALK1|NEU1|PFKFB2|CHIA|SORD|RPE|GALT|AGL|PGM1|FUT10|PGM2|XYLB|GALE|MGAM|PGM5|STBD1|GCK|CPS1|ALDOB|NAGA|ENO2|PFKP|ALDOA|ABHD10|TKTL1|ALDH1A1|PGAM2|NEU3|ENO3|LDHA|PHKB|PGAM1|GM2A|PKLR|KHK|PHKA2|N…	96	METABOLIC/ENERGY
GO_OXIDOREDUCTION_COENZYME_METABOLIC_PROCESS	ENO1|MDH1|GPI|DLD|PDHX|PDHA1|PDHB|DHTKD1|IDH3G|TKT|PGLS|PNP|NDUFA9|TALDO1|ASPDH|SHPK|GPD1|PGD|UBIAD1|COQ2|OGDH|NMNAT1|TPI1|HK1|GAPDHS|IDH1|COQ4|COQ9|RPIA|NADK|ENO4|NOX1|PDSS2|NMNAT2|NAMPT|COQ3|GAPDH|PFKM|QPRT|PDSS1|HK2|PFKL|COQ5|NADSYN1|HKDC1|HK3|GALK1|PFKFB2|RPE|PGM1|KCNAB2|PGM2|NUDT12|PRDX5|KMO|GCK|ALDOB|MDH2|ENO2|AFMID|PFKP|HAAO|HMGCR|KYNU|G6PD|ALDOA|DLST|GPD1L|PGAM2|ENO3|PGAM1|LDHA|PKLR|H6PD|…	93	METABOLIC/ENERGY
GO_INNER_MITOCHONDRIAL_MEMBRANE_PROTEIN_COMPLEX	NDUFAB1|SDHC|PARK7|SDHD|NDUFA9|UQCRC1|NDUFV2|NDUFS4|UQCRC2|ATP5G3|ATP5G2|ATP5O|ATP5L|NDUFA4|SNCA|ATP5A1|ATP5H|COX4I1|COX4I2|IMMP2L|ATP5D|COX6A2|NDUFB4|PPIF|C19ORF70|MCU|ATP5C1|COX8A|IMMT|ATP5B|PMPCB|CHCHD6|UQCRB|APOO|COX5A|ATP5G1|UQCRFS1|NDUFS7|UQCR10|COX6A1|BCS1L|USMG5|PAM16|C14ORF2|IMMP1L|APOOL|NDUFB6|TIMM10|FOXRED1|TIMM9|NDUFB2|NDUFA12|NDUFC2|NDUFA1|TIMM17A|TIMM50|NDUFC1|NDUFA11|NDUFA7|NDUFA3|…	92	METABOLIC/ENERGY
GO_NUCLEOSIDE_DIPHOSPHATE_METABOLIC_PROCESS	GPI|ENO1|DHTKD1|BAD|AK8|OGDH|TPI1|AK3|HK1|GAPDHS|AK1|NME3|NME4|CMPK2|CARD11|NME7|MPP1|ENO4|MPP2|NME5|AK7|NME1|MPP3|AK5|MAGI3|PFKM|GAPDH|HK2|PFKL|HKDC1|AK4|HK3|GALK1|CASK|PFKFB2|DTYMK|DLG2|AK2|RRM2|GUK1|NUDT7|ENTPD3|PGM1|NME2|AMPD3|RRM2B|ENTPD2|DLG4|DLG3|ENTPD8|TJP2|CMPK1|GCK|ALDOB|ENO2|PFKP|ALDOA|ENTPD4|NME6|PGAM2|ENO3|NUDT9|LDHA|PGAM1|PKLR|NUDT16|NUDT5|OGDHL|PFKFB1|ALDOC|BPGM|NUDT18|PGK1|ADPGK|P…	77	METABOLIC/ENERGY
GO_OXIDATIVE_PHOSPHORYLATION	NDUFAB1|DLD|TAZ|SDHC|NDUFA9|UQCRC1|NDUFV2|NDUFS4|UQCRC2|COX7A2L|COX7B|COQ9|UQCR11|NDUFA4|SNCA|MECP2|COX4I1|COX4I2|ATP5D|SURF1|NDUFB4|ATP5C1|COX8A|PMPCB|COX5A|UQCRB|UQCRFS1|UQCRHL|NDUFS7|COX6A1|UQCR10|AK2|NDUFB6|NDUFB2|FXN|NDUFA12|NDUFC2|NDUFA1|NDUFC1|NDUFA11|UQCRQ|SDHAF2|NDUFA3|NDUFA7|NDUFV3|NDUFA13|NDUFA6|NDUFB7|NDUFAF1|NDUFA10|NDUFA5|NDUFB9|NDUFB10|NDUFS2|NDUFV1|NDUFA8|NDUFB11|NDUFA2|NDUFB5|NDU…	72	METABOLIC/ENERGY
GO_RESPIRATORY_CHAIN	NDUFAB1|SDHC|PARK7|HIGD2A|SDHD|NDUFA9|UQCRC1|NDUFV2|NDUFS4|UQCRC2|OXA1L|COX7A2L|COX7B|UQCR11|NDUFA4|SNCA|COX4I1|COX4I2|SURF1|COX6A2|COX7A2|NDUFB4|COX8A|PMPCB|COX5A|UQCRB|UQCRFS1|UQCRHL|NDUFS7|COX7A1|COX6A1|UQCR10|BCS1L|NDUFB6|FOXRED1|NDUFB2|NDUFA12|NDUFC2|NDUFA1|NDUFC1|UQCRQ|NDUFA11|NDUFA3|NDUFA7|NDUFV3|NDUFA13|NDUFA6|NDUFB7|NDUFAF1|NDUFA10|NDUFA5|NDUFB9|NDUFB10|NDUFS2|NDUFA8|NDUFV1|NDUFB11|NDUFA…	71	METABOLIC/ENERGY
GO_POLYSACCHARIDE_METABOLIC_PROCESS	PYGL|PHKA1|PPP1R3D|NR1D1|B3GNT4|GAA|PPP1R3C|PRKAG3|PYGB|GNMT|PPP1CB|GSK3B|EXT1|ALG1|IL6ST|GYS1|GAL3ST3|GYG1|PRKAG2|PFKM|GLT8D1|CHST7|PPP1CA|NDST1|GLT8D2|CSGALNACT2|B3GNT8|CSGALNACT1|CHIA|AGL|PGM1|PCDH12|PGM2|HAS1|STK40|MGAM|UGP2|PGM5|HAS3|PPP1R1A|GCK|STBD1|B3GNT2|CPS1|PPP1R2|HAS2|GSK3A|GBE1|EXT2|PHKB|GYS2|UBC|RPS27A|EPM2A|PHKA2|CHST1|NHLRC1|PPP1R3E|PHKG1|CHIT1|PPP1R3B|PER2|PHKG2|AKT1|B3GNT3|NANS|…	68	METABOLIC/ENERGY
GO_RIBONUCLEOSIDE_DIPHOSPHATE_METABOLIC_PROCESS	GPI|ENO1|DHTKD1|BAD|OGDH|TPI1|AK3|HK1|GAPDHS|AK1|CARD11|MPP1|ENO4|MPP2|MPP3|AK5|MAGI3|PFKM|GAPDH|HK2|PFKL|HKDC1|AK4|HK3|GALK1|CASK|PFKFB2|DLG2|AK2|GUK1|PGM1|AMPD3|ENTPD2|DLG4|DLG3|TJP2|GCK|ALDOB|ENO2|PFKP|ALDOA|ENTPD4|PGAM2|ENO3|NUDT9|LDHA|PGAM1|PKLR|NUDT16|NUDT5|OGDHL|PFKFB1|ALDOC|BPGM|NUDT18|PGK1|ADPGK|PFKFB4|PFKFB3|DLG1	60	METABOLIC/ENERGY
GO_PYRUVATE_METABOLIC_PROCESS	GPI|ENO1|DLAT|DLD|PDHX|PDHA1|PDHB|DHTKD1|LDHAL6B|GLO1|OGDH|TPI1|HK1|GAPDHS|CDO1|ENO4|PFKM|GAPDH|SRR|HK2|PFKL|HKDC1|HK3|GALK1|PFKFB2|PGM1|GCK|ALDOB|BSG|ENO2|PFKP|PCK1|SDS|HOGA1|ACOT12|ALDOA|NR4A3|SLC16A3|PGAM2|ENO3|LDHA|PGAM1|SLC16A8|PC|PKLR|OGDHL|LDHB|PFKFB1|LDHC|ALDOC|BPGM|PGK1|HAGH|ADPGK|PFKFB4|PFKFB3|SLC16A1|ME3	58	METABOLIC/ENERGY
GO_NUCLEOTIDE_PHOSPHORYLATION	ENO1|GPI|DHTKD1|AK8|OGDH|TPI1|HK1|GAPDHS|RAD50|AK1|NME3|NME4|CMPK2|PNKP|NME7|ENO4|NME5|AK7|NME1|AK5|GAPDH|PFKM|HK2|PFKL|AK4|HKDC1|HK3|GALK1|DTYMK|PFKFB2|AK2|GUK1|PGM1|NME2|CMPK1|GCK|ALDOB|ENO2|PFKP|ALDOA|NME6|PGAM2|ENO3|LDHA|PGAM1|PKLR|OGDHL|PFKFB1|ALDOC|BPGM|PGK1|ADPGK|PFKFB4|PFKFB3	54	METABOLIC/ENERGY
GO_MONOSACCHARIDE_BIOSYNTHETIC_PROCESS	GPI|ENO1|MDH1|AKR1A1|SLC25A13|TKT|SLC25A10|TALDO1|GPD1|PGD|GPD2|TPI1|GAPDHS|CRTC2|GOT2|PPARGC1A|GAPDH|G6PC2|ATF4|RGN|SORD|CHST15|ATF3|PGM1|AKR1B1|ALDOB|MDH2|ENO2|PCK1|SDS|G6PD|ALDOA|GSTO1|FBP2|G6PC3|PGAM2|ENO3|RBP4|FBP1|CRY1|PC|PGAM1|GOT1|PFKFB1|ALDOC|BPGM|PGK1|PER2|SLC25A11|PCK2|SLC25A12	51	METABOLIC/ENERGY
GO_NAD_METABOLIC_PROCESS	GPI|ENO1|MDH1|IDH3G|PNP|ASPDH|GPD1|OGDH|NMNAT1|TPI1|HK1|GAPDHS|NADK|NMNAT2|NAMPT|GAPDH|PFKM|QPRT|HK2|PFKL|NADSYN1|HK3|PFKFB2|NUDT12|GCK|KMO|ALDOB|MDH2|ENO2|AFMID|PFKP|HAAO|KYNU|ALDOA|DLST|GPD1L|PGAM2|ENO3|PGAM1|LDHA|PKLR|LDHB|PFKFB1|ALDOC|PGK1|VCP|PFKFB4|PFKFB3|IDH3B	49	METABOLIC/ENERGY
GO_GLUCAN_METABOLIC_PROCESS	PYGL|PCDH12|PHKA1|PPP1R3D|PGM2|NR1D1|STK40|MGAM|UGP2|GAA|PPP1R3C|PGM5|PPP1R1A|PRKAG3|PYGB|STBD1|GCK|CPS1|PPP1R2|GNMT|PPP1CB|GSK3A|GSK3B|IL6ST|GYS1|GBE1|GYG1|GYS2|PHKB|UBC|PRKAG2|RPS27A|PFKM|PHKA2|EPM2A|NHLRC1|PPP1R3E|PPP1CA|PHKG1|PPP1R3B|PER2|PHKG2|AKT1|AGL|AKT2|PYGM|PGM1	47	METABOLIC/ENERGY
GO_ADP_METABOLIC_PROCESS	ENO1|GPI|AMPD3|DHTKD1|BAD|GCK|ALDOB|ENO2|OGDH|PFKP|TPI1|HK1|AK3|GAPDHS|ALDOA|AK1|ENO4|PGAM2|ENO3|NUDT9|PGAM1|LDHA|PKLR|AK5|PFKM|GAPDH|OGDHL|HK2|PFKFB1|PFKL|ALDOC|AK4|HKDC1|HK3|BPGM|PGK1|ADPGK|PFKFB4|GALK1|PFKFB2|PFKFB3|AK2|PGM1	43	METABOLIC/ENERGY
GO_ATP_GENERATION_FROM_ADP	GPI|ENO1|DHTKD1|GCK|ALDOB|ENO2|OGDH|PFKP|TPI1|HK1|GAPDHS|ALDOA|ENO4|PGAM2|ENO3|LDHA|PGAM1|PKLR|PFKM|GAPDH|OGDHL|HK2|PFKFB1|PFKL|HKDC1|ALDOC|BPGM|HK3|PGK1|ADPGK|PFKFB4|GALK1|PFKFB2|PFKFB3|PGM1	35	METABOLIC/ENERGY
GO_NADH_METABOLIC_PROCESS	MDH1|GPI|ENO1|IDH3G|GCK|GPD1|ALDOB|MDH2|ENO2|PFKP|OGDH|TPI1|HK1|GAPDHS|ALDOA|DLST|GPD1L|PGAM2|ENO3|PGAM1|PKLR|GAPDH|PFKM|HK2|PFKFB1|PFKL|ALDOC|HK3|PGK1|VCP|PFKFB4|PFKFB2|PFKFB3|IDH3B	34	METABOLIC/ENERGY
GO_GLUCOSE_CATABOLIC_PROCESS	ENO1|GPI|BAD|GCK|ALDOB|ENO2|PFKP|TPI1|HK1|LRP5|GAPDHS|ALDOA|PGAM2|TKTL1|ENO3|PGAM1|PKLR|GAPDH|PFKM|HK2|PFKL|PFKFB1|ALDOC|HK3|PGK1|PFKFB4|PFKFB2|PFKFB3	28	METABOLIC/ENERGY
GO_CELLULAR_CARBOHYDRATE_CATABOLIC_PROCESS	PYGL|PHKA1|ABHD10|PGM2|GYG1|MGAM|PHKB|GAA|PHKA2|PFKM|PYGB|STBD1|CPS1|GK5|PHKG1|GPD2|PHKG2|TPI1|GK|SORD|MIOX|PYGM|AGL|PGM1	24	METABOLIC/ENERGY
GO_CYTOCHROME_COMPLEX	UGT1A1|NDUFA4|COX4I1|COX4I2|COX10|COX6A2|COX8A|PMPCB|COX5A|UQCRB|UQCRFS1|UQCRC1|COX15|COX6A1|UQCR10|BCS1L|UQCRC2|COX7B	18	METABOLIC/ENERGY
GO_FOREBRAIN_DEVELOPMENT	WNT1|RAPGEF2|HES5|RYK|POU3F2|TSKU|DCT|SMO|LHX3|WNT3A|EFNA2|NEUROD6|RARA|MSX1|ATRX|MYH10|PAX5|GATA2|NDEL1|TRAPPC9|DPYSL2|SLC32A1|DUOX2|DAB1|RAN|FABP7|NUMBL|TACC2|FGFR1|RTN4|ADCYAP1|LHX8|CDK5R2|GHRH|INHBA|CDK5R1|NRG3|ID4|KDM2B|SATB2|DYNC2H1|NME1|PTPRS|PPARGC1A|ATP7A|LHX2|POU4F1|ATP2B4|ROBO1|GART|SRGAP2|BBS4|NDST1|NKX2-6|BTG2|SEMA7A|FGF10|OXTR|SSTR2|ESR2|ATAT1|LHX5|PCM1|ARX|LRRK2|NRP1|RBPJ|HTR5A|SLI…	344	NEURONAL
GO_NEGATIVE_REGULATION_OF_CELL_DEVELOPMENT	NTRK3|RAPGEF2|HES5|TLX3|PAX2|WNT3A|JAG1|FOXC2|BCL2|DAB1|NODAL|ITGB1|IFRD1|RTN4|FOXA1|ADCYAP1|DLL1|CDK5R1|NRG3|ID4|WNT3|SRGAP2|SEMA7A|PCM1|NRP1|DAB2IP|CTNNB1|DLX2|PLXNA3|VAX1|LPAR1|PSEN1|NGFR|NF1|SOX3|EFNA1|PTN|CRMP1|OLIG2|RTN4R|SEMA5A|PAFAH1B1|PTPRZ1|SHH|FEZF2|SEMA4F|LINGO1|HOOK3|DLX1|HES1|WNT5A|PTPRO|GSK3B|ASCL1|SEMA3A|ASPM|ISL1|EPHB2|LMX1A|CNTN2|GLI3|PAX6|DIXDC1|SEMA3C|NR2E1|CDK5|BMP7|NOTCH3|SI…	281	NEURONAL
GO_NEGATIVE_REGULATION_OF_NERVOUS_SYSTEM_DEVELOPMENT	NTRK3|RAPGEF2|HES5|TLX3|WNT3A|JAG1|DAB1|ITGB1|IFRD1|RTN4|ADCYAP1|DLL1|CDK5R1|NRG3|ID4|WNT3|SRGAP2|SEMA7A|PCM1|NRP1|SLIT1|CTNNB1|DLX2|PLXNA3|VAX1|LPAR1|PSEN1|NGFR|NF1|SOX3|EFNA1|RFX4|PTN|CRMP1|OLIG2|RTN4R|SEMA5A|PAFAH1B1|PTPRZ1|SHH|FEZF2|SEMA4F|LINGO1|HOOK3|DLX1|HES1|WNT5A|PTPRO|GSK3B|ASCL1|SEMA3A|ASPM|ISL1|EPHB2|LMX1A|DKK1|CNTN2|GLI3|PAX6|DIXDC1|SEMA3C|NR2E1|CDK5|BMP7|NOTCH3|SIX3|LRP4|SEMA6A|C16O…	248	NEURONAL
GO_TELENCEPHALON_DEVELOPMENT	HES5|RYK|POU3F2|TSKU|SMO|WNT3A|EFNA2|NEUROD6|RARA|MYH10|PAX5|NDEL1|TRAPPC9|DPYSL2|SLC32A1|DAB1|RAN|NUMBL|TACC2|FGFR1|RTN4|CDK5R2|INHBA|CDK5R1|NRG3|ID4|KDM2B|NME1|PTPRS|LHX2|ATP2B4|ROBO1|GART|SRGAP2|BBS4|BTG2|SEMA7A|OXTR|ATAT1|LHX5|ARX|LRRK2|NRP1|HTR5A|SLIT1|UQCRQ|MCPH1|DAB2IP|SHANK3|CTNNB1|CCDC85C|NF2|SOCS7|DLX2|CASP3|SLC8A1|PLXNA3|NPY|DNAH5|LRP8|LPAR1|NR4A3|PSEN1|BBS2|NF1|CX3CR1|PLXNA4|DISC1|FGF…	221	NEURONAL
GO_CELL_FATE_COMMITMENT	WNT1|LATS1|NTRK3|HES5|WT1|TGFB1I1|ONECUT1|BARHL2|TLX3|SMO|PAX2|LHX3|GATA1|WNT3A|IRF4|WNT8A|JAG1|RARA|FOXC2|PRRX1|SIX1|HOXA11|ROR2|GATA2|WNT5B|POU5F1|BCL2|PRKDC|TRIM15|PRDM1|NODAL|ITGB1|IFRD1|WNT16|PPARG|WNT6|FOXA1|GAP43|TBX2|DLL1|EYA2|APC|MESP1|HEY2|FOXN1|TCF3|SATB2|MEF2C|ETV2|SOX18|LATS2|NEUROG1|WNT10B|MYL2|POU4F1|WNT3|GCM1|SOX17|WNT9B|NOTCH4|SOX5|PPDPF|NTF4|FGF10|ARX|NRP1|RBPJ|CTNNB1|DLX2|CASP3…	217	NEURONAL
GO_NEGATIVE_REGULATION_OF_NEURON_DIFFERENTIATION	RAPGEF2|HES5|TLX3|TNR|SEMA4A|WNT3A|JAG1|EPHA7|CCR2|NTN1|DAB1|SLC6A4|OMG|ITGB1|IFRD1|SEMA5B|EFEMP1|RTN4|ZNF536|PLK2|NFATC4|DLL1|CERS2|GORASP1|SEMA4B|CDK5R1|TLX2|MED1|ID4|SEMA4C|FGF13|SEMA3D|IRX3|ID2|GFI1|INPP5F|CTDSP1|HMG20A|ARHGEF1|WNT3|ADCY6|CIB1|APOE|CALR|EIF4E|ASAP1|MBP|SYNGAP1|SEZ6|LRP1|SEMA7A|EIF4ENIF1|PTGER3|RNF6|SEMA6B|BAG5|DTX1|REST|RAP1GAP|EDNRB|GDI1|NRP1|ARHGDIA|ZHX2|HDAC2|EIF2AK4|IL1B|…	181	NEURONAL
GO_CENTRAL_NERVOUS_SYSTEM_NEURON_DIFFERENTIATION	WNT1|SLIT3|RAPGEF2|LEF1|RYK|TSKU|SMO|LHX3|WNT3A|PROX1|CSF1R|GATA2|NDEL1|ROBO2|TCTN1|CHRNB2|FGFR1|GLI2|UNCX|LHX8|EPHB3|INHBA|FGFR2|ID4|SATB2|DYNC2H1|NFIB|ATP7A|POU4F1|AXIN1|ROBO1|BTG2|DCLK2|ERBB4|DCX|SMARCC2|LHX5|ARX|NR4A2|NRP1|SLIT1|UQCRQ|NTRK2|SHANK3|POU3F4|GBX2|DCLK1|GSX1|SLIT2|GNAQ|DLX2|RAC1|ATF5|PLXNA3|SPOCK1|CACNA1A|NPY|HOXD10|MNX1|NRXN1|DBX1|FZD1|PTK2|NKX6-2|HOXC10|PSEN1|CBLN1|MDGA2|EVX1|GB…	164	NEURONAL
GO_PALLIUM_DEVELOPMENT	NEFL|LEF1|POU3F2|EFHC1|SMO|KIRREL3|WNT3A|CEP120|NEUROD6|RARA|PEX13|PROX1|EGFR|PAX5|FAT4|NDEL1|TRAPPC9|SLC32A1|CNTNAP2|DAB1|RAN|TACC2|FGFR1|RTN4|CDK5R2|HTR6|CDK5R1|BAX|COL3A1|ID4|FGF13|NME1|XAB2|PTPRS|EMX2|TACC3|LHX2|MKKS|ATP2B4|ROBO1|GART|SRGAP2|KDM6B|BBS4|HIF1A|SLC38A2|BTG2|LRP1|DCLK2|DCX|ATAT1|LHX5|ATOH1|SRD5A1|ARX|NRP1|POU3F3|HTR5A|CCDC141|UQCRQ|MCPH1|NTRK2|DAB2IP|CTNNB1|CCDC85C|TH|NF2|SOCS7|S…	148	NEURONAL
GO_NEURON_MIGRATION	CELSR3|RAPGEF2|NTRK3|BARHL2|USP9X|TLX3|KIRREL3|PEX13|MYH10|MAPT|GATA2|NDEL1|DNER|NTN1|DAB1|FGFR1|CDK5R2|BAX|CDK5R1|FGF13|SATB2|MEF2C|CXCL12|BBS4|UNK|DCX|ATOH1|PCM1|NR4A2|ARX|NRP1|CCKAR|NTRK2|CTNNB1|DCLK1|KIAA0319|CHL1|SPOCK1|VAX1|FYN|PTK2|PSEN1|DISC1|PHOX2B|APBB2|TBX20|OLIG3|RELN|PAFAH1B1|MDGA1|FEZF2|YWHAE|GJA1|NRCAM|AXL|SOX1|DCC|CXCR4|GFRA3|SRF|NR2F2|ASCL1|SEMA3A|GPM6A|ASPM|NDN|CNTN2|PAX6|DRD2|L…	106	NEURONAL
GO_SPINAL_CORD_DEVELOPMENT	WNT1|NEFL|SMO|LHX3|WNT3A|PROX1|GATA2|TCTN1|DPYSL2|DAB1|GLI2|UNCX|DLL1|DYNC2H1|PTPRS|NOG|CHRD|LHX5|SRD5A1|NOTCH1|GDF11|GSX1|SLIT2|NEUROG3|CACNA1A|HOXD10|MNX1|DBX1|NKX6-2|HOXC10|NF1|MDGA2|EVX1|GBX1|PTCH1|LBX1|TULP3|LMO4|RFX4|TBX20|PTN|OLIG3|OLIG2|ABT1|IFT172|RELN|LHX4|TAL1|MDGA1|DLL4|SHH|FOXN4|PAX7|SOX4|DMRT3|AKAP5|ZC4H2|GIGYF2|ISL2|SUFU|NKX6-1|CLN8|PHOX2A|NKX2-2|SOX1|DCC|MED12|ASCL1|ISL1|GSX2|ERCC…	103	NEURONAL
GO_LIMBIC_SYSTEM_DEVELOPMENT	NEFL|LEF1|POU3F2|SMO|KIRREL3|WNT3A|NEUROD6|RARA|PROX1|SLC32A1|CNTNAP2|RAN|FGFR1|CDK5R2|FGFR2|CDK5R1|BAX|ID4|FGF13|NME1|PTPRS|EMX2|MKKS|ATP2B4|KDM6B|BBS4|NKX2-6|BTG2|DCLK2|DCX|ESR2|ATAT1|LHX5|SRD5A1|NRP1|HTR5A|UQCRQ|NR0B1|NF2|GSX1|HAP1|DLX2|CASP3|PLXNA3|NEUROD1|LRP8|PROP1|NR4A3|BBS2|NF1|SOX3|RAX|ETS1|RELN|MAS1|PAFAH1B1|PTPRZ1|FEZF2|YWHAE|KCNA1|AKAP5|OTP|DLX1|RAB3GAP1|OGDH|SRF|GSK3B|SEMA3A|LMX1A|KI…	99	NEURONAL
GO_REGULATION_OF_GLIOGENESIS	NTRK3|HES5|DICER1|BMP4|TIAM1|DLX1|LIF|NKX6-1|HES1|NKX2-2|CXCR4|PRKCH|CCR2|SLC45A3|SPINT1|ZNF488|BIN1|DAB1|DUSP10|P2RY12|ETV5|NTF3|RNF112|UFL1|PPARG|IL6ST|SERPINE2|EFEMP1|ADCYAP1|PRKCI|SOX8|ASCL2|CSF1|CDK1|GSX2|LTA|CERS2|CLCF1|MECP2|RHEB|EMX1|SOX11|PRMT5|ID4|PLAG1|STAP1|CNTN2|WDR1|RELA|ID2|RNF10|MYCN|SOX10|LYN|MBD1|TNFRSF21|TSPO|BMP2|NOG|SIRT2|F2|LIN28A|CDH2|HDAC2|IL1B|NOTCH1|MAG|NR2E1|CTNNB1|NF2|…	87	NEURONAL
GO_HIPPOCAMPUS_DEVELOPMENT	FEZF2|NEFL|LEF1|YWHAE|KCNA1|AKAP5|SMO|KIRREL3|WNT3A|NEUROD6|RARA|PROX1|DLX1|OGDH|SRF|SLC32A1|GSK3B|RAN|CDK5R2|LMX1A|KIF14|SRD5A2|CDK5R1|ID4|FGF13|ANXA3|NME1|EPHA5|PTPRS|EMX2|GLI3|MKKS|ATP2B4|KDM6B|BBS4|TSC1|BTG2|DCLK2|DCX|ATAT1|LHX5|SRD5A1|UBA6|HTR5A|BCAN|UQCRQ|PHLPP2|NR2E1|CDK5|NEFH|NF2|DLX2|CYP17A1|CASP3|NEUROD1|PLXNA3|EZH1|MDK|LRP8|ZEB2|NR4A3|BBS2|NCOA1|PTEN|DRD1|HNRNPK|CDK6|RELN|MAS1|NKX2-1|P…	73	NEURONAL
GO_REGULATION_OF_NEURAL_PRECURSOR_CELL_PROLIFERATION	KDM1A|ZNF335|DCT|SMO|OTP|WNT3A|ILK|PROX1|CEND1|WNT5A|GATA2|CCR2|SPINT1|SLC6A4|ASCL1|GLI2|ASPM|ADCYAP1|TGFB1|EMX1|KDM2B|SMARCD3|ID2|EGF|SOX10|GNG5|LYN|SHCBP1|LIMS2|RAPGEF1|CTNNA1|GLI3|TRIM71|FOXO1|VEGFC|CX3CL1|INSM1|SIRT2|FOXO3|HIF1A|KIAA1524|PAX6|ELL3|BTG2|KCTD11|DRD2|LHX5|LRRK2|CDH2|IL1B|NOTCH1|FZD3|DMRTA2|NR2E1|CTNNB1|NF2|GLI1|LHX1|CDON|SIX3|VAX1|VEGFA|NF1|CX3CR1|PTBP2|DISC1|PTPRZ1|DLL4|SHH	69	NEURONAL
GO_CELL_FATE_SPECIFICATION	NTRK3|DMRT3|TLX3|SMO|PAX2|LHX3|ISL2|SUFU|SIX1|NKX6-1|HOXA11|NKX2-2|SOX1|POU5F1|NODAL|ITGB1|ASCL1|GLI2|FOXA1|ISL1|DLL1|GSX2|EYA2|APC|SOX6|ETV2|SOX18|MYL2|GLI3|POU4F1|SOX17|SOX9|PPDPF|PAX6|ATOH1|FKBP8|GSC|NRP1|RBPJ|NANOG|PRDM14|NOTCH1|DMRTA2|PTCH2|CTNNB1|SIX2|CDON|EOMES|HNF1B|HOXD10|MNX1|TBX6|DBX1|NKX6-2|PSEN1|HOXC10|EYA1|EVX1|PTCH1|LBX1|FOXA2|SOX2|OLIG2|OLIG3|APC2|TBX1|FEV|SHH	68	NEURONAL
GO_FOREBRAIN_GENERATION_OF_NEURONS	SLIT3|FEZF2|RAPGEF2|LEF1|HES5|NUMB|DCT|OTP|WNT3A|DLX1|CSF1R|HES1|WNT5A|SOX1|GATA2|ROBO2|OGDH|ASCL1|NUMBL|SEMA3A|ASPM|FGFR1|UNCX|LHX8|GSX2|FGFR2|INHBA|CNTN2|SATB2|ATP7A|GLI3|AXIN1|ROBO1|TBR1|PAX6|DCLK2|ERBB4|DCX|DRD2|SMARCC2|LHX5|LHX6|ARX|SLC4A10|NRP1|SLIT1|UQCRQ|SHANK3|NR2E1|POU3F4|GBX2|SLIT2|GNAQ|BCL11B|DLX2|RAC1|ATF5|PLXNA3|SALL3|PHLDA1|SALL1|DISC1|FGF8|DRD1|NKX2-1|RAC3	66	NEURONAL
GO_NEURON_FATE_COMMITMENT	WNT1|FOXN4|FEZF2|NTRK3|PAX7|HES5|DMRT3|TLX3|BMP4|LHX3|ISL2|SUFU|PRRX1|SIX1|DLX1|NKX6-1|HES1|GATA2|SOX1|NKX2-2|ASCL1|GLI2|FOXA1|ISL1|DLL1|GSX2|SATB2|ID2|GLI3|POU4F1|AXIN1|OLIG1|TBR1|PAX6|SMARCC2|ATOH1|RBPJ|NOTCH1|DMRTA2|NOTCH3|GSX1|BCL11B|DLX2|HOXD10|MNX1|DBX1|NKX6-2|HOXC10|EYA1|EVX1|GBX1|PTF1A|LBX1|SMAD4|ZNF521|TGFB2|JAG2|OLIG2|OLIG3|TGFBR1|NKX2-1|FEV|DLL4|SHH	64	NEURONAL
GO_VENTRAL_SPINAL_CORD_DEVELOPMENT	FOXN4|SOX4|DMRT3|ZC4H2|LHX3|GIGYF2|ISL2|SUFU|NKX6-1|CLN8|PHOX2A|NKX2-2|SOX1|GATA2|LHX1|TCTN1|DAB1|CACNA1A|ASCL1|HOXD10|MNX1|GLI2|DBX1|ISL1|NKX6-2|HOXC10|MDGA2|EVX1|GBX1|PTCH1|LBX1|DYNC2H1|VLDLR|GLI3|LMO4|GDPD5|TBX20|OLIG2|OLIG3|ABT1|IFT172|PAX6|RELN|LHX4|DLL4|SHH	46	NEURONAL
GO_REGULATION_OF_OLIGODENDROCYTE_DIFFERENTIATION	HES5|HDAC2|NOTCH1|BMP4|CTNNB1|DLX1|HES1|NKX2-2|DLX2|CXCR4|SLC45A3|ZNF488|DUSP10|PPARG|GSX2|RHEB|NF1|PRMT5|ID4|WDR1|ID2|TNFRSF21|SIRT2|OLIG2|MTOR|TP73|SHH	27	NEURONAL
