# Supplementary material for: Increased RNA editing in maternal immune activation model of neurodevelopmental disease
Source: Nat Commun. 2020 Oct 16;11:5236. doi: 10.1038/s41467-020-19048-6 (PMC7567798; doi:10.1038/s41467-020-19048-6)
Supplement: Supplementary file 6 — Supplementary Data 4 [file 41467_2020_19048_MOESM6_ESM.xlsx]

## Sheet: Exonic sites- regular seq
Chromosome	Position	Strand	Region	Group
chr11	75300577	-	Exonic	PolyI:C
chr11	75300578	-	Exonic	PolyI:C
chr11	75300584	-	Exonic	PolyI:C
chr11	75300618	-	Exonic	PolyI:C
chr11	75300622	-	Exonic	PolyI:C
chr11	75300623	-	Exonic	PolyI:C
chr11	75300630	-	Exonic	PolyI:C
chr11	75300631	-	Exonic	PolyI:C
chr11	75300643	-	Exonic	PolyI:C
chr11	95860750	+	Exonic	PolyI:C
chr11	95860760	+	Exonic	PolyI:C
chr11	95860772	+	Exonic	PolyI:C
chr11	95860779	+	Exonic	PolyI:C
chr11	95860782	+	Exonic	PolyI:C
chr11	95860792	+	Exonic	PolyI:C
chr11	95860816	+	Exonic	PolyI:C
chr11	95860853	+	Exonic	PolyI:C
chr11	95860857	+	Exonic	PolyI:C
chr16	10841916	+	Exonic	Common site
chr16	10841943	+	Exonic	Common site
chr16	10841946	+	Exonic	Common site
chr16	10841949	+	Exonic	Common site
chr16	10841962	+	Exonic	Common site
chr16	10841986	+	Exonic	Common site
chr16	10841987	+	Exonic	Common site
chr16	10841991	+	Exonic	Common site
chr16	10842012	+	Exonic	Common site
chr16	10842014	+	Exonic	Common site
chr16	10842021	+	Exonic	Common site
chr16	10842022	+	Exonic	Common site
chr16	32300236	+	Exonic	PolyI:C
chr16	32300239	+	Exonic	PolyI:C
chr16	32300246	+	Exonic	PolyI:C
chr16	32300260	+	Exonic	PolyI:C
chr16	32300267	+	Exonic	PolyI:C
chr16	32300268	+	Exonic	PolyI:C
chr16	32300270	+	Exonic	PolyI:C
chr16	32300288	+	Exonic	PolyI:C
chr16	32300332	+	Exonic	PolyI:C
chr16	91692600	+	Exonic	PolyI:C
chr16	91692605	+	Exonic	PolyI:C
chr2	121544286	+	Exonic	Control
chr2	121544297	+	Exonic	Control
chr2	121544302	+	Exonic	Control
chr2	121544309	+	Exonic	Control
chr2	121544313	+	Exonic	Control
chr2	121544339	+	Exonic	Control
chr2	121544352	+	Exonic	Control
chr2	121544353	+	Exonic	Control
chr6	38606135	+	Exonic	PolyI:C
chr6	38606153	+	Exonic	PolyI:C
chr6	38606169	+	Exonic	PolyI:C
chr6	38606170	+	Exonic	PolyI:C
chr6	38606175	+	Exonic	PolyI:C
chr6	38606193	+	Exonic	PolyI:C
chr6	38606201	+	Exonic	PolyI:C
chr6	38606206	+	Exonic	PolyI:C
chr6	38606207	+	Exonic	PolyI:C
chr6	38606216	+	Exonic	PolyI:C
chr6	38606244	+	Exonic	PolyI:C
chr6	38606245	+	Exonic	PolyI:C
chr6	38606248	+	Exonic	PolyI:C
chr6	38606250	+	Exonic	PolyI:C
chr6	38606277	+	Exonic	PolyI:C
chr6	38606278	+	Exonic	PolyI:C
chr6	66540126	+	Exonic	PolyI:C
chr6	66540138	+	Exonic	PolyI:C
chr6	66540144	+	Exonic	Common site
chr6	66540145	+	Exonic	PolyI:C
chr6	66540182	+	Exonic	PolyI:C
chr6	66540191	+	Exonic	Common site
chr6	66540194	+	Exonic	PolyI:C
chr6	66540205	+	Exonic	PolyI:C
chr6	66540207	+	Exonic	PolyI:C
chr6	66540209	+	Exonic	Common site
chr6	66540211	+	Exonic	PolyI:C
chr6	66540212	+	Exonic	Common site
chr6	66540213	+	Exonic	PolyI:C
chr6	66540214	+	Exonic	Common site
chr6	66540215	+	Exonic	Common site
chr6	66540224	+	Exonic	Common site
chr6	66540267	+	Exonic	Common site
chr6	66540269	+	Exonic	Common site
chr6	66540270	+	Exonic	Common site
chr6	66540271	+	Exonic	PolyI:C
chr6	66540281	+	Exonic	PolyI:C
chr6	66540641	+	Exonic	Common site
chr6	66540651	+	Exonic	Common site
chr6	66540711	+	Exonic	Common site
chr6	66540719	+	Exonic	Common site
chr6	66540720	+	Exonic	Common site
chr6	66540721	+	Exonic	PolyI:C
chr6	66540722	+	Exonic	PolyI:C
chr6	66540725	+	Exonic	Common site
chr6	66540740	+	Exonic	PolyI:C
chr6	66540753	+	Exonic	Common site
chr6	66540754	+	Exonic	Common site
chr6	66540791	+	Exonic	PolyI:C
chr6	66540804	+	Exonic	PolyI:C
chr8	105331659	+	Exonic	Common site
chr8	105331671	+	Exonic	Common site
chr8	105331672	+	Exonic	Common site
chr8	105331705	+	Exonic	Common site
chr8	105331706	+	Exonic	Common site
chr8	105331715	+	Exonic	Common site
chr8	105331728	+	Exonic	Common site
chr8	105331729	+	Exonic	Common site
chr8	105331753	+	Exonic	Common site
chr8	105331762	+	Exonic	Common site
chr9	45862365	-	Exonic	Common site
chr9	45862381	-	Exonic	Common site
chr9	45862399	-	Exonic	Common site
chr9	45862416	-	Exonic	Common site
chr9	45862429	-	Exonic	Common site
chr9	45862431	-	Exonic	Common site
chr9	45862455	-	Exonic	Common site
chr9	45862458	-	Exonic	Common site
chr9	45862465	-	Exonic	Common site
chr9	96057172	+	Exonic	Control
chr9	96057173	+	Exonic	Control
chr9	96057177	+	Exonic	Control
chr9	96057184	+	Exonic	Control
chr9	96057202	+	Exonic	Control
chr9	96057208	+	Exonic	Control
chr9	96057210	+	Exonic	Control
chr9	96057233	+	Exonic	Control
chr9	96057234	+	Exonic	Control
chr9	96057240	+	Exonic	Control
chr9	96057243	+	Exonic	Control
chr9	96057248	+	Exonic	Control
chr9	108052497	-	Exonic	Common site
chr9	108052525	-	Exonic	Common site
chr9	108052530	-	Exonic	Common site
chr9	108052578	-	Exonic	Common site
chr9	108052579	-	Exonic	Common site
chr9	108052584	-	Exonic	Common site
			Exonic
			Exonic
			Exonic
			Exonic
			Exonic
			Exonic
			Exonic
			Exonic
			Exonic
			Exonic
			Exonic
			Exonic
			Exonic
			Exonic
			Exonic
			Exonic
			Exonic
			Exonic
			Exonic
			Exonic
			Exonic
			Exonic
			Exonic
			Exonic
			Exonic
			Exonic
			Exonic
			Exonic
			Exonic
			Exonic
			Exonic
			Exonic
			Exonic
			Exonic
			Exonic
			Exonic
			Exonic
			Exonic
			Exonic
			Exonic
			Exonic
			Exonic
			Exonic
			Exonic
			Exonic
			Exonic
			Exonic
			Exonic
			Exonic
			Exonic
			Exonic
			Exonic
			Exonic
			Exonic
			Exonic
			Exonic
			Exonic
			Exonic
			Exonic
			Exonic
			Exonic
			Exonic
			Exonic
			Exonic
			Exonic
			Exonic
			Exonic
			Exonic
			Exonic
			Exonic
			Exonic
			Exonic
			Exonic
			Exonic
			Exonic
			Exonic
			Exonic
			Exonic
			Exonic
			Exonic
			Exonic
			Exonic
			Exonic
			Exonic
			Exonic
			Exonic
			Exonic
			Exonic
			Exonic
			Exonic
			Exonic
			Exonic
			Exonic
			Exonic
			Exonic
			Exonic
			Exonic
			Exonic
			Exonic
			Exonic
			Exonic
			Exonic
			Exonic
			Exonic
			Exonic
			Exonic
			Exonic
			Exonic
			Exonic
			Exonic
			Exonic
			Exonic
			Exonic
			Exonic
			Exonic
			Exonic
			Exonic
			Exonic
			Exonic
			Exonic
			Exonic
			Exonic
			Exonic
			Exonic
			Exonic
			Exonic
			Exonic
			Exonic
			Exonic
			Exonic
			Exonic
			Exonic
			Exonic
			Exonic
			Exonic
			Exonic
			Exonic
			Exonic
			Exonic
			Exonic
			Exonic
			Exonic
			Exonic
			Exonic
			Exonic
			Exonic
			Exonic
			Exonic
			Exonic
			Exonic
			Exonic
			Exonic
			Exonic
			Exonic
			Exonic
			Exonic
			Exonic
			Exonic
			Exonic
			Exonic
			Exonic
			Exonic
			Exonic
			Exonic
			Exonic
			Exonic
			Exonic
			Exonic
			Exonic
			Exonic
			Exonic
			Exonic
			Exonic
			Exonic
			Exonic
			Exonic
			Exonic
			Exonic
			Exonic
			Exonic
			Exonic
			Exonic
			Exonic
			Exonic
			Exonic
			Exonic
			Exonic
			Exonic
			Exonic
			Exonic
			Exonic
			Exonic
			Exonic
			Exonic
			Exonic
			Exonic
			Exonic
			Exonic
			Exonic
			Exonic
			Exonic
			Exonic
			Exonic
			Exonic
			Exonic
			Exonic
			Exonic
			Exonic
			Exonic
			Exonic
			Exonic
			Exonic
			Exonic
			Exonic
			Exonic
			Exonic
			Exonic
			Exonic
			Exonic
			Exonic
			Exonic
			Exonic
			Exonic
			Exonic
			Exonic
			Exonic
			Exonic
			Exonic
			Exonic
			Exonic
			Exonic
			Exonic
			Exonic
			Exonic
			Exonic
			Exonic
			Exonic
			Exonic
			Exonic
			Exonic
			Exonic
			Exonic
			Exonic
			Exonic
			Exonic
			Exonic
			Exonic
			Exonic
			Exonic
			Exonic
			Exonic
			Exonic
			Exonic
			Exonic
			Exonic
			Exonic
			Exonic
			Exonic
			Exonic
			Exonic
			Exonic
			Exonic
			Exonic
			Exonic
			Exonic
			Exonic
			Exonic
			Exonic
			Exonic
			Exonic
			Exonic
			Exonic
			Exonic
			Exonic
			Exonic
			Exonic
			Exonic
			Exonic
			Exonic
			Exonic
			Exonic
			Exonic
			Exonic
			Exonic
			Exonic
			Exonic
			Exonic
			Exonic
			Exonic
			Exonic
			Exonic
			Exonic
			Exonic
			Exonic
			Exonic
			Exonic
			Exonic
			Exonic
			Exonic
			Exonic
			Exonic
			Exonic
			Exonic
			Exonic
			Exonic
			Exonic
			Exonic
			Exonic
			Exonic
			Exonic
			Exonic
			Exonic
			Exonic
			Exonic
			Exonic
			Exonic
			Exonic
			Exonic
			Exonic
			Exonic
			Exonic
			Exonic
			Exonic
			Exonic
			Exonic
			Exonic
			Exonic
			Exonic
			Exonic
			Exonic
			Exonic
			Exonic
			Exonic
			Exonic
			Exonic
			Exonic
			Exonic
			Exonic
			Exonic
			Exonic
			Exonic
			Exonic
			Exonic
			Exonic
			Exonic
			Exonic
			Exonic
			Exonic
			Exonic
			Exonic
			Exonic
			Exonic
			Exonic
			Exonic
			Exonic
			Exonic
			Exonic
			Exonic
			Exonic
			Exonic
			Exonic
			Exonic
			Exonic
			Exonic
			Exonic
			Exonic
			Exonic
			Exonic
			Exonic
			Exonic
			Exonic
			Exonic
			Exonic
			Exonic
			Exonic
			Exonic
			Exonic
			Exonic
			Exonic
			Exonic
			Exonic
			Exonic
			Exonic
			Exonic
			Exonic
			Exonic
			Exonic
			Exonic
			Exonic
			Exonic
			Exonic
			Exonic
			Exonic
			Exonic
			Exonic
			Exonic
			Exonic
			Exonic
			Exonic
			Exonic
			Exonic
			Exonic
			Exonic
			Exonic
			Exonic
			Exonic
			Exonic
			Exonic
			Exonic
			Exonic
			Exonic
			Exonic
			Exonic
			Exonic
			Exonic
			Exonic
			Exonic
			Exonic
			Exonic
			Exonic
			Exonic
			Exonic
			Exonic
			Exonic
			Exonic
			Exonic
			Exonic
			Exonic
			Exonic
			Exonic
			Exonic
			Exonic
			Exonic
			Exonic
			Exonic
			Exonic
			Exonic
			Exonic
			Exonic
			Exonic
			Exonic
			Exonic
			Exonic
			Exonic
			Exonic
			Exonic
			Exonic
			Exonic
			Exonic
			Exonic
			Exonic
			Exonic
			Exonic
			Exonic
			Exonic
			Exonic
			Exonic
			Exonic
			Exonic
			Exonic
			Exonic
			Exonic
			Exonic
			Exonic
			Exonic
			Exonic
			Exonic
			Exonic
			Exonic
			Exonic
			Exonic
			Exonic
			Exonic
			Exonic
			Exonic
			Exonic
			Exonic
			Exonic
			Exonic
			Exonic
			Exonic
			Exonic
			Exonic
			Exonic
			Exonic
			Exonic
			Exonic
			Exonic
			Exonic
			Exonic
			Exonic
			Exonic
			Exonic
			Exonic
			Exonic
			Exonic
			Exonic
			Exonic
			Exonic
			Exonic
			Exonic
			Exonic
			Exonic
			Exonic
			Exonic
			Exonic
			Exonic
			Exonic
			Exonic
			Exonic
			Exonic
			Exonic
			Exonic
			Exonic
			Exonic
			Exonic
			Exonic
			Exonic
			Exonic
			Exonic
			Exonic
			Exonic
			Exonic
			Exonic
			Exonic
			Exonic
			Exonic
			Exonic
			Exonic
			Exonic
			Exonic
			Exonic
			Exonic
			Exonic
			Exonic
			Exonic
			Exonic
			Exonic
			Exonic
			Exonic
			Exonic
			Exonic
			Exonic
			Exonic
			Exonic
			Exonic
			Exonic
			Exonic
			Exonic
			Exonic
			Exonic
			Exonic
			Exonic
			Exonic
			Exonic
			Exonic
			Exonic
			Exonic
			Exonic
			Exonic
			Exonic
			Exonic
			Exonic
			Exonic
			Exonic
			Exonic
			Exonic
			Exonic
			Exonic
			Exonic
			Exonic
			Exonic
			Exonic
			Exonic
			Exonic
			Exonic
			Exonic
			Exonic
			Exonic
			Exonic
			Exonic
			Exonic
			Exonic
			Exonic
			Exonic
			Exonic
			Exonic
			Exonic
			Exonic
			Exonic
			Exonic
			Exonic
			Exonic
			Exonic
			Exonic
			Exonic
			Exonic
			Exonic
			Exonic
			Exonic
			Exonic
			Exonic
			Exonic
			Exonic
			Exonic
			Exonic
			Exonic
			Exonic
			Exonic
			Exonic
			Exonic
			Exonic
			Exonic
			Exonic
			Exonic
			Exonic
			Exonic
			Exonic
			Exonic
			Exonic
			Exonic
			Exonic
			Exonic
			Exonic
			Exonic
			Exonic
			Exonic
			Exonic
			Exonic
			Exonic
			Exonic
			Exonic
			Exonic
			Exonic
			Exonic
			Exonic
			Exonic
			Exonic
			Exonic
			Exonic
			Exonic
			Exonic
			Exonic
			Exonic
			Exonic
			Exonic
			Exonic
			Exonic
			Exonic
			Exonic
			Exonic
			Exonic
			Exonic
			Exonic
			Exonic
			Exonic
			Exonic
			Exonic
			Exonic
			Exonic
			Exonic
			Exonic
			Exonic
			Exonic
			Exonic
			Exonic
			Exonic
			Exonic
			Exonic
			Exonic
			Exonic
			Exonic
			Exonic
			Exonic
			Exonic
			Exonic
			Exonic
			Exonic
			Exonic
			Exonic
			Exonic
			Exonic
			Exonic
			Exonic
			Exonic
			Exonic
			Exonic
			Exonic
			Exonic
			Exonic
			Exonic
			Exonic
			Exonic
			Exonic
			Exonic
			Exonic
			Exonic
			Exonic
			Exonic
			Exonic
			Exonic
			Exonic
			Exonic
			Exonic
			Exonic
			Exonic
			Exonic
			Exonic
			Exonic
			Exonic
			Exonic
			Exonic
			Exonic
			Exonic
			Exonic
			Exonic
			Exonic
			Exonic
			Exonic
			Exonic
			Exonic
			Exonic
			Exonic
			Exonic
			Exonic
			Exonic
			Exonic
			Exonic
			Exonic
			Exonic
			Exonic
			Exonic
			Exonic
			Exonic
			Exonic
			Exonic
			Exonic
			Exonic
			Exonic
			Exonic
			Exonic
			Exonic
			Exonic
			Exonic
			Exonic
			Exonic
			Exonic
			Exonic
			Exonic
			Exonic
			Exonic
			Exonic
			Exonic
			Exonic
			Exonic
			Exonic
			Exonic
			Exonic
			Exonic
			Exonic
			Exonic
			Exonic
			Exonic
			Exonic
			Exonic
			Exonic
			Exonic
			Exonic
			Exonic
			Exonic
			Exonic
			Exonic
			Exonic
			Exonic
			Exonic
			Exonic
			Exonic
			Exonic
			Exonic
			Exonic
			Exonic
			Exonic
			Exonic
			Exonic
			Exonic
			Exonic
			Exonic
			Exonic
			Exonic
			Exonic
			Exonic
			Exonic
			Exonic
			Exonic
			Exonic
			Exonic
			Exonic
			Exonic
			Exonic
			Exonic
			Exonic
			Exonic
			Exonic
			Exonic
			Exonic
			Exonic
			Exonic
			Exonic
			Exonic
			Exonic
			Exonic
			Exonic
			Exonic
			Exonic
			Exonic
			Exonic
			Exonic
			Exonic
			Exonic
			Exonic
			Exonic
			Exonic
			Exonic
			Exonic
			Exonic
			Exonic
			Exonic
			Exonic
			Exonic
			Exonic
			Exonic
			Exonic
			Exonic
			Exonic
			Exonic
			Exonic
			Exonic
			Exonic
			Exonic
			Exonic
			Exonic
			Exonic
			Exonic
			Exonic
			Exonic
			Exonic
			Exonic
			Exonic
			Exonic
			Exonic
			Exonic
			Exonic
			Exonic
			Exonic
			Exonic
			Exonic
			Exonic
			Exonic
			Exonic
			Exonic
			Exonic
			Exonic
			Exonic
			Exonic
			Exonic
			Exonic
			Exonic
			Exonic
			Exonic
			Exonic
			Exonic
			Exonic
			Exonic
			Exonic
			Exonic
			Exonic
			Exonic
			Exonic
			Exonic
			Exonic
			Exonic
			Exonic
			Exonic
			Exonic
			Exonic
			Exonic
			Exonic
			Exonic
			Exonic
			Exonic
			Exonic
			Exonic
			Exonic
			Exonic
			Exonic
			Exonic
			Exonic
			Exonic
			Exonic
			Exonic
			Exonic
			Exonic
			Exonic
			Exonic
			Exonic
			Exonic
			Exonic
			Exonic
			Exonic
			Exonic
			Exonic
			Exonic
			Exonic
			Exonic
			Exonic
			Exonic
			Exonic
			Exonic
			Exonic
			Exonic
			Exonic
			Exonic
			Exonic
			Exonic
			Exonic
			Exonic
			Exonic
			Exonic
			Exonic
			Exonic
			Exonic
			Exonic
			Exonic
			Exonic
			Exonic
			Exonic
			Exonic
			Exonic
			Exonic
			Exonic
			Exonic
			Exonic
			Exonic
			Exonic
			Exonic
			Exonic
			Exonic
			Exonic
			Exonic
			Exonic
			Exonic
			Exonic
			Exonic
			Exonic
			Exonic
			Exonic
			Exonic
			Exonic
			Exonic
			Exonic
			Exonic
			Exonic
			Exonic
			Exonic
			Exonic
			Exonic
			Exonic
			Exonic
			Exonic
			Exonic
			Exonic
			Exonic
			Exonic
			Exonic
			Exonic
			Exonic
			Exonic
			Exonic
			Exonic
			Exonic
			Exonic
			Exonic
			Exonic
			Exonic
			Exonic
			Exonic
			Exonic
			Exonic
			Exonic
			Exonic
			Exonic
			Exonic
			Exonic
			Exonic
			Exonic
			Exonic
			Exonic
			Exonic
			Exonic
			Exonic
			Exonic
			Exonic
			Exonic
			Exonic
			Exonic
			Exonic
			Exonic
			Exonic
			Exonic
			Exonic
			Exonic
			Exonic
			Exonic
			Exonic
			Exonic
			Exonic
			Exonic
			Exonic
			Exonic
			Exonic
			Exonic
			Exonic
			Exonic
			Exonic
			Exonic
			Exonic
			Exonic
			Exonic
			Exonic
			Exonic
			Exonic
			Exonic
			Exonic
			Exonic
			Exonic
			Exonic
			Exonic
			Exonic
			Exonic
			Exonic
			Exonic
			Exonic
			Exonic
			Exonic
			Exonic
			Exonic
			Exonic
			Exonic
			Exonic
			Exonic
			Exonic
			Exonic
			Exonic
			Exonic
			Exonic
			Exonic
			Exonic
			Exonic
			Exonic
			Exonic
			Exonic
			Exonic
			Exonic
			Exonic
			Exonic
			Exonic
			Exonic
			Exonic
			Exonic
			Exonic
			Exonic
			Exonic
			Exonic
			Exonic
			Exonic
			Exonic
			Exonic
			Exonic
			Exonic
			Exonic
			Exonic
			Exonic
			Exonic
			Exonic
			Exonic
			Exonic
			Exonic
			Exonic
			Exonic
			Exonic
			Exonic
			Exonic
			Exonic
			Exonic
			Exonic
			Exonic
			Exonic
			Exonic
			Exonic
			Exonic
			Exonic
			Exonic
			Exonic
			Exonic
			Exonic
			Exonic
			Exonic
			Exonic
			Exonic
			Exonic
			Exonic
			Exonic
			Exonic
			Exonic
			Exonic
			Exonic
			Exonic
			Exonic
			Exonic
			Exonic
			Exonic
			Exonic
			Exonic
			Exonic
			Exonic
			Exonic
			Exonic
			Exonic
			Exonic
			Exonic
			Exonic
			Exonic
			Exonic
			Exonic
			Exonic
			Exonic
			Exonic
			Exonic
			Exonic
			Exonic
			Exonic
			Exonic
			Exonic
			Exonic
			Exonic
			Exonic
			Exonic
			Exonic
			Exonic
			Exonic
			Exonic
			Exonic
			Exonic
			Exonic
			Exonic
			Exonic
			Exonic
			Exonic
			Exonic
			Exonic
			Exonic
			Exonic
			Exonic
			Exonic
			Exonic
			Exonic
			Exonic
			Exonic
			Exonic
			Exonic
			Exonic
			Exonic
			Exonic
			Exonic
			Exonic
			Exonic
			Exonic
			Exonic
			Exonic
			Exonic
			Exonic
			Exonic
			Exonic
			Exonic
			Exonic
			Exonic
			Exonic
			Exonic
			Exonic
			Exonic
			Exonic
			Exonic
			Exonic
			Exonic
			Exonic
			Exonic
			Exonic
			Exonic
			Exonic
			Exonic
			Exonic
			Exonic
			Exonic
			Exonic
			Exonic
			Exonic
			Exonic
			Exonic
			Exonic
			Exonic
			Exonic
			Exonic
			Exonic
			Exonic
			Exonic
			Exonic
			Exonic
			Exonic
			Exonic
			Exonic
			Exonic
			Exonic
			Exonic
			Exonic
			Exonic
			Exonic
			Exonic
			Exonic
			Exonic
			Exonic
			Exonic
			Exonic
			Exonic
			Exonic
			Exonic
			Exonic
			Exonic
			Exonic
			Exonic
			Exonic
			Exonic
			Exonic
			Exonic
			Exonic
			Exonic
			Exonic
			Exonic
			Exonic
			Exonic
			Exonic
			Exonic
			Exonic
			Exonic
			Exonic
			Exonic
			Exonic
			Exonic
			Exonic
			Exonic
			Exonic
			Exonic
			Exonic
			Exonic
			Exonic
			Exonic
			Exonic
			Exonic
			Exonic
			Exonic
			Exonic
			Exonic
			Exonic
			Exonic
			Exonic
			Exonic
			Exonic
			Exonic
			Exonic
			Exonic
			Exonic
			Exonic
			Exonic
			Exonic
			Exonic
			Exonic
			Exonic
			Exonic
			Exonic
			Exonic
			Exonic
			Exonic
			Exonic
			Exonic
			Exonic
			Exonic
			Exonic
			Exonic
			Exonic
			Exonic
			Exonic
			Exonic
			Exonic
			Exonic
			Exonic
			Exonic
			Exonic
			Exonic
			Exonic
			Exonic
			Exonic
			Exonic
			Exonic
			Exonic
			Exonic
			Exonic
			Exonic
			Exonic
			Exonic
			Exonic
			Exonic
			Exonic
			Exonic
			Exonic
			Exonic
			Exonic
			Exonic
			Exonic
			Exonic
			Exonic
			Exonic
			Exonic
			Exonic
			Exonic
			Exonic
			Exonic
			Exonic
			Exonic
			Exonic
			Exonic
			Exonic
			Exonic
			Exonic
			Exonic
			Exonic
			Exonic
			Exonic
			Exonic
			Exonic
			Exonic
			Exonic
			Exonic
			Exonic
			Exonic
			Exonic
			Exonic
			Exonic
			Exonic
			Exonic
			Exonic
			Exonic
			Exonic
			Exonic
			Exonic
			Exonic
			Exonic
			Exonic
			Exonic
			Exonic
			Exonic
			Exonic
			Exonic
			Exonic
			Exonic
			Exonic
			Exonic
			Exonic
			Exonic
			Exonic
			Exonic
			Exonic
			Exonic
			Exonic
			Exonic
			Exonic
			Exonic
			Exonic
			Exonic
			Exonic
			Exonic
			Exonic
			Exonic
			Exonic
			Exonic
			Exonic
			Exonic
			Exonic
			Exonic
			Exonic
			Exonic
			Exonic
			Exonic
			Exonic
			Exonic
			Exonic
			Exonic
			Exonic
			Exonic
			Exonic
			Exonic
			Exonic
			Exonic
			Exonic
			Exonic
			Exonic
			Exonic
			Exonic
			Exonic
			Exonic
			Exonic
			Exonic
			Exonic
			Exonic
			Exonic
			Exonic
			Exonic
			Exonic
			Exonic
			Exonic
			Exonic
			Exonic
			Exonic
			Exonic
			Exonic
			Exonic
			Exonic
			Exonic
			Exonic
			Exonic
			Exonic
			Exonic
			Exonic
			Exonic
			Exonic
			Exonic
			Exonic
			Exonic
			Exonic
			Exonic
			Exonic
			Exonic
			Exonic
			Exonic
			Exonic
			Exonic
			Exonic
			Exonic
			Exonic
			Exonic
			Exonic
			Exonic
			Exonic
			Exonic
			Exonic
			Exonic
			Exonic
			Exonic
			Exonic
			Exonic
			Exonic
			Exonic
			Exonic
			Exonic
			Exonic
			Exonic
			Exonic
			Exonic
			Exonic
			Exonic
			Exonic
			Exonic
			Exonic
			Exonic
			Exonic
			Exonic
			Exonic
			Exonic
			Exonic
			Exonic
			Exonic
			Exonic
			Exonic
			Exonic
			Exonic
			Exonic
			Exonic
			Exonic
			Exonic
			Exonic
			Exonic
			Exonic
			Exonic
			Exonic
			Exonic
			Exonic
			Exonic
			Exonic
			Exonic
			Exonic
			Exonic
			Exonic
			Exonic
			Exonic
			Exonic
			Exonic
			Exonic
			Exonic
			Exonic
			Exonic
			Exonic
			Exonic
			Exonic
			Exonic
			Exonic
			Exonic
			Exonic
			Exonic
			Exonic
			Exonic
			Exonic
			Exonic
			Exonic
			Exonic
			Exonic
			Exonic
			Exonic
			Exonic
			Exonic
			Exonic
			Exonic
			Exonic
			Exonic
			Exonic
			Exonic
			Exonic
			Exonic
			Exonic
			Exonic
			Exonic
			Exonic
			Exonic
			Exonic
			Exonic
			Exonic
			Exonic
			Exonic
			Exonic
			Exonic
			Exonic
			Exonic
			Exonic
			Exonic
			Exonic
			Exonic
			Exonic
			Exonic
			Exonic
			Exonic
			Exonic
			Exonic
			Exonic
			Exonic
			Exonic
			Exonic
			Exonic
			Exonic
			Exonic
			Exonic
			Exonic
			Exonic
			Exonic
			Exonic
			Exonic
			Exonic
			Exonic
			Exonic
			Exonic
			Exonic
			Exonic
			Exonic
			Exonic
			Exonic
			Exonic
			Exonic
			Exonic
			Exonic
			Exonic
			Exonic
			Exonic
			Exonic
			Exonic
			Exonic
			Exonic
			Exonic
			Exonic
			Exonic
			Exonic
			Exonic
			Exonic
			Exonic
			Exonic
			Exonic
			Exonic
			Exonic
			Exonic
			Exonic
			Exonic
			Exonic
			Exonic
			Exonic
			Exonic
			Exonic
			Exonic
			Exonic
			Exonic
			Exonic
			Exonic
			Exonic
			Exonic
			Exonic
			Exonic
			Exonic
			Exonic
			Exonic
			Exonic
			Exonic
			Exonic
			Exonic
			Exonic
			Exonic
			Exonic
			Exonic
			Exonic
			Exonic
			Exonic
			Exonic
			Exonic
			Exonic
			Exonic
			Exonic
			Exonic
			Exonic
			Exonic
			Exonic
			Exonic
			Exonic
			Exonic
			Exonic
			Exonic
			Exonic
			Exonic
			Exonic
			Exonic
			Exonic
			Exonic
			Exonic
			Exonic
			Exonic
			Exonic
			Exonic
			Exonic
			Exonic
			Exonic
			Exonic
			Exonic
			Exonic
			Exonic
			Exonic
			Exonic
			Exonic
			Exonic
			Exonic
			Exonic
			Exonic
			Exonic
			Exonic
			Exonic
			Exonic
			Exonic
			Exonic
			Exonic
			Exonic
			Exonic
			Exonic
			Exonic
			Exonic
			Exonic
			Exonic
			Exonic
			Exonic
			Exonic
			Exonic
			Exonic
			Exonic
			Exonic
			Exonic
			Exonic
			Exonic
			Exonic
			Exonic
			Exonic
			Exonic
			Exonic
			Exonic
			Exonic
			Exonic
			Exonic
			Exonic
			Exonic
			Exonic
			Exonic
			Exonic
			Exonic
			Exonic
			Exonic
			Exonic
			Exonic
			Exonic
			Exonic
			Exonic
			Exonic
			Exonic
			Exonic
			Exonic
			Exonic
			Exonic
			Exonic
			Exonic
			Exonic
			Exonic
			Exonic
			Exonic
			Exonic
			Exonic
			Exonic
			Exonic
			Exonic
			Exonic
			Exonic
			Exonic
			Exonic
			Exonic
			Exonic
			Exonic
			Exonic
			Exonic
			Exonic
			Exonic
			Exonic
			Exonic
			Exonic
			Exonic
			Exonic
			Exonic
			Exonic
			Exonic
			Exonic
			Exonic
			Exonic
			Exonic
			Exonic
			Exonic
			Exonic
			Exonic
			Exonic
			Exonic
			Exonic
			Exonic
			Exonic
			Exonic
			Exonic
			Exonic
			Exonic
			Exonic
			Exonic
			Exonic
			Exonic
			Exonic
			Exonic
			Exonic
			Exonic
			Exonic
			Exonic
			Exonic
			Exonic
			Exonic
			Exonic
			Exonic
			Exonic
			Exonic
			Exonic
			Exonic
			Exonic
			Exonic
			Exonic
			Exonic
			Exonic
			Exonic
			Exonic
			Exonic
			Exonic
			Exonic
			Exonic
			Exonic
			Exonic
			Exonic
			Exonic
			Exonic
			Exonic
			Exonic
			Exonic
			Exonic
			Exonic
			Exonic
			Exonic
			Exonic
			Exonic
			Exonic
			Exonic
			Exonic
			Exonic
			Exonic
			Exonic
			Exonic
			Exonic
			Exonic
			Exonic
			Exonic
			Exonic
			Exonic
			Exonic
			Exonic
			Exonic
			Exonic
			Exonic
			Exonic
			Exonic
			Exonic
			Exonic
			Exonic
			Exonic
			Exonic
			Exonic
			Exonic
			Exonic
			Exonic
			Exonic
			Exonic
			Exonic
			Exonic
			Exonic
			Exonic
			Exonic
			Exonic
[truncated: 1,046,576+ more rows]

## Sheet: Exonic sites- deep seq
Chromosome	Position	Strand	Region	Group
chr1	87942893	+	Exonic	PolyI:C
chr1	87942899	+	Exonic	PolyI:C
chr1	87942930	+	Exonic	PolyI:C
chr1	87942951	+	Exonic	PolyI:C
chr1	87942962	+	Exonic	PolyI:C
chr1	87942970	+	Exonic	PolyI:C
chr1	87942984	+	Exonic	PolyI:C
chr1	87942989	+	Exonic	PolyI:C
chr11	75300545	-	Exonic	PolyI:C
chr11	75300558	-	Exonic	PolyI:C
chr11	75300560	-	Exonic	Control
chr11	75300565	-	Exonic	PolyI:C
chr11	75300577	-	Exonic	Common site
chr11	75300578	-	Exonic	Common site
chr11	75300580	-	Exonic	PolyI:C
chr11	75300584	-	Exonic	PolyI:C
chr11	75300589	-	Exonic	PolyI:C
chr11	75300593	-	Exonic	PolyI:C
chr11	75300618	-	Exonic	Common site
chr11	75300622	-	Exonic	Common site
chr11	75300623	-	Exonic	Common site
chr11	75300630	-	Exonic	Common site
chr11	75300631	-	Exonic	Common site
chr11	75300632	-	Exonic	Common site
chr11	75300638	-	Exonic	PolyI:C
chr11	75300643	-	Exonic	PolyI:C
chr11	75300977	-	Exonic	PolyI:C
chr11	75300985	-	Exonic	PolyI:C
chr11	75300999	-	Exonic	PolyI:C
chr11	75301000	-	Exonic	PolyI:C
chr11	75301003	-	Exonic	PolyI:C
chr11	75301010	-	Exonic	PolyI:C
chr11	75301015	-	Exonic	PolyI:C
chr11	75301040	-	Exonic	PolyI:C
chr11	75301041	-	Exonic	PolyI:C
chr11	75301045	-	Exonic	PolyI:C
chr12	65130973	-	Exonic	Control
chr12	65130991	-	Exonic	Control
chr12	65131004	-	Exonic	Control
chr12	65131006	-	Exonic	Control
chr12	65131015	-	Exonic	Control
chr12	65131040	-	Exonic	Control
chr12	65131041	-	Exonic	Control
chr12	65131047	-	Exonic	Control
chr12	65131054	-	Exonic	Control
chr12	65131076	-	Exonic	Control
chr12	65131084	-	Exonic	Control
chr14	21797470	+	Exonic	PolyI:C
chr14	21797481	+	Exonic	PolyI:C
chr14	21797486	+	Exonic	PolyI:C
chr14	21797490	+	Exonic	PolyI:C
chr14	21797496	+	Exonic	PolyI:C
chr14	21797507	+	Exonic	PolyI:C
chr14	21797523	+	Exonic	PolyI:C
chr14	21797525	+	Exonic	PolyI:C
chr14	21797528	+	Exonic	PolyI:C
chr14	21797555	+	Exonic	PolyI:C
chr14	21797558	+	Exonic	PolyI:C
chr14	21797603	+	Exonic	PolyI:C
chr14	21797612	+	Exonic	PolyI:C
chr14	27482429	+	Exonic	Control
chr14	27482441	+	Exonic	Control
chr14	27482445	+	Exonic	Control
chr14	27482458	+	Exonic	Control
chr14	27482463	+	Exonic	Control
chr14	27482467	+	Exonic	Control
chr14	27482468	+	Exonic	Control
chr14	27482491	+	Exonic	Control
chr14	27482492	+	Exonic	Control
chr14	27482493	+	Exonic	Control
chr14	27482514	+	Exonic	Control
chr14	27482518	+	Exonic	Control
chr14	27482525	+	Exonic	Control
chr14	27482531	+	Exonic	Control
chr14	27482532	+	Exonic	Control
chr14	27482533	+	Exonic	Control
chr14	27482534	+	Exonic	Control
chr18	6202246	-	Exonic	PolyI:C
chr18	6202247	-	Exonic	PolyI:C
chr18	6202251	-	Exonic	PolyI:C
chr18	6202253	-	Exonic	PolyI:C
chr18	6202261	-	Exonic	PolyI:C
chr18	6202269	-	Exonic	PolyI:C
chr18	6202280	-	Exonic	PolyI:C
chr18	6202281	-	Exonic	PolyI:C
chr18	6202284	-	Exonic	PolyI:C
chr18	6202305	-	Exonic	PolyI:C
chr18	6202328	-	Exonic	PolyI:C
chr18	6202335	-	Exonic	PolyI:C
chr18	6202343	-	Exonic	PolyI:C
chr18	6202344	-	Exonic	PolyI:C
chr2	5021164	-	Exonic	Control
chr2	5021167	-	Exonic	Control
chr2	5021177	-	Exonic	Control
chr2	5021180	-	Exonic	Control
chr2	5021183	-	Exonic	Control
chr2	5021184	-	Exonic	Control
chr2	5021194	-	Exonic	Control
chr2	5021195	-	Exonic	Control
chr2	5021196	-	Exonic	Control
chr2	5021202	-	Exonic	Control
chr2	121544270	+	Exonic	PolyI:C
chr2	121544309	+	Exonic	PolyI:C
chr2	121544313	+	Exonic	PolyI:C
chr2	121544323	+	Exonic	PolyI:C
chr2	121544324	+	Exonic	PolyI:C
chr2	121544339	+	Exonic	PolyI:C
chr2	121544346	+	Exonic	PolyI:C
chr2	121544347	+	Exonic	PolyI:C
chr2	121544352	+	Exonic	PolyI:C
chr2	121544353	+	Exonic	PolyI:C
chr2	166946089	-	Exonic	PolyI:C
chr2	166946103	-	Exonic	PolyI:C
chr2	166946104	-	Exonic	PolyI:C
chr2	166946142	-	Exonic	PolyI:C
chr2	166946151	-	Exonic	PolyI:C
chr2	166946152	-	Exonic	PolyI:C
chr2	166946157	-	Exonic	PolyI:C
chr2	166946159	-	Exonic	PolyI:C
chr2	166946163	-	Exonic	PolyI:C
chr2	166946172	-	Exonic	PolyI:C
chr2	166946182	-	Exonic	PolyI:C
chr2	166946184	-	Exonic	PolyI:C
chr2	178031717	-	Exonic	PolyI:C
chr2	178031740	-	Exonic	PolyI:C
chr2	178031750	-	Exonic	PolyI:C
chr2	178031751	-	Exonic	PolyI:C
chr2	178031752	-	Exonic	PolyI:C
chr2	178031757	-	Exonic	PolyI:C
chr2	178031763	-	Exonic	PolyI:C
chr2	178031766	-	Exonic	PolyI:C
chr2	178031767	-	Exonic	PolyI:C
chr2	178031769	-	Exonic	PolyI:C
chr2	178031775	-	Exonic	PolyI:C
chr2	178031779	-	Exonic	PolyI:C
chr2	178031809	-	Exonic	PolyI:C
chr2	178031815	-	Exonic	PolyI:C
chr2	178031816	-	Exonic	PolyI:C
chr2	178031817	-	Exonic	PolyI:C
chr2	178031825	-	Exonic	PolyI:C
chr2	178031851	-	Exonic	PolyI:C
chr2	178031859	-	Exonic	PolyI:C
chr4	134898018	-	Exonic	PolyI:C
chr4	134898037	-	Exonic	PolyI:C
chr4	134898070	-	Exonic	PolyI:C
chr4	134898071	-	Exonic	PolyI:C
chr4	134898072	-	Exonic	PolyI:C
chr4	134898074	-	Exonic	PolyI:C
chr4	134898108	-	Exonic	PolyI:C
chr4	134898133	-	Exonic	PolyI:C
chr4	134898134	-	Exonic	PolyI:C
chr5	107908695	-	Exonic	PolyI:C
chr5	107908697	-	Exonic	PolyI:C
chr5	107908731	-	Exonic	PolyI:C
chr5	107908736	-	Exonic	PolyI:C
chr5	107908766	-	Exonic	PolyI:C
chr5	107908778	-	Exonic	PolyI:C
chr5	107908795	-	Exonic	PolyI:C
chr5	107908820	-	Exonic	PolyI:C
chr5	107908829	-	Exonic	PolyI:C
chr5	107908830	-	Exonic	PolyI:C
chr5	107908836	-	Exonic	PolyI:C
chr6	66540128	+	Exonic	PolyI:C
chr6	66540138	+	Exonic	PolyI:C
chr6	66540144	+	Exonic	PolyI:C
chr6	66540145	+	Exonic	PolyI:C
chr6	66540182	+	Exonic	PolyI:C
chr6	66540190	+	Exonic	PolyI:C
chr6	66540212	+	Exonic	PolyI:C
chr6	66540214	+	Exonic	PolyI:C
chr6	66540215	+	Exonic	PolyI:C
chr7	55932364	-	Exonic	Control
chr7	55932411	-	Exonic	Control
chr7	55932427	-	Exonic	Control
chr7	55932429	-	Exonic	Control
chr7	55932470	-	Exonic	Control
chr7	55932471	-	Exonic	Control
chr7	55932497	-	Exonic	Control
chr7	55932498	-	Exonic	Control
chr7	55932500	-	Exonic	Control
chrX	134588545	-	Exonic	PolyI:C
chrX	134588546	-	Exonic	PolyI:C
chrX	134588547	-	Exonic	PolyI:C
chrX	134588551	-	Exonic	PolyI:C
chrX	134588561	-	Exonic	PolyI:C
chrX	134588565	-	Exonic	PolyI:C
chrX	134588580	-	Exonic	PolyI:C
chrX	134588590	-	Exonic	PolyI:C
chrX	134588617	-	Exonic	PolyI:C
chrX	134588630	-	Exonic	PolyI:C
chrX	134588642	-	Exonic	PolyI:C
chrX	134588643	-	Exonic	PolyI:C
chrX	134588656	-	Exonic	PolyI:C

## Sheet: Intronic sites- regular+deep
Chromosome	Position	Strand	Region	Group
chr1	18215190	-	Intronic	PolyI:C
chr1	18215192	-	Intronic	PolyI:C
chr1	18215193	-	Intronic	PolyI:C
chr1	18215208	-	Intronic	PolyI:C
chr1	18215213	-	Intronic	PolyI:C
chr1	18215214	-	Intronic	PolyI:C
chr1	18215224	-	Intronic	PolyI:C
chr1	18215247	-	Intronic	PolyI:C
chr1	18215259	-	Intronic	PolyI:C
chr1	18215269	-	Intronic	PolyI:C
chr1	18215284	-	Intronic	PolyI:C
chr1	18215315	-	Intronic	PolyI:C
chr1	23179860	-	Intronic	PolyI:C
chr1	23179872	-	Intronic	PolyI:C
chr1	23179882	-	Intronic	PolyI:C
chr1	23179890	-	Intronic	PolyI:C
chr1	23179891	-	Intronic	PolyI:C
chr1	23179899	-	Intronic	PolyI:C
chr1	23179900	-	Intronic	PolyI:C
chr1	23179903	-	Intronic	PolyI:C
chr1	23179904	-	Intronic	PolyI:C
chr1	23179905	-	Intronic	PolyI:C
chr1	23179912	-	Intronic	PolyI:C
chr1	23179926	-	Intronic	PolyI:C
chr1	23179931	-	Intronic	PolyI:C
chr1	23179940	-	Intronic	PolyI:C
chr1	23179962	-	Intronic	PolyI:C
chr1	23179968	-	Intronic	PolyI:C
chr1	23179969	-	Intronic	PolyI:C
chr1	23179992	-	Intronic	PolyI:C
chr1	24613540	+	Intronic	PolyI:C
chr1	24613541	+	Intronic	PolyI:C
chr1	24613562	+	Intronic	PolyI:C
chr1	24613565	+	Intronic	PolyI:C
chr1	24613576	+	Intronic	PolyI:C
chr1	24613580	+	Intronic	PolyI:C
chr1	24613600	+	Intronic	PolyI:C
chr1	24613610	+	Intronic	PolyI:C
chr1	24613652	+	Intronic	PolyI:C
chr1	24613668	+	Intronic	PolyI:C
chr1	24614165	-	Intronic	PolyI:C
chr1	24614184	-	Intronic	PolyI:C
chr1	24614205	-	Intronic	PolyI:C
chr1	24614210	-	Intronic	PolyI:C
chr1	24614213	-	Intronic	PolyI:C
chr1	24614214	-	Intronic	PolyI:C
chr1	24614222	-	Intronic	PolyI:C
chr1	24614232	-	Intronic	PolyI:C
chr1	24614259	-	Intronic	PolyI:C
chr1	24614260	-	Intronic	PolyI:C
chr1	24614285	-	Intronic	PolyI:C
chr1	24614288	-	Intronic	PolyI:C
chr1	24614289	-	Intronic	PolyI:C
chr1	33610971	-	Intronic	PolyI:C
chr1	33611023	-	Intronic	PolyI:C
chr1	33611025	-	Intronic	PolyI:C
chr1	33611035	-	Intronic	PolyI:C
chr1	33611036	-	Intronic	PolyI:C
chr1	33611064	-	Intronic	PolyI:C
chr1	33611068	-	Intronic	PolyI:C
chr1	33611072	-	Intronic	PolyI:C
chr1	82849326	+	Intronic	Control
chr1	82849328	+	Intronic	Control
chr1	82849334	+	Intronic	Control
chr1	82849336	+	Intronic	Control
chr1	82849337	+	Intronic	Control
chr1	82849375	+	Intronic	Control
chr1	82849406	+	Intronic	Control
chr1	82849419	+	Intronic	Control
chr1	82849434	+	Intronic	Control
chr1	82849462	+	Intronic	Control
chr1	93781704	+	Intronic	PolyI:C
chr1	93781706	+	Intronic	PolyI:C
chr1	93781716	+	Intronic	PolyI:C
chr1	93781726	+	Intronic	PolyI:C
chr1	93781728	+	Intronic	PolyI:C
chr1	93781746	+	Intronic	PolyI:C
chr1	93781779	+	Intronic	PolyI:C
chr1	93781782	+	Intronic	PolyI:C
chr1	93781800	+	Intronic	PolyI:C
chr1	93781804	+	Intronic	PolyI:C
chr10	11201248	+	Intronic	PolyI:C
chr10	11201249	+	Intronic	PolyI:C
chr10	11201252	+	Intronic	PolyI:C
chr10	11201259	+	Intronic	PolyI:C
chr10	11201281	+	Intronic	PolyI:C
chr10	11201282	+	Intronic	PolyI:C
chr10	11201291	+	Intronic	PolyI:C
chr10	11201301	+	Intronic	PolyI:C
chr10	11201303	+	Intronic	PolyI:C
chr10	11201321	+	Intronic	PolyI:C
chr10	11201345	+	Intronic	PolyI:C
chr10	62750130	-	Intronic	PolyI:C
chr10	62750162	-	Intronic	PolyI:C
chr10	62750167	-	Intronic	PolyI:C
chr10	62750171	-	Intronic	PolyI:C
chr10	62750172	-	Intronic	PolyI:C
chr10	62750179	-	Intronic	PolyI:C
chr10	62750185	-	Intronic	PolyI:C
chr10	62750192	-	Intronic	PolyI:C
chr10	70924537	+	Intronic	PolyI:C
chr10	70924555	+	Intronic	PolyI:C
chr10	70924557	+	Intronic	PolyI:C
chr10	70924569	+	Intronic	PolyI:C
chr10	70924596	+	Intronic	PolyI:C
chr10	70924604	+	Intronic	PolyI:C
chr10	70924615	+	Intronic	PolyI:C
chr10	70924655	+	Intronic	PolyI:C
chr10	115464913	-	Intronic	PolyI:C
chr10	115464926	-	Intronic	PolyI:C
chr10	115464942	-	Intronic	PolyI:C
chr10	115464945	-	Intronic	PolyI:C
chr10	115464978	-	Intronic	PolyI:C
chr10	115464982	-	Intronic	PolyI:C
chr10	115464987	-	Intronic	PolyI:C
chr10	115464988	-	Intronic	PolyI:C
chr10	127065754	+	Intronic	PolyI:C
chr10	127065790	+	Intronic	PolyI:C
chr10	127065799	+	Intronic	PolyI:C
chr10	127065811	+	Intronic	PolyI:C
chr10	127065823	+	Intronic	PolyI:C
chr10	127065826	+	Intronic	PolyI:C
chr10	127065844	+	Intronic	PolyI:C
chr10	127065849	+	Intronic	PolyI:C
chr10	128410161	-	Intronic	Control
chr10	128410164	-	Intronic	Control
chr10	128410177	-	Intronic	Control
chr10	128410178	-	Intronic	Control
chr10	128410182	-	Intronic	Control
chr10	128410183	-	Intronic	Control
chr10	128410186	-	Intronic	Control
chr10	128410189	-	Intronic	Control
chr10	128410190	-	Intronic	Control
chr10	128410201	-	Intronic	Control
chr10	128410202	-	Intronic	Control
chr10	128410207	-	Intronic	Control
chr10	128410212	-	Intronic	Control
chr10	128410240	-	Intronic	Control
chr10	128410241	-	Intronic	Control
chr10	128410252	-	Intronic	Control
chr10	128410282	-	Intronic	Control
chr11	3317574	+	Intronic	PolyI:C
chr11	3317580	+	Intronic	PolyI:C
chr11	3317583	+	Intronic	PolyI:C
chr11	3317584	+	Intronic	PolyI:C
chr11	3317586	+	Intronic	PolyI:C
chr11	3317597	+	Intronic	PolyI:C
chr11	3317603	+	Intronic	PolyI:C
chr11	3317615	+	Intronic	PolyI:C
chr11	3317625	+	Intronic	PolyI:C
chr11	3317635	+	Intronic	PolyI:C
chr11	3317639	+	Intronic	PolyI:C
chr11	3317641	+	Intronic	PolyI:C
chr11	3317670	+	Intronic	PolyI:C
chr11	3317673	+	Intronic	PolyI:C
chr11	3317674	+	Intronic	PolyI:C
chr11	3317675	+	Intronic	PolyI:C
chr11	3317679	+	Intronic	PolyI:C
chr11	3317682	+	Intronic	PolyI:C
chr11	3318192	+	Intronic	PolyI:C
chr11	3318235	+	Intronic	PolyI:C
chr11	3318236	+	Intronic	PolyI:C
chr11	3318238	+	Intronic	PolyI:C
chr11	3318245	+	Intronic	PolyI:C
chr11	3318271	+	Intronic	PolyI:C
chr11	3318272	+	Intronic	PolyI:C
chr11	3318273	+	Intronic	PolyI:C
chr11	3318281	+	Intronic	PolyI:C
chr11	3318282	+	Intronic	PolyI:C
chr11	3318309	+	Intronic	PolyI:C
chr11	23672222	+	Intronic	PolyI:C
chr11	23672264	+	Intronic	PolyI:C
chr11	23672265	+	Intronic	PolyI:C
chr11	23672268	+	Intronic	PolyI:C
chr11	23672269	+	Intronic	PolyI:C
chr11	23672270	+	Intronic	PolyI:C
chr11	23672279	+	Intronic	PolyI:C
chr11	23672302	+	Intronic	PolyI:C
chr11	23672314	+	Intronic	PolyI:C
chr11	23672322	+	Intronic	PolyI:C
chr11	23672326	+	Intronic	PolyI:C
chr11	23672327	+	Intronic	PolyI:C
chr11	23672329	+	Intronic	PolyI:C
chr11	23672340	+	Intronic	PolyI:C
chr11	23672341	+	Intronic	PolyI:C
chr11	54560363	+	Intronic	PolyI:C
chr11	54560412	+	Intronic	PolyI:C
chr11	54560419	+	Intronic	PolyI:C
chr11	54560422	+	Intronic	PolyI:C
chr11	54560435	+	Intronic	PolyI:C
chr11	54560436	+	Intronic	PolyI:C
chr11	54560437	+	Intronic	PolyI:C
chr11	54560442	+	Intronic	PolyI:C
chr11	54560450	+	Intronic	PolyI:C
chr11	54560458	+	Intronic	PolyI:C
chr11	57808447	+	Intronic	PolyI:C
chr11	57808451	+	Intronic	PolyI:C
chr11	57808474	+	Intronic	PolyI:C
chr11	57808488	+	Intronic	PolyI:C
chr11	57808493	+	Intronic	PolyI:C
chr11	57808496	+	Intronic	PolyI:C
chr11	57808513	+	Intronic	PolyI:C
chr11	57808536	+	Intronic	PolyI:C
chr11	62483702	+	Intronic	PolyI:C
chr11	62483713	+	Intronic	PolyI:C
chr11	62483720	+	Intronic	PolyI:C
chr11	62483757	+	Intronic	PolyI:C
chr11	62483776	+	Intronic	PolyI:C
chr11	62483781	+	Intronic	PolyI:C
chr11	62483804	+	Intronic	PolyI:C
chr11	62483811	+	Intronic	PolyI:C
chr11	62483814	+	Intronic	PolyI:C
chr11	62483821	+	Intronic	PolyI:C
chr11	62483826	+	Intronic	PolyI:C
chr11	62483831	+	Intronic	PolyI:C
chr11	62483835	+	Intronic	PolyI:C
chr11	62483837	+	Intronic	PolyI:C
chr11	62483840	+	Intronic	PolyI:C
chr11	62483842	+	Intronic	PolyI:C
chr11	62483843	+	Intronic	PolyI:C
chr11	62483845	+	Intronic	PolyI:C
chr11	62483847	+	Intronic	PolyI:C
chr11	70981040	-	Intronic	PolyI:C
chr11	70981056	-	Intronic	PolyI:C
chr11	70981059	-	Intronic	PolyI:C
chr11	70981069	-	Intronic	PolyI:C
chr11	70981074	-	Intronic	PolyI:C
chr11	70981075	-	Intronic	PolyI:C
chr11	70981080	-	Intronic	PolyI:C
chr11	70981089	-	Intronic	PolyI:C
chr11	70981093	-	Intronic	PolyI:C
chr11	70981097	-	Intronic	PolyI:C
chr11	70981121	-	Intronic	PolyI:C
chr11	75300537	-	Intronic	PolyI:C
chr11	75300547	-	Intronic	PolyI:C
chr11	77475431	-	Intronic	PolyI:C
chr11	77475435	-	Intronic	PolyI:C
chr11	77475474	-	Intronic	PolyI:C
chr11	77475492	-	Intronic	PolyI:C
chr11	77475507	-	Intronic	PolyI:C
chr11	77475519	-	Intronic	PolyI:C
chr11	77475529	-	Intronic	PolyI:C
chr11	77475551	-	Intronic	PolyI:C
chr11	77540633	-	Intronic	PolyI:C
chr11	77540652	-	Intronic	PolyI:C
chr11	77540653	-	Intronic	PolyI:C
chr11	77540656	-	Intronic	PolyI:C
chr11	77540666	-	Intronic	PolyI:C
chr11	77540693	-	Intronic	PolyI:C
chr11	77540706	-	Intronic	PolyI:C
chr11	77540710	-	Intronic	PolyI:C
chr11	77540718	-	Intronic	PolyI:C
chr11	77540719	-	Intronic	PolyI:C
chr11	80052111	-	Intronic	Control
chr11	80052112	-	Intronic	Control
chr11	80052134	-	Intronic	Control
chr11	80052139	-	Intronic	Control
chr11	80052140	-	Intronic	Control
chr11	80052148	-	Intronic	Control
chr11	80052149	-	Intronic	Control
chr11	80052155	-	Intronic	Control
chr11	80052156	-	Intronic	Control
chr11	80052186	-	Intronic	Control
chr11	80052204	-	Intronic	Control
chr11	83490638	+	Intronic	PolyI:C
chr11	83490640	+	Intronic	PolyI:C
chr11	83490645	+	Intronic	PolyI:C
chr11	83490667	+	Intronic	PolyI:C
chr11	83490674	+	Intronic	PolyI:C
chr11	83490677	+	Intronic	PolyI:C
chr11	83490689	+	Intronic	PolyI:C
chr11	83490691	+	Intronic	PolyI:C
chr11	83490721	+	Intronic	PolyI:C
chr11	83490730	+	Intronic	PolyI:C
chr11	94644022	+	Intronic	PolyI:C
chr11	94644053	+	Intronic	PolyI:C
chr11	94644058	+	Intronic	PolyI:C
chr11	94644059	+	Intronic	PolyI:C
chr11	94644093	+	Intronic	PolyI:C
chr11	94644129	+	Intronic	PolyI:C
chr11	94644136	+	Intronic	PolyI:C
chr11	94644141	+	Intronic	PolyI:C
chr11	94644154	+	Intronic	PolyI:C
chr11	94644157	+	Intronic	PolyI:C
chr11	106810633	+	Intronic	PolyI:C
chr11	106810638	+	Intronic	PolyI:C
chr11	106810646	+	Intronic	PolyI:C
chr11	106810650	+	Intronic	PolyI:C
chr11	106810651	+	Intronic	PolyI:C
chr11	106810667	+	Intronic	PolyI:C
chr11	106810673	+	Intronic	PolyI:C
chr11	106810674	+	Intronic	PolyI:C
chr11	106810700	+	Intronic	PolyI:C
chr11	106810726	+	Intronic	PolyI:C
chr11	106810737	+	Intronic	PolyI:C
chr11	115470744	-	Intronic	PolyI:C
chr11	115470783	-	Intronic	PolyI:C
chr11	115470786	-	Intronic	PolyI:C
chr11	115470803	-	Intronic	PolyI:C
chr11	115470806	-	Intronic	PolyI:C
chr11	115470825	-	Intronic	PolyI:C
chr11	115470832	-	Intronic	PolyI:C
chr11	115470835	-	Intronic	PolyI:C
chr11	115470842	-	Intronic	PolyI:C
chr11	119890324	+	Intronic	PolyI:C
chr11	119890352	+	Intronic	PolyI:C
chr11	119890353	+	Intronic	PolyI:C
chr11	119890360	+	Intronic	PolyI:C
chr11	119890373	+	Intronic	PolyI:C
chr11	119890375	+	Intronic	PolyI:C
chr11	119890386	+	Intronic	PolyI:C
chr11	119890395	+	Intronic	PolyI:C
chr11	119890408	+	Intronic	PolyI:C
chr11	120486347	+	Intronic	PolyI:C
chr11	120486368	+	Intronic	PolyI:C
chr11	120486375	+	Intronic	PolyI:C
chr11	120486398	+	Intronic	PolyI:C
chr11	120486408	+	Intronic	PolyI:C
chr11	120486418	+	Intronic	PolyI:C
chr11	120486419	+	Intronic	PolyI:C
chr11	120486430	+	Intronic	PolyI:C
chr11	120486431	+	Intronic	PolyI:C
chr11	120486435	+	Intronic	PolyI:C
chr12	31886910	+	Intronic	PolyI:C
chr12	31886917	+	Intronic	PolyI:C
chr12	31886919	+	Intronic	PolyI:C
chr12	31886920	+	Intronic	PolyI:C
chr12	31886922	+	Intronic	PolyI:C
chr12	31886928	+	Intronic	PolyI:C
chr12	31886931	+	Intronic	PolyI:C
chr12	31886937	+	Intronic	PolyI:C
chr12	31886957	+	Intronic	PolyI:C
chr12	31886980	+	Intronic	PolyI:C
chr12	31886981	+	Intronic	PolyI:C
chr12	31886990	+	Intronic	PolyI:C
chr12	31886998	+	Intronic	PolyI:C
chr12	31886999	+	Intronic	PolyI:C
chr12	31887000	+	Intronic	PolyI:C
chr12	59023593	+	Intronic	PolyI:C
chr12	59023594	+	Intronic	PolyI:C
chr12	59023623	+	Intronic	PolyI:C
chr12	59023630	+	Intronic	PolyI:C
chr12	59023631	+	Intronic	PolyI:C
chr12	59023632	+	Intronic	PolyI:C
chr12	59023637	+	Intronic	PolyI:C
chr12	59023640	+	Intronic	PolyI:C
chr12	59023641	+	Intronic	PolyI:C
chr12	59023644	+	Intronic	PolyI:C
chr12	59023659	+	Intronic	PolyI:C
chr12	59023668	+	Intronic	PolyI:C
chr12	59023669	+	Intronic	PolyI:C
chr12	59023672	+	Intronic	PolyI:C
chr12	71006517	-	Intronic	PolyI:C
chr12	71006518	-	Intronic	PolyI:C
chr12	71006519	-	Intronic	PolyI:C
chr12	71006542	-	Intronic	PolyI:C
chr12	71006553	-	Intronic	PolyI:C
chr12	71006554	-	Intronic	PolyI:C
chr12	71006556	-	Intronic	PolyI:C
chr12	71006566	-	Intronic	PolyI:C
chr12	71006571	-	Intronic	PolyI:C
chr12	71006577	-	Intronic	PolyI:C
chr12	71006586	-	Intronic	PolyI:C
chr12	71006590	-	Intronic	PolyI:C
chr12	71006594	-	Intronic	PolyI:C
chr12	71006596	-	Intronic	PolyI:C
chr12	71006603	-	Intronic	PolyI:C
chr12	71006624	-	Intronic	PolyI:C
chr12	76449533	+	Intronic	Control
chr12	76449535	+	Intronic	Control
chr12	76449541	+	Intronic	Control
chr12	76449567	+	Intronic	Control
chr12	76449570	+	Intronic	Control
chr12	76449590	+	Intronic	Control
chr12	76449624	+	Intronic	Control
chr12	76449629	+	Intronic	Control
chr12	76449630	+	Intronic	Control
chr12	76449655	+	Intronic	Control
chr12	78224673	-	Intronic	PolyI:C
chr12	78224684	-	Intronic	PolyI:C
chr12	78224692	-	Intronic	PolyI:C
chr12	78224697	-	Intronic	PolyI:C
chr12	78224701	-	Intronic	PolyI:C
chr12	78224704	-	Intronic	PolyI:C
chr12	78224707	-	Intronic	PolyI:C
chr12	78224714	-	Intronic	PolyI:C
chr12	78224724	-	Intronic	PolyI:C
chr12	78224731	-	Intronic	PolyI:C
chr12	78224738	-	Intronic	PolyI:C
chr12	83559941	-	Intronic	PolyI:C
chr12	83559974	-	Intronic	PolyI:C
chr12	83559981	-	Intronic	PolyI:C
chr12	83559984	-	Intronic	PolyI:C
chr12	83559987	-	Intronic	PolyI:C
chr12	83559997	-	Intronic	PolyI:C
chr12	83560021	-	Intronic	PolyI:C
chr12	83560022	-	Intronic	PolyI:C
chr12	83560023	-	Intronic	PolyI:C
chr12	83560028	-	Intronic	PolyI:C
chr12	84759749	-	Intronic	PolyI:C
chr12	84759770	-	Intronic	PolyI:C
chr12	84759779	-	Intronic	PolyI:C
chr12	84759790	-	Intronic	PolyI:C
chr12	84759796	-	Intronic	PolyI:C
chr12	84759797	-	Intronic	PolyI:C
chr12	84759798	-	Intronic	PolyI:C
chr12	84759801	-	Intronic	PolyI:C
chr12	84759816	-	Intronic	PolyI:C
chr12	105797452	+	Intronic	PolyI:C
chr12	105797456	+	Intronic	PolyI:C
chr12	105797460	+	Intronic	PolyI:C
chr12	105797464	+	Intronic	PolyI:C
chr12	105797477	+	Intronic	PolyI:C
chr12	105797484	+	Intronic	PolyI:C
chr12	105797493	+	Intronic	PolyI:C
chr12	105797494	+	Intronic	PolyI:C
chr12	105797509	+	Intronic	PolyI:C
chr12	105797526	+	Intronic	PolyI:C
chr12	105797546	+	Intronic	PolyI:C
chr12	111070763	+	Intronic	PolyI:C
chr12	111070776	+	Intronic	PolyI:C
chr12	111070779	+	Intronic	PolyI:C
chr12	111070787	+	Intronic	PolyI:C
chr12	111070800	+	Intronic	PolyI:C
chr12	111070815	+	Intronic	PolyI:C
chr12	111070818	+	Intronic	PolyI:C
chr12	111070828	+	Intronic	PolyI:C
chr12	111070830	+	Intronic	PolyI:C
chr12	111070841	+	Intronic	PolyI:C
chr12	111070872	+	Intronic	PolyI:C
chr13	3652309	+	Intronic	PolyI:C
chr13	3652324	+	Intronic	PolyI:C
chr13	3652325	+	Intronic	PolyI:C
chr13	3652353	+	Intronic	PolyI:C
chr13	3652368	+	Intronic	PolyI:C
chr13	3652370	+	Intronic	PolyI:C
chr13	3652371	+	Intronic	PolyI:C
chr13	3652375	+	Intronic	PolyI:C
chr13	9760675	-	Intronic	PolyI:C
chr13	9760697	-	Intronic	PolyI:C
chr13	9760700	-	Intronic	PolyI:C
chr13	9760701	-	Intronic	PolyI:C
chr13	9760712	-	Intronic	PolyI:C
chr13	9760720	-	Intronic	PolyI:C
chr13	9760721	-	Intronic	PolyI:C
chr13	9760725	-	Intronic	PolyI:C
chr13	9760748	-	Intronic	PolyI:C
chr13	9760753	-	Intronic	PolyI:C
chr13	9760762	-	Intronic	PolyI:C
chr13	9760763	-	Intronic	PolyI:C
chr13	9760764	-	Intronic	PolyI:C
chr13	21392338	-	Intronic	PolyI:C
chr13	21392342	-	Intronic	PolyI:C
chr13	21392360	-	Intronic	PolyI:C
chr13	21392375	-	Intronic	PolyI:C
chr13	21392406	-	Intronic	PolyI:C
chr13	21392420	-	Intronic	PolyI:C
chr13	21392424	-	Intronic	PolyI:C
chr13	21392445	-	Intronic	PolyI:C
chr13	21392446	-	Intronic	PolyI:C
chr13	21392472	-	Intronic	PolyI:C
chr13	55326548	-	Intronic	PolyI:C
chr13	55326554	-	Intronic	PolyI:C
chr13	55326596	-	Intronic	PolyI:C
chr13	55326600	-	Intronic	PolyI:C
chr13	55326605	-	Intronic	PolyI:C
chr13	55326611	-	Intronic	PolyI:C
chr13	55326615	-	Intronic	PolyI:C
chr13	55326616	-	Intronic	PolyI:C
chr13	55326617	-	Intronic	PolyI:C
chr13	55326619	-	Intronic	PolyI:C
chr13	55326653	-	Intronic	PolyI:C
chr13	55326659	-	Intronic	PolyI:C
chr13	55326670	-	Intronic	PolyI:C
chr13	55326673	-	Intronic	PolyI:C
chr13	55326679	-	Intronic	PolyI:C
chr13	60852859	-	Intronic	Control
chr13	60852860	-	Intronic	Control
chr13	60852868	-	Intronic	Control
chr13	60852869	-	Intronic	Control
chr13	60852881	-	Intronic	Control
chr13	60852891	-	Intronic	Control
chr13	60852933	-	Intronic	Control
chr13	60852943	-	Intronic	Control
chr13	60852944	-	Intronic	Control
chr13	60852946	-	Intronic	Control
chr13	60852951	-	Intronic	Control
chr13	60852957	-	Intronic	Control
chr13	67815719	-	Intronic	PolyI:C
chr13	67815721	-	Intronic	PolyI:C
chr13	67815752	-	Intronic	PolyI:C
chr13	67815754	-	Intronic	PolyI:C
chr13	67815763	-	Intronic	PolyI:C
chr13	67815771	-	Intronic	PolyI:C
chr13	67815789	-	Intronic	PolyI:C
chr13	67815796	-	Intronic	PolyI:C
chr13	67815797	-	Intronic	PolyI:C
chr13	97115154	+	Intronic	PolyI:C
chr13	97115165	+	Intronic	PolyI:C
chr13	97115175	+	Intronic	PolyI:C
chr13	97115187	+	Intronic	PolyI:C
chr13	97115197	+	Intronic	PolyI:C
chr13	97115207	+	Intronic	PolyI:C
chr13	97115220	+	Intronic	PolyI:C
chr13	97115224	+	Intronic	PolyI:C
chr13	97115251	+	Intronic	PolyI:C
chr14	48675935	-	Intronic	PolyI:C
chr14	48676002	-	Intronic	PolyI:C
chr14	48676012	-	Intronic	PolyI:C
chr14	48676035	-	Intronic	PolyI:C
chr14	48676036	-	Intronic	PolyI:C
chr14	48676039	-	Intronic	PolyI:C
chr14	48676050	-	Intronic	PolyI:C
chr14	48676053	-	Intronic	PolyI:C
chr14	48676070	-	Intronic	PolyI:C
chr14	48676081	-	Intronic	PolyI:C
chr14	52002034	-	Intronic	Control
chr14	52002040	-	Intronic	Control
chr14	52002041	-	Intronic	Control
chr14	52002042	-	Intronic	Control
chr14	52002061	-	Intronic	Control
chr14	52002064	-	Intronic	Control
chr14	52002074	-	Intronic	Control
chr14	52002084	-	Intronic	Control
chr14	52002108	-	Intronic	Control
chr14	52002117	-	Intronic	Control
chr14	52002122	-	Intronic	Control
chr14	52289160	+	Intronic	PolyI:C
chr14	52289161	+	Intronic	PolyI:C
chr14	52289180	+	Intronic	PolyI:C
chr14	52289186	+	Intronic	PolyI:C
chr14	52289191	+	Intronic	PolyI:C
chr14	52289199	+	Intronic	PolyI:C
chr14	52289210	+	Intronic	PolyI:C
chr14	52289220	+	Intronic	PolyI:C
chr14	52289223	+	Intronic	PolyI:C
chr14	52289224	+	Intronic	PolyI:C
chr14	52289229	+	Intronic	PolyI:C
chr14	52289239	+	Intronic	PolyI:C
chr14	55680472	+	Intronic	Control
chr14	55680484	+	Intronic	Control
chr14	55680489	+	Intronic	Control
chr14	55680495	+	Intronic	Control
chr14	55680500	+	Intronic	Control
chr14	55680502	+	Intronic	Control
chr14	55680503	+	Intronic	Control
chr14	55680518	+	Intronic	Control
chr14	55680528	+	Intronic	Control
chr14	55680530	+	Intronic	Control
chr14	55680531	+	Intronic	Control
chr14	55680550	+	Intronic	Control
chr14	55680559	+	Intronic	Control
chr14	55680565	+	Intronic	Control
chr14	55680572	+	Intronic	Control
chr14	55680580	+	Intronic	Control
chr14	55680581	+	Intronic	Control
chr14	55680587	+	Intronic	Control
chr14	86911610	-	Intronic	Control
chr14	86911639	-	Intronic	Control
chr14	86911641	-	Intronic	Control
chr14	86911645	-	Intronic	Control
chr14	86911657	-	Intronic	Control
chr14	86911663	-	Intronic	Control
chr14	86911664	-	Intronic	Control
chr14	86911673	-	Intronic	Control
chr14	86911677	-	Intronic	Control
chr14	86911678	-	Intronic	Control
chr14	86911696	-	Intronic	Control
chr14	86911697	-	Intronic	Control
chr14	86911705	-	Intronic	Control
chr14	86911710	-	Intronic	Control
chr14	86911716	-	Intronic	Control
chr14	86911717	-	Intronic	Control
chr14	86911718	-	Intronic	Control
chr14	86911721	-	Intronic	Control
chr14	86911722	-	Intronic	Control
chr14	86912093	-	Intronic	PolyI:C
chr14	86912097	-	Intronic	Common site
chr14	86912100	-	Intronic	Common site
chr14	86912101	-	Intronic	Common site
chr14	86912112	-	Intronic	PolyI:C
chr14	86912123	-	Intronic	PolyI:C
chr14	86912137	-	Intronic	PolyI:C
chr14	86912149	-	Intronic	Common site
chr14	86912155	-	Intronic	Common site
chr14	86912162	-	Intronic	Common site
chr14	86912186	-	Intronic	Common site
chr14	86912188	-	Intronic	Common site
chr14	86912213	-	Intronic	Common site
chr14	86912217	-	Intronic	Common site
chr15	59320703	+	Intronic	PolyI:C
chr15	59320726	+	Intronic	PolyI:C
chr15	59320727	+	Intronic	PolyI:C
chr15	59320730	+	Intronic	PolyI:C
chr15	59320737	+	Intronic	PolyI:C
chr15	59320738	+	Intronic	PolyI:C
chr15	59320769	+	Intronic	PolyI:C
chr15	59320779	+	Intronic	PolyI:C
chr15	78310304	-	Intronic	Control
chr15	78310327	-	Intronic	Control
chr15	78310329	-	Intronic	Control
chr15	78310360	-	Intronic	Control
chr15	78310368	-	Intronic	Control
chr15	78310369	-	Intronic	Control
chr15	78310384	-	Intronic	Control
chr15	78310389	-	Intronic	Control
chr15	78310390	-	Intronic	Control
chr15	78310393	-	Intronic	Control
chr15	78310406	-	Intronic	Control
chr15	78310411	-	Intronic	Control
chr15	78310412	-	Intronic	Control
chr15	78310419	-	Intronic	Control
chr15	78310423	-	Intronic	Control
chr15	78316592	-	Intronic	Control
chr15	78316593	-	Intronic	Control
chr15	78316599	-	Intronic	Control
chr15	78316615	-	Intronic	Control
chr15	78316623	-	Intronic	Control
chr15	78316646	-	Intronic	Control
chr15	78316673	-	Intronic	Control
chr15	78316683	-	Intronic	Control
chr15	78316687	-	Intronic	Control
chr15	78316695	-	Intronic	Control
chr15	78316696	-	Intronic	Control
chr15	89097228	-	Intronic	PolyI:C
chr15	89097232	-	Intronic	PolyI:C
chr15	89097236	-	Intronic	PolyI:C
chr15	89097252	-	Intronic	PolyI:C
chr15	89097283	-	Intronic	PolyI:C
chr15	89097319	-	Intronic	PolyI:C
chr15	89097332	-	Intronic	PolyI:C
chr15	89097348	-	Intronic	PolyI:C
chr15	99399003	+	Intronic	PolyI:C
chr15	99399010	+	Intronic	PolyI:C
chr15	99399022	+	Intronic	PolyI:C
chr15	99399032	+	Intronic	PolyI:C
chr15	99399042	+	Intronic	PolyI:C
chr15	99399052	+	Intronic	PolyI:C
chr15	99399072	+	Intronic	PolyI:C
chr15	99399092	+	Intronic	PolyI:C
chr16	10978977	-	Intronic	PolyI:C
chr16	10978985	-	Intronic	PolyI:C
chr16	10979023	-	Intronic	PolyI:C
chr16	10979029	-	Intronic	PolyI:C
chr16	10979030	-	Intronic	PolyI:C
chr16	10979031	-	Intronic	PolyI:C
chr16	10979040	-	Intronic	PolyI:C
chr16	10979057	-	Intronic	PolyI:C
chr16	10979060	-	Intronic	PolyI:C
chr16	10979064	-	Intronic	PolyI:C
chr16	10979068	-	Intronic	PolyI:C
chr16	10979073	-	Intronic	PolyI:C
chr16	10979074	-	Intronic	PolyI:C
chr16	10979090	-	Intronic	PolyI:C
chr16	10979094	-	Intronic	PolyI:C
chr16	10979097	-	Intronic	PolyI:C
chr16	10979101	-	Intronic	PolyI:C
chr16	46972974	-	Intronic	Control
chr16	46972975	-	Intronic	Control
chr16	46972981	-	Intronic	Control
chr16	46972982	-	Intronic	Control
chr16	46972990	-	Intronic	Control
chr16	46973001	-	Intronic	Control
chr16	46973029	-	Intronic	Control
chr16	46973079	-	Intronic	Control
chr16	46973083	-	Intronic	Control
chr16	87481868	-	Intronic	Control
chr16	87481880	-	Intronic	Control
chr16	87481896	-	Intronic	Control
chr16	87481900	-	Intronic	Control
chr16	87481907	-	Intronic	Control
chr16	87481913	-	Intronic	Control
chr16	87481914	-	Intronic	Control
chr16	87481918	-	Intronic	Control
chr16	87481942	-	Intronic	Control
chr16	87481946	-	Intronic	Control
chr16	87481949	-	Intronic	Control
chr16	87481963	-	Intronic	Control
chr16	87481969	-	Intronic	Control
chr16	87481972	-	Intronic	Control
chr16	87481973	-	Intronic	Control
chr16	87481974	-	Intronic	Control
chr16	87481987	-	Intronic	Control
chr16	87481988	-	Intronic	Control
chr16	87481995	-	Intronic	Control
chr16	87482009	-	Intronic	Control
chr16	87482013	-	Intronic	Control
chr16	87484118	+	Intronic	PolyI:C
chr16	87484152	+	Intronic	PolyI:C
chr16	87484158	+	Intronic	PolyI:C
chr16	87484167	+	Intronic	PolyI:C
chr16	87484194	+	Intronic	PolyI:C
chr16	87484196	+	Intronic	PolyI:C
chr16	87484222	+	Intronic	PolyI:C
chr16	87484232	+	Intronic	PolyI:C
chr16	87484245	+	Intronic	PolyI:C
chr16	87484249	+	Intronic	PolyI:C
chr16	91692499	+	Intronic	PolyI:C
chr16	91692517	+	Intronic	PolyI:C
chr16	91692523	+	Intronic	PolyI:C
chr16	91692530	+	Intronic	PolyI:C
chr16	91692531	+	Intronic	PolyI:C
chr16	91692534	+	Intronic	PolyI:C
chr16	91692538	+	Intronic	PolyI:C
chr16	91692544	+	Intronic	PolyI:C
chr16	91692547	+	Intronic	PolyI:C
chr16	91692558	+	Intronic	PolyI:C
chr16	91692566	+	Intronic	PolyI:C
chr16	91692571	+	Intronic	PolyI:C
chr16	91692572	+	Intronic	PolyI:C
chr16	91692576	+	Intronic	PolyI:C
chr16	91692577	+	Intronic	PolyI:C
chr16	91692581	+	Intronic	PolyI:C
chr16	91692584	+	Intronic	PolyI:C
chr16	91692591	+	Intronic	PolyI:C
chr16	91692592	+	Intronic	PolyI:C
chr16	93904562	+	Intronic	PolyI:C
chr16	93904580	+	Intronic	PolyI:C
chr16	93904591	+	Intronic	PolyI:C
chr16	93904601	+	Intronic	PolyI:C
chr16	93904603	+	Intronic	PolyI:C
chr16	93904650	+	Intronic	PolyI:C
chr16	93904651	+	Intronic	PolyI:C
chr16	93904660	+	Intronic	PolyI:C
chr16	98015237	-	Intronic	PolyI:C
chr16	98015238	-	Intronic	PolyI:C
chr16	98015250	-	Intronic	PolyI:C
chr16	98015256	-	Intronic	PolyI:C
chr16	98015265	-	Intronic	PolyI:C
chr16	98015300	-	Intronic	PolyI:C
chr16	98015302	-	Intronic	PolyI:C
chr16	98015307	-	Intronic	PolyI:C
chr17	6123016	+	Intronic	PolyI:C
chr17	6123033	+	Intronic	PolyI:C
chr17	6123047	+	Intronic	PolyI:C
chr17	6123057	+	Intronic	PolyI:C
chr17	6123078	+	Intronic	PolyI:C
chr17	6123082	+	Intronic	PolyI:C
chr17	6123086	+	Intronic	PolyI:C
chr17	6123112	+	Intronic	PolyI:C
chr17	6123129	+	Intronic	PolyI:C
chr17	6123130	+	Intronic	PolyI:C
chr17	15522187	+	Intronic	PolyI:C
chr17	15522206	+	Intronic	PolyI:C
chr17	15522207	+	Intronic	PolyI:C
chr17	15522208	+	Intronic	PolyI:C
chr17	15522211	+	Intronic	PolyI:C
chr17	15522214	+	Intronic	PolyI:C
chr17	15522220	+	Intronic	PolyI:C
chr17	15522227	+	Intronic	PolyI:C
chr17	15522231	+	Intronic	PolyI:C
chr17	15522272	+	Intronic	PolyI:C
chr17	32047104	+	Intronic	PolyI:C
chr17	32047105	+	Intronic	PolyI:C
chr17	32047149	+	Intronic	PolyI:C
chr17	32047150	+	Intronic	PolyI:C
chr17	32047151	+	Intronic	PolyI:C
chr17	32047160	+	Intronic	PolyI:C
chr17	32047169	+	Intronic	PolyI:C
chr17	32047174	+	Intronic	PolyI:C
chr17	33913054	+	Intronic	PolyI:C
chr17	33913064	+	Intronic	PolyI:C
chr17	33913076	+	Intronic	PolyI:C
chr17	33913086	+	Intronic	PolyI:C
chr17	33913096	+	Intronic	PolyI:C
chr17	33913106	+	Intronic	PolyI:C
chr17	33913126	+	Intronic	PolyI:C
chr17	33913145	+	Intronic	PolyI:C
chr17	33913146	+	Intronic	PolyI:C
chr17	33913153	+	Intronic	PolyI:C
chr17	33913162	+	Intronic	PolyI:C
chr17	35366963	+	Intronic	PolyI:C
chr17	35366965	+	Intronic	PolyI:C
chr17	35367000	+	Intronic	PolyI:C
chr17	35367002	+	Intronic	PolyI:C
chr17	35367008	+	Intronic	PolyI:C
chr17	35367009	+	Intronic	PolyI:C
chr17	35367020	+	Intronic	PolyI:C
chr17	35367059	+	Intronic	PolyI:C
chr17	46937729	-	Intronic	PolyI:C
chr17	46937764	-	Intronic	PolyI:C
chr17	46937792	-	Intronic	PolyI:C
chr17	46937794	-	Intronic	PolyI:C
chr17	46937796	-	Intronic	PolyI:C
chr17	46937806	-	Intronic	PolyI:C
chr17	46937813	-	Intronic	PolyI:C
chr17	46937817	-	Intronic	PolyI:C
chr17	46937833	-	Intronic	PolyI:C
chr17	79857649	-	Intronic	PolyI:C
chr17	79857652	-	Intronic	PolyI:C
chr17	79857664	-	Intronic	PolyI:C
chr17	79857707	-	Intronic	PolyI:C
chr17	79857714	-	Intronic	PolyI:C
chr17	79857736	-	Intronic	PolyI:C
chr17	79857746	-	Intronic	PolyI:C
chr17	79857747	-	Intronic	PolyI:C
chr17	79857748	-	Intronic	PolyI:C
chr17	79857758	-	Intronic	PolyI:C
chr18	9328794	-	Intronic	PolyI:C
chr18	9328796	-	Intronic	PolyI:C
chr18	9328801	-	Intronic	PolyI:C
chr18	9328803	-	Intronic	PolyI:C
chr18	9328821	-	Intronic	PolyI:C
chr18	9328824	-	Intronic	PolyI:C
chr18	9328826	-	Intronic	PolyI:C
chr18	9328854	-	Intronic	PolyI:C
chr18	9328855	-	Intronic	PolyI:C
chr18	9328862	-	Intronic	PolyI:C
chr18	9328863	-	Intronic	PolyI:C
chr18	9996906	-	Intronic	Control
chr18	9996922	-	Intronic	Control
chr18	9996926	-	Intronic	Control
chr18	9996931	-	Intronic	Control
chr18	9996935	-	Intronic	Control
chr18	9996939	-	Intronic	Control
chr18	9996946	-	Intronic	Control
chr18	9996951	-	Intronic	Control
chr18	9996958	-	Intronic	Control
chr18	9996994	-	Intronic	Control
chr18	9997012	-	Intronic	Control
chr18	9997014	-	Intronic	Control
chr18	9997016	-	Intronic	Control
chr18	35497547	-	Intronic	PolyI:C
chr18	35497564	-	Intronic	PolyI:C
chr18	35497588	-	Intronic	PolyI:C
chr18	35497591	-	Intronic	PolyI:C
chr18	35497608	-	Intronic	PolyI:C
chr18	35497618	-	Intronic	PolyI:C
chr18	35497628	-	Intronic	PolyI:C
chr18	35497631	-	Intronic	PolyI:C
chr18	35497650	-	Intronic	PolyI:C
chr19	7036118	-	Intronic	PolyI:C
chr19	7036122	-	Intronic	PolyI:C
chr19	7036123	-	Intronic	PolyI:C
chr19	7036124	-	Intronic	PolyI:C
chr19	7036142	-	Intronic	PolyI:C
chr19	7036145	-	Intronic	PolyI:C
chr19	7036149	-	Intronic	PolyI:C
chr19	7036150	-	Intronic	PolyI:C
chr19	7036161	-	Intronic	PolyI:C
chr19	7036162	-	Intronic	PolyI:C
chr19	7036165	-	Intronic	PolyI:C
chr19	7036172	-	Intronic	PolyI:C
chr19	7036182	-	Intronic	PolyI:C
chr19	7036194	-	Intronic	PolyI:C
chr19	7036204	-	Intronic	PolyI:C
chr19	7036211	-	Intronic	PolyI:C
chr19	7036214	-	Intronic	PolyI:C
chr19	45525510	+	Intronic	PolyI:C
chr19	45525511	+	Intronic	PolyI:C
chr19	45525549	+	Intronic	PolyI:C
chr19	45525556	+	Intronic	PolyI:C
chr19	45525561	+	Intronic	PolyI:C
chr19	45525578	+	Intronic	PolyI:C
chr19	45525580	+	Intronic	PolyI:C
chr19	45525581	+	Intronic	PolyI:C
chr19	45525582	+	Intronic	PolyI:C
chr19	45525604	+	Intronic	PolyI:C
chr2	5019843	-	Intronic	Control
chr2	5019847	-	Intronic	Control
chr2	5019876	-	Intronic	Control
chr2	5019877	-	Intronic	Control
chr2	5019878	-	Intronic	Control
chr2	5019879	-	Intronic	Control
chr2	5019880	-	Intronic	Control
chr2	5019884	-	Intronic	Control
chr2	5019887	-	Intronic	Control
chr2	5019890	-	Intronic	Control
chr2	5019923	-	Intronic	Control
chr2	5019930	-	Intronic	Control
chr2	5019931	-	Intronic	Control
chr2	5019936	-	Intronic	Control
chr2	5019940	-	Intronic	Control
chr2	5019946	-	Intronic	Control
chr2	5019951	-	Intronic	Control
chr2	5019952	-	Intronic	Control
chr2	5019963	-	Intronic	Control
chr2	5019966	-	Intronic	Control
chr2	5019967	-	Intronic	Control
chr2	5019969	-	Intronic	Control
chr2	5019971	-	Intronic	Control
chr2	5019975	-	Intronic	Control
chr2	5019978	-	Intronic	Control
chr2	5019979	-	Intronic	Control
chr2	5019981	-	Intronic	Control
chr2	5019983	-	Intronic	Control
chr2	5019989	-	Intronic	Control
chr2	5019990	-	Intronic	Control
chr2	5019994	-	Intronic	Control
chr2	5020002	-	Intronic	Control
chr2	5020003	-	Intronic	Control
chr2	5021239	-	Intronic	Control
chr2	18164307	+	Intronic	PolyI:C
chr2	18164319	+	Intronic	PolyI:C
chr2	18164327	+	Intronic	PolyI:C
chr2	18164338	+	Intronic	PolyI:C
chr2	18164344	+	Intronic	PolyI:C
chr2	18164389	+	Intronic	PolyI:C
chr2	18164408	+	Intronic	PolyI:C
chr2	18164441	+	Intronic	PolyI:C
chr2	26382407	-	Intronic	PolyI:C
chr2	26382408	-	Intronic	PolyI:C
chr2	26382413	-	Intronic	PolyI:C
chr2	26382431	-	Intronic	PolyI:C
chr2	26382437	-	Intronic	PolyI:C
chr2	26382441	-	Intronic	PolyI:C
chr2	26382448	-	Intronic	PolyI:C
chr2	26382473	-	Intronic	PolyI:C
chr2	26382479	-	Intronic	PolyI:C
chr2	26382489	-	Intronic	PolyI:C
chr2	26382530	-	Intronic	PolyI:C
chr2	38641560	-	Intronic	PolyI:C
chr2	38641581	-	Intronic	PolyI:C
chr2	38641585	-	Intronic	PolyI:C
chr2	38641589	-	Intronic	PolyI:C
chr2	38641592	-	Intronic	PolyI:C
chr2	38641601	-	Intronic	PolyI:C
chr2	38641602	-	Intronic	PolyI:C
chr2	38641611	-	Intronic	PolyI:C
chr2	38641616	-	Intronic	PolyI:C
chr2	38641624	-	Intronic	PolyI:C
chr2	38641627	-	Intronic	PolyI:C
chr2	38641629	-	Intronic	PolyI:C
chr2	38641642	-	Intronic	PolyI:C
chr2	38641659	-	Intronic	PolyI:C
chr2	38641664	-	Intronic	PolyI:C
chr2	38641666	-	Intronic	PolyI:C
chr2	38641676	-	Intronic	PolyI:C
chr2	38641681	-	Intronic	PolyI:C
chr2	69748061	+	Intronic	PolyI:C
chr2	69748070	+	Intronic	PolyI:C
chr2	69748079	+	Intronic	PolyI:C
chr2	69748093	+	Intronic	PolyI:C
chr2	69748095	+	Intronic	PolyI:C
chr2	69748099	+	Intronic	PolyI:C
chr2	69748137	+	Intronic	PolyI:C
chr2	69748140	+	Intronic	PolyI:C
chr2	69748146	+	Intronic	PolyI:C
chr2	69748147	+	Intronic	PolyI:C
chr2	69748149	+	Intronic	PolyI:C
chr2	69748161	+	Intronic	PolyI:C
chr2	91375202	-	Intronic	Control
chr2	91375213	-	Intronic	Control
chr2	91375239	-	Intronic	Control
chr2	91375241	-	Intronic	Control
chr2	91375247	-	Intronic	Control
chr2	91375249	-	Intronic	Control
chr2	91375278	-	Intronic	Control
chr2	91375290	-	Intronic	Control
chr2	91375295	-	Intronic	Control
chr2	91375304	-	Intronic	Control
chr2	91375311	-	Intronic	Control
chr2	132242865	-	Intronic	PolyI:C
chr2	132242876	-	Intronic	PolyI:C
chr2	132242896	-	Intronic	PolyI:C
chr2	132242897	-	Intronic	PolyI:C
chr2	132242925	-	Intronic	PolyI:C
chr2	132242927	-	Intronic	PolyI:C
chr2	132242940	-	Intronic	PolyI:C
chr2	132242958	-	Intronic	PolyI:C
chr2	144256673	-	Intronic	PolyI:C
chr2	144256677	-	Intronic	PolyI:C
chr2	144256682	-	Intronic	PolyI:C
chr2	144256685	-	Intronic	PolyI:C
chr2	144256694	-	Intronic	PolyI:C
chr2	144256707	-	Intronic	PolyI:C
chr2	144256725	-	Intronic	PolyI:C
chr2	144256732	-	Intronic	PolyI:C
chr2	144256736	-	Intronic	PolyI:C
chr2	144256741	-	Intronic	PolyI:C
chr2	144256748	-	Intronic	PolyI:C
chr2	144256751	-	Intronic	PolyI:C
chr2	144256758	-	Intronic	PolyI:C
chr2	144256761	-	Intronic	PolyI:C
chr2	144256764	-	Intronic	PolyI:C
chr2	144256766	-	Intronic	PolyI:C
chr2	154355670	+	Intronic	PolyI:C
chr2	154355682	+	Intronic	PolyI:C
chr2	154355683	+	Intronic	PolyI:C
chr2	154355699	+	Intronic	PolyI:C
chr2	154355705	+	Intronic	PolyI:C
chr2	154355719	+	Intronic	PolyI:C
chr2	154355743	+	Intronic	PolyI:C
chr2	154355773	+	Intronic	PolyI:C
chr2	154883082	-	Intronic	PolyI:C
chr2	154883112	-	Intronic	PolyI:C
chr2	154883124	-	Intronic	PolyI:C
chr2	154883127	-	Intronic	PolyI:C
chr2	154883134	-	Intronic	PolyI:C
chr2	154883145	-	Intronic	PolyI:C
chr2	154883147	-	Intronic	PolyI:C
chr2	154883167	-	Intronic	PolyI:C
chr2	154883179	-	Intronic	PolyI:C
chr2	155960481	+	Intronic	PolyI:C
chr2	155960498	+	Intronic	PolyI:C
chr2	155960515	+	Intronic	PolyI:C
chr2	155960538	+	Intronic	PolyI:C
chr2	155960542	+	Intronic	PolyI:C
chr2	155960554	+	Intronic	PolyI:C
chr2	155960559	+	Intronic	PolyI:C
chr2	155960572	+	Intronic	PolyI:C
chr2	155960579	+	Intronic	PolyI:C
chr2	155960580	+	Intronic	PolyI:C
chr2	164769032	-	Intronic	PolyI:C
chr2	164769068	-	Intronic	PolyI:C
chr2	164769088	-	Intronic	PolyI:C
chr2	164769096	-	Intronic	PolyI:C
chr2	164769106	-	Intronic	PolyI:C
chr2	164769115	-	Intronic	PolyI:C
chr2	164769116	-	Intronic	PolyI:C
chr2	164769117	-	Intronic	PolyI:C
chr2	164769131	-	Intronic	PolyI:C
chr2	178031793	-	Intronic	PolyI:C
chr2	178032656	-	Intronic	PolyI:C
chr2	178032658	-	Intronic	PolyI:C
chr2	178032684	-	Intronic	PolyI:C
chr2	178032700	-	Intronic	PolyI:C
chr2	178032716	-	Intronic	PolyI:C
chr2	178032719	-	Intronic	PolyI:C
chr2	178032720	-	Intronic	PolyI:C
chr2	178032738	-	Intronic	PolyI:C
chr2	178032747	-	Intronic	PolyI:C
chr2	178032754	-	Intronic	PolyI:C
chr2	178032756	-	Intronic	PolyI:C
chr2	178032789	-	Intronic	PolyI:C
chr3	4292883	+	Intronic	Control
chr3	4292890	+	Intronic	Control
chr3	4292900	+	Intronic	Control
chr3	4292902	+	Intronic	Control
chr3	4292922	+	Intronic	Control
chr3	4292960	+	Intronic	Control
chr3	4292963	+	Intronic	Control
chr3	4292984	+	Intronic	Control
chr3	32878187	+	Intronic	PolyI:C
chr3	32878216	+	Intronic	PolyI:C
chr3	32878225	+	Intronic	PolyI:C
chr3	32878226	+	Intronic	PolyI:C
chr3	32878238	+	Intronic	PolyI:C
chr3	32878239	+	Intronic	PolyI:C
chr3	32878254	+	Intronic	PolyI:C
chr3	32878257	+	Intronic	PolyI:C
chr3	32878259	+	Intronic	PolyI:C
chr3	32878262	+	Intronic	PolyI:C
chr3	32878281	+	Intronic	PolyI:C
chr3	32878292	+	Intronic	PolyI:C
chr3	32878302	+	Intronic	PolyI:C
chr3	62481689	-	Intronic	PolyI:C
chr3	62481692	-	Intronic	PolyI:C
chr3	62481699	-	Intronic	PolyI:C
chr3	62481703	-	Intronic	PolyI:C
chr3	62481725	-	Intronic	PolyI:C
chr3	62481727	-	Intronic	PolyI:C
chr3	62481731	-	Intronic	PolyI:C
chr3	62481733	-	Intronic	PolyI:C
chr3	62481737	-	Intronic	PolyI:C
chr3	62481743	-	Intronic	PolyI:C
chr3	62481745	-	Intronic	PolyI:C
chr3	62481779	-	Intronic	PolyI:C
chr3	62481783	-	Intronic	PolyI:C
chr3	62481787	-	Intronic	PolyI:C
chr3	88331145	+	Intronic	Control
chr3	88331164	+	Intronic	Control
chr3	88331169	+	Intronic	Control
chr3	88331184	+	Intronic	Control
chr3	88331199	+	Intronic	Control
chr3	88331200	+	Intronic	Control
chr3	88331201	+	Intronic	Control
chr3	88331206	+	Intronic	Control
chr3	88331209	+	Intronic	Control
chr3	88331210	+	Intronic	Control
chr3	88331217	+	Intronic	Control
chr3	88331225	+	Intronic	Control
chr3	88331248	+	Intronic	Control
chr3	95282461	-	Intronic	PolyI:C
chr3	95282462	-	Intronic	PolyI:C
chr3	95282466	-	Intronic	PolyI:C
chr3	95282478	-	Intronic	PolyI:C
chr3	95282480	-	Intronic	PolyI:C
chr3	95282489	-	Intronic	PolyI:C
chr3	95282499	-	Intronic	PolyI:C
chr3	95282500	-	Intronic	PolyI:C
chr3	95282511	-	Intronic	PolyI:C
chr3	95282512	-	Intronic	PolyI:C
chr3	95282519	-	Intronic	PolyI:C
chr3	95282520	-	Intronic	PolyI:C
chr3	95282525	-	Intronic	PolyI:C
chr3	95282526	-	Intronic	PolyI:C
chr3	95282538	-	Intronic	PolyI:C
chr3	95282548	-	Intronic	PolyI:C
chr3	95282559	-	Intronic	PolyI:C
chr3	95282560	-	Intronic	PolyI:C
chr3	95282568	-	Intronic	PolyI:C
chr3	95282578	-	Intronic	PolyI:C
chr3	95282590	-	Intronic	PolyI:C
chr3	95282591	-	Intronic	PolyI:C
chr3	103942277	+	Intronic	PolyI:C
chr3	103942284	+	Intronic	PolyI:C
chr3	103942285	+	Intronic	PolyI:C
chr3	103942286	+	Intronic	PolyI:C
chr3	103942287	+	Intronic	PolyI:C
chr3	103942290	+	Intronic	PolyI:C
chr3	103942294	+	Intronic	PolyI:C
chr3	103942295	+	Intronic	PolyI:C
chr3	103942296	+	Intronic	PolyI:C
chr3	103942313	+	Intronic	PolyI:C
chr3	103942317	+	Intronic	PolyI:C
chr3	103942321	+	Intronic	PolyI:C
chr3	103942325	+	Intronic	PolyI:C
chr3	103942359	+	Intronic	PolyI:C
chr3	103942360	+	Intronic	PolyI:C
chr3	103942365	+	Intronic	PolyI:C
chr3	103942371	+	Intronic	PolyI:C
chr3	103942375	+	Intronic	PolyI:C
chr3	103942376	+	Intronic	PolyI:C
chr3	103942382	+	Intronic	PolyI:C
chr3	103942383	+	Intronic	PolyI:C
chr3	103942392	+	Intronic	PolyI:C
chr3	103942397	+	Intronic	PolyI:C
chr3	121430308	+	Intronic	PolyI:C
chr3	121430318	+	Intronic	PolyI:C
chr3	121430337	+	Intronic	PolyI:C
chr3	121430350	+	Intronic	PolyI:C
chr3	121430363	+	Intronic	PolyI:C
chr3	121430364	+	Intronic	PolyI:C
chr3	121430394	+	Intronic	PolyI:C
chr3	121430405	+	Intronic	PolyI:C
chr3	121430406	+	Intronic	PolyI:C
chr3	121430424	+	Intronic	PolyI:C
chr3	144456861	-	Intronic	PolyI:C
chr3	144456872	-	Intronic	PolyI:C
chr3	144456909	-	Intronic	PolyI:C
chr3	144456921	-	Intronic	PolyI:C
chr3	144456922	-	Intronic	PolyI:C
chr3	144456932	-	Intronic	PolyI:C
chr3	144456934	-	Intronic	PolyI:C
chr3	144456940	-	Intronic	PolyI:C
chr4	25544701	-	Intronic	Control
chr4	25544726	-	Intronic	Control
chr4	25544738	-	Intronic	Control
chr4	25544773	-	Intronic	Control
chr4	25544774	-	Intronic	Control
chr4	25544777	-	Intronic	Control
chr4	25544806	-	Intronic	Control
chr4	25544813	-	Intronic	Control
chr4	25544820	-	Intronic	Control
chr4	86840321	+	Intronic	PolyI:C
chr4	86840328	+	Intronic	PolyI:C
chr4	86840350	+	Intronic	PolyI:C
chr4	86840360	+	Intronic	PolyI:C
chr4	86840370	+	Intronic	PolyI:C
chr4	86840372	+	Intronic	PolyI:C
chr4	86840384	+	Intronic	PolyI:C
chr4	86840410	+	Intronic	PolyI:C
chr4	86840414	+	Intronic	PolyI:C
chr4	86840431	+	Intronic	PolyI:C
chr4	86840435	+	Intronic	PolyI:C
chr4	100985890	+	Intronic	PolyI:C
chr4	100985909	+	Intronic	PolyI:C
chr4	100985926	+	Intronic	PolyI:C
chr4	100985964	+	Intronic	PolyI:C
chr4	100985965	+	Intronic	PolyI:C
chr4	100985966	+	Intronic	PolyI:C
chr4	100985969	+	Intronic	PolyI:C
chr4	100985982	+	Intronic	PolyI:C
chr4	100985989	+	Intronic	PolyI:C
chr4	120945892	-	Intronic	Control
chr4	120945893	-	Intronic	Control
chr4	120945934	-	Intronic	Control
chr4	120945947	-	Intronic	Control
chr4	120945956	-	Intronic	Control
chr4	120945961	-	Intronic	Control
chr4	120945962	-	Intronic	Control
chr4	120945998	-	Intronic	Control
chr4	120945999	-	Intronic	Control
chr4	133656025	-	Intronic	Control
chr4	133656035	-	Intronic	Control
chr4	133656036	-	Intronic	Control
chr4	133656053	-	Intronic	Control
chr4	133656090	-	Intronic	Control
chr4	133656094	-	Intronic	Control
chr4	133656099	-	Intronic	Control
chr4	133656100	-	Intronic	Control
chr4	136005208	+	Intronic	PolyI:C
chr4	136005224	+	Intronic	PolyI:C
chr4	136005225	+	Intronic	PolyI:C
chr4	136005234	+	Intronic	PolyI:C
chr4	136005252	+	Intronic	PolyI:C
chr4	136005268	+	Intronic	PolyI:C
chr4	136005282	+	Intronic	PolyI:C
chr4	136005317	+	Intronic	PolyI:C
chr4	154918404	-	Intronic	Control
chr4	154918414	-	Intronic	Control
chr4	154918420	-	Intronic	Control
chr4	154918439	-	Intronic	Control
chr4	154918440	-	Intronic	Control
chr4	154918443	-	Intronic	Control
chr4	154918458	-	Intronic	Control
chr4	154918459	-	Intronic	Control
chr4	154918473	-	Intronic	Control
chr4	154918487	-	Intronic	Control
chr4	154918502	-	Intronic	Control
chr4	154918503	-	Intronic	Control
chr4	154918513	-	Intronic	Control
chr5	23749536	-	Intronic	PolyI:C
chr5	23749548	-	Intronic	PolyI:C
chr5	23749552	-	Intronic	PolyI:C
chr5	23749557	-	Intronic	PolyI:C
chr5	23749605	-	Intronic	PolyI:C
chr5	23749611	-	Intronic	PolyI:C
chr5	23749617	-	Intronic	PolyI:C
chr5	23749634	-	Intronic	PolyI:C
chr5	32711069	-	Intronic	PolyI:C
chr5	32711070	-	Intronic	PolyI:C
chr5	32711097	-	Intronic	PolyI:C
chr5	32711116	-	Intronic	PolyI:C
chr5	32711120	-	Intronic	PolyI:C
chr5	32711121	-	Intronic	PolyI:C
chr5	32711123	-	Intronic	PolyI:C
chr5	32711134	-	Intronic	PolyI:C
chr5	32711136	-	Intronic	PolyI:C
chr5	32711151	-	Intronic	PolyI:C
chr5	32711156	-	Intronic	PolyI:C
chr5	32711161	-	Intronic	PolyI:C
chr5	32711163	-	Intronic	PolyI:C
chr5	65258761	-	Intronic	Control
chr5	65258771	-	Intronic	Control
chr5	65258813	-	Intronic	Control
chr5	65258833	-	Intronic	Control
chr5	65258834	-	Intronic	Control
chr5	65258841	-	Intronic	Control
chr5	65258844	-	Intronic	Control
chr5	65258861	-	Intronic	Control
chr5	65258863	-	Intronic	Control
chr5	76880832	+	Intronic	PolyI:C
chr5	76880837	+	Intronic	PolyI:C
chr5	76880850	+	Intronic	PolyI:C
chr5	76880857	+	Intronic	PolyI:C
chr5	76880858	+	Intronic	PolyI:C
chr5	76880863	+	Intronic	PolyI:C
chr5	76880894	+	Intronic	PolyI:C
chr5	76880899	+	Intronic	PolyI:C
chr5	76880900	+	Intronic	PolyI:C
chr5	76880909	+	Intronic	PolyI:C
chr5	76880915	+	Intronic	PolyI:C
chr5	76880919	+	Intronic	PolyI:C
chr5	76880922	+	Intronic	PolyI:C
chr5	76880929	+	Intronic	PolyI:C
chr5	76880942	+	Intronic	PolyI:C
chr5	76880959	+	Intronic	PolyI:C
chr5	76880962	+	Intronic	PolyI:C
chr5	76880966	+	Intronic	PolyI:C
chr5	76880969	+	Intronic	PolyI:C
chr5	108229381	+	Intronic	PolyI:C
chr5	108229392	+	Intronic	PolyI:C
chr5	108229413	+	Intronic	PolyI:C
chr5	108229416	+	Intronic	PolyI:C
chr5	108229417	+	Intronic	PolyI:C
chr5	108229418	+	Intronic	PolyI:C
chr5	108229429	+	Intronic	PolyI:C
chr5	108229476	+	Intronic	PolyI:C
chr5	108229482	+	Intronic	PolyI:C
chr5	108229485	+	Intronic	PolyI:C
chr5	108229500	+	Intronic	PolyI:C
chr5	113772287	-	Intronic	PolyI:C
chr5	113772288	-	Intronic	PolyI:C
chr5	113772293	-	Intronic	PolyI:C
chr5	113772294	-	Intronic	PolyI:C
chr5	113772325	-	Intronic	PolyI:C
chr5	113772326	-	Intronic	PolyI:C
chr5	113772329	-	Intronic	PolyI:C
chr5	113772348	-	Intronic	PolyI:C
chr5	113772349	-	Intronic	PolyI:C
chr5	113772355	-	Intronic	PolyI:C
chr5	113772356	-	Intronic	PolyI:C
chr5	113772359	-	Intronic	PolyI:C
chr5	113772369	-	Intronic	PolyI:C
chr5	113772392	-	Intronic	PolyI:C
chr5	113772393	-	Intronic	PolyI:C
chr5	113772408	-	Intronic	PolyI:C
chr5	113772409	-	Intronic	PolyI:C
chr5	113772410	-	Intronic	PolyI:C
chr5	113772412	-	Intronic	PolyI:C
chr5	113772413	-	Intronic	PolyI:C
chr5	113772416	-	Intronic	PolyI:C
chr5	113772417	-	Intronic	PolyI:C
chr5	113772422	-	Intronic	PolyI:C
chr5	115151839	-	Intronic	PolyI:C
chr5	115151842	-	Intronic	PolyI:C
chr5	115151873	-	Intronic	PolyI:C
chr5	115151882	-	Intronic	PolyI:C
chr5	115151895	-	Intronic	PolyI:C
chr5	115151897	-	Intronic	PolyI:C
chr5	115151911	-	Intronic	PolyI:C
chr5	115151913	-	Intronic	PolyI:C
chr5	115151914	-	Intronic	PolyI:C
chr5	115151917	-	Intronic	PolyI:C
chr5	115151927	-	Intronic	PolyI:C
chr5	115151937	-	Intronic	PolyI:C
chr5	115151940	-	Intronic	PolyI:C
chr5	115151956	-	Intronic	PolyI:C
chr5	115151963	-	Intronic	PolyI:C
chr5	115151971	-	Intronic	PolyI:C
chr5	115285606	+	Intronic	PolyI:C
chr5	115285610	+	Intronic	PolyI:C
chr5	115285613	+	Intronic	PolyI:C
chr5	115285619	+	Intronic	PolyI:C
chr5	115285620	+	Intronic	PolyI:C
chr5	115285634	+	Intronic	PolyI:C
chr5	115285642	+	Intronic	PolyI:C
chr5	115285652	+	Intronic	PolyI:C
chr5	115285662	+	Intronic	PolyI:C
chr5	115285672	+	Intronic	PolyI:C
chr5	123611357	-	Intronic	PolyI:C
chr5	123611361	-	Intronic	PolyI:C
chr5	123611367	-	Intronic	PolyI:C
chr5	123611374	-	Intronic	PolyI:C
chr5	123611379	-	Intronic	PolyI:C
chr5	123611395	-	Intronic	PolyI:C
chr5	123611413	-	Intronic	PolyI:C
chr5	123611418	-	Intronic	PolyI:C
chr5	123611433	-	Intronic	PolyI:C
chr5	123611435	-	Intronic	PolyI:C
chr5	123611445	-	Intronic	PolyI:C
chr5	123611456	-	Intronic	PolyI:C
chr5	124567689	-	Intronic	PolyI:C
chr5	124567690	-	Intronic	PolyI:C
chr5	124567694	-	Intronic	PolyI:C
chr5	124567709	-	Intronic	PolyI:C
chr5	124567731	-	Intronic	PolyI:C
chr5	124567753	-	Intronic	PolyI:C
chr5	124567759	-	Intronic	PolyI:C
chr5	124567761	-	Intronic	PolyI:C
chr5	125412546	-	Intronic	Control
chr5	125412552	-	Intronic	Control
chr5	125412558	-	Intronic	Control
chr5	125412560	-	Intronic	Control
chr5	125412575	-	Intronic	Control
chr5	125412581	-	Intronic	Control
chr5	125412594	-	Intronic	Control
chr5	125412597	-	Intronic	Control
chr5	125412620	-	Intronic	Control
chr5	125412648	-	Intronic	Control
chr5	125412653	-	Intronic	Control
chr5	127510128	+	Intronic	PolyI:C
chr5	127510129	+	Intronic	PolyI:C
chr5	127510162	+	Intronic	PolyI:C
chr5	127510194	+	Intronic	PolyI:C
chr5	127510201	+	Intronic	PolyI:C
chr5	127510202	+	Intronic	PolyI:C
chr5	127510212	+	Intronic	PolyI:C
chr5	127510237	+	Intronic	PolyI:C
chr6	66540707	+	Intronic	PolyI:C
chr6	66540755	+	Intronic	PolyI:C
chr6	120357555	-	Intronic	PolyI:C
chr6	120357561	-	Intronic	PolyI:C
chr6	120357574	-	Intronic	PolyI:C
chr6	120357578	-	Intronic	PolyI:C
chr6	120357584	-	Intronic	PolyI:C
chr6	120357585	-	Intronic	PolyI:C
chr6	120357591	-	Intronic	PolyI:C
chr6	120357592	-	Intronic	PolyI:C
chr6	120357601	-	Intronic	PolyI:C
chr6	120357602	-	Intronic	PolyI:C
chr6	120357603	-	Intronic	PolyI:C
chr6	120357604	-	Intronic	PolyI:C
chr6	120357611	-	Intronic	PolyI:C
chr6	120357617	-	Intronic	PolyI:C
chr6	120357622	-	Intronic	PolyI:C
chr6	120357627	-	Intronic	PolyI:C
chr6	120357631	-	Intronic	PolyI:C
chr6	120357633	-	Intronic	PolyI:C
chr6	120357634	-	Intronic	PolyI:C
chr6	120357635	-	Intronic	PolyI:C
chr6	120357640	-	Intronic	PolyI:C
chr6	120357641	-	Intronic	PolyI:C
chr6	120357651	-	Intronic	PolyI:C
chr6	120357658	-	Intronic	PolyI:C
chr6	120357667	-	Intronic	PolyI:C
chr6	120357671	-	Intronic	PolyI:C
chr6	120357696	-	Intronic	PolyI:C
chr6	120357697	-	Intronic	PolyI:C
chr6	122739234	-	Intronic	PolyI:C
chr6	122739242	-	Intronic	PolyI:C
chr6	122739274	-	Intronic	PolyI:C
chr6	122739290	-	Intronic	PolyI:C
chr6	122739300	-	Intronic	PolyI:C
chr6	122739302	-	Intronic	PolyI:C
chr6	122739314	-	Intronic	PolyI:C
chr6	122739315	-	Intronic	PolyI:C
chr6	125174743	-	Intronic	PolyI:C
chr6	125174770	-	Intronic	PolyI:C
chr6	125174771	-	Intronic	PolyI:C
chr6	125174814	-	Intronic	PolyI:C
chr6	125174827	-	Intronic	PolyI:C
chr6	125174828	-	Intronic	PolyI:C
chr6	125174833	-	Intronic	PolyI:C
chr6	125174834	-	Intronic	PolyI:C
chr7	25723438	-	Intronic	PolyI:C
chr7	25723456	-	Intronic	PolyI:C
chr7	25723472	-	Intronic	PolyI:C
chr7	25723473	-	Intronic	PolyI:C
chr7	25723500	-	Intronic	PolyI:C
chr7	25723510	-	Intronic	PolyI:C
chr7	25723512	-	Intronic	PolyI:C
chr7	25723515	-	Intronic	PolyI:C
chr7	25723554	-	Intronic	PolyI:C
chr7	27945949	-	Intronic	PolyI:C
chr7	27945958	-	Intronic	PolyI:C
chr7	27945965	-	Intronic	PolyI:C
chr7	27945974	-	Intronic	PolyI:C
chr7	27945997	-	Intronic	PolyI:C
chr7	27946000	-	Intronic	PolyI:C
chr7	27946003	-	Intronic	PolyI:C
chr7	27946073	-	Intronic	PolyI:C
chr7	29893137	-	Intronic	PolyI:C
chr7	29893142	-	Intronic	PolyI:C
chr7	29893148	-	Intronic	PolyI:C
chr7	29893156	-	Intronic	PolyI:C
chr7	29893166	-	Intronic	PolyI:C
chr7	29893173	-	Intronic	PolyI:C
chr7	29893190	-	Intronic	PolyI:C
chr7	29893210	-	Intronic	PolyI:C
chr7	80898766	-	Intronic	PolyI:C
chr7	80898769	-	Intronic	PolyI:C
chr7	80898778	-	Intronic	PolyI:C
chr7	80898800	-	Intronic	PolyI:C
chr7	80898822	-	Intronic	PolyI:C
chr7	80898832	-	Intronic	PolyI:C
chr7	80898857	-	Intronic	PolyI:C
chr7	80898867	-	Intronic	PolyI:C
chr7	80898872	-	Intronic	PolyI:C
chr7	80898874	-	Intronic	PolyI:C
chr7	81883881	+	Intronic	PolyI:C
chr7	81883892	+	Intronic	PolyI:C
chr7	81883893	+	Intronic	PolyI:C
chr7	81883927	+	Intronic	PolyI:C
chr7	81883929	+	Intronic	PolyI:C
chr7	81883934	+	Intronic	PolyI:C
chr7	81883944	+	Intronic	PolyI:C
chr7	81883945	+	Intronic	PolyI:C
chr7	81883966	+	Intronic	PolyI:C
chr7	81883967	+	Intronic	PolyI:C
chr7	81883971	+	Intronic	PolyI:C
chr7	81883993	+	Intronic	PolyI:C
chr7	114543482	-	Intronic	PolyI:C
chr7	114543493	-	Intronic	PolyI:C
chr7	114543499	-	Intronic	PolyI:C
chr7	114543509	-	Intronic	PolyI:C
chr7	114543532	-	Intronic	PolyI:C
chr7	114543547	-	Intronic	PolyI:C
chr7	114543550	-	Intronic	PolyI:C
chr7	114543555	-	Intronic	PolyI:C
chr7	114543558	-	Intronic	PolyI:C
chr7	114543567	-	Intronic	PolyI:C
chr7	114543568	-	Intronic	PolyI:C
chr7	114543573	-	Intronic	PolyI:C
chr7	114543574	-	Intronic	PolyI:C
chr7	114543576	-	Intronic	PolyI:C
chr7	114543590	-	Intronic	PolyI:C
chr7	114543591	-	Intronic	PolyI:C
chr7	114543600	-	Intronic	PolyI:C
chr7	114543605	-	Intronic	PolyI:C
chr7	116341458	+	Intronic	PolyI:C
chr7	116341459	+	Intronic	PolyI:C
chr7	116341478	+	Intronic	PolyI:C
chr7	116341506	+	Intronic	PolyI:C
chr7	116341508	+	Intronic	PolyI:C
chr7	116341513	+	Intronic	PolyI:C
chr7	116341514	+	Intronic	PolyI:C
chr7	116341563	+	Intronic	PolyI:C
chr7	116341564	+	Intronic	PolyI:C
chr7	116341594	+	Intronic	PolyI:C
chr7	116341596	+	Intronic	PolyI:C
chr7	116341601	+	Intronic	PolyI:C
chr7	118700909	-	Intronic	PolyI:C
chr7	118700927	-	Intronic	PolyI:C
chr7	118700935	-	Intronic	PolyI:C
chr7	118700950	-	Intronic	PolyI:C
chr7	118700954	-	Intronic	PolyI:C
chr7	118700955	-	Intronic	PolyI:C
chr7	118700958	-	Intronic	PolyI:C
chr7	118700968	-	Intronic	PolyI:C
chr7	118700979	-	Intronic	PolyI:C
chr7	118701004	-	Intronic	PolyI:C
chr7	118701016	-	Intronic	PolyI:C
chr7	118701017	-	Intronic	PolyI:C
chr7	126791297	-	Intronic	PolyI:C
chr7	126791306	-	Intronic	PolyI:C
chr7	126791330	-	Intronic	PolyI:C
chr7	126791333	-	Intronic	PolyI:C
chr7	126791348	-	Intronic	PolyI:C
chr7	126791350	-	Intronic	PolyI:C
chr7	126791353	-	Intronic	PolyI:C
chr7	126791363	-	Intronic	PolyI:C
chr7	126791378	-	Intronic	PolyI:C
chr7	126791382	-	Intronic	PolyI:C
chr7	126791392	-	Intronic	PolyI:C
chr7	126791398	-	Intronic	PolyI:C
chr7	126791399	-	Intronic	PolyI:C
chr7	126791402	-	Intronic	PolyI:C
chr7	126791403	-	Intronic	PolyI:C
chr7	126791413	-	Intronic	PolyI:C
chr8	4763614	-	Intronic	PolyI:C
chr8	4763634	-	Intronic	PolyI:C
chr8	4763638	-	Intronic	PolyI:C
chr8	4763639	-	Intronic	PolyI:C
chr8	4763687	-	Intronic	PolyI:C
chr8	4763693	-	Intronic	PolyI:C
chr8	4763695	-	Intronic	PolyI:C
chr8	4763715	-	Intronic	PolyI:C
chr8	13161160	+	Intronic	PolyI:C
chr8	13161206	+	Intronic	PolyI:C
chr8	13161226	+	Intronic	PolyI:C
chr8	13161228	+	Intronic	PolyI:C
chr8	13161230	+	Intronic	PolyI:C
chr8	13161250	+	Intronic	PolyI:C
chr8	13161262	+	Intronic	PolyI:C
chr8	13161280	+	Intronic	PolyI:C
chr8	13161281	+	Intronic	PolyI:C
chr8	22480060	+	Intronic	PolyI:C
chr8	22480063	+	Intronic	PolyI:C
chr8	22480096	+	Intronic	PolyI:C
chr8	22480101	+	Intronic	PolyI:C
chr8	22480105	+	Intronic	PolyI:C
chr8	22480117	+	Intronic	PolyI:C
chr8	22480126	+	Intronic	PolyI:C
chr8	22480135	+	Intronic	PolyI:C
chr8	70954553	-	Intronic	PolyI:C
chr8	70954569	-	Intronic	PolyI:C
chr8	70954574	-	Intronic	PolyI:C
chr8	70954596	-	Intronic	PolyI:C
chr8	70954615	-	Intronic	PolyI:C
chr8	70954617	-	Intronic	PolyI:C
chr8	70954618	-	Intronic	PolyI:C
chr8	70954636	-	Intronic	PolyI:C
chr8	70954654	-	Intronic	PolyI:C
chr8	70954656	-	Intronic	PolyI:C
chr8	70954657	-	Intronic	PolyI:C
chr8	70954671	-	Intronic	PolyI:C
chr8	121972410	+	Intronic	PolyI:C
chr8	121972411	+	Intronic	PolyI:C
chr8	121972415	+	Intronic	PolyI:C
chr8	121972420	+	Intronic	PolyI:C
chr8	121972426	+	Intronic	PolyI:C
chr8	121972428	+	Intronic	PolyI:C
chr8	121972439	+	Intronic	PolyI:C
chr8	121972443	+	Intronic	PolyI:C
chr8	121972472	+	Intronic	PolyI:C
chr8	121972478	+	Intronic	PolyI:C
chr8	121972479	+	Intronic	PolyI:C
chr8	121972480	+	Intronic	PolyI:C
chr8	121972511	+	Intronic	PolyI:C
chr8	121972521	+	Intronic	PolyI:C
chr8	121972522	+	Intronic	PolyI:C
chr8	121972523	+	Intronic	PolyI:C
chr8	121972531	+	Intronic	PolyI:C
chr9	3602044	+	Intronic	Control
chr9	3602113	+	Intronic	Control
chr9	3602125	+	Intronic	Control
chr9	3602126	+	Intronic	Control
chr9	3602127	+	Intronic	Control
chr9	3602135	+	Intronic	Control
chr9	3602151	+	Intronic	Control
chr9	3602156	+	Intronic	Control
chr9	3602166	+	Intronic	Control
chr9	3602167	+	Intronic	Control
chr9	3602168	+	Intronic	Control
chr9	3602171	+	Intronic	Control
chr9	3602863	+	Intronic	PolyI:C
chr9	3602882	+	Intronic	PolyI:C
chr9	3602891	+	Intronic	PolyI:C
chr9	3602902	+	Intronic	PolyI:C
chr9	3602911	+	Intronic	PolyI:C
chr9	3602918	+	Intronic	PolyI:C
chr9	3602931	+	Intronic	PolyI:C
chr9	3602961	+	Intronic	PolyI:C
chr9	3602975	+	Intronic	PolyI:C
chr9	3602984	+	Intronic	PolyI:C
chr9	57646212	+	Intronic	PolyI:C
chr9	57646224	+	Intronic	PolyI:C
chr9	57646225	+	Intronic	PolyI:C
chr9	57646262	+	Intronic	PolyI:C
chr9	57646292	+	Intronic	PolyI:C
chr9	57646336	+	Intronic	PolyI:C
chr9	57646337	+	Intronic	PolyI:C
chr9	57646342	+	Intronic	PolyI:C
chr9	57646349	+	Intronic	PolyI:C
chr9	59677193	+	Intronic	PolyI:C
chr9	59677216	+	Intronic	PolyI:C
chr9	59677242	+	Intronic	PolyI:C
chr9	59677283	+	Intronic	PolyI:C
chr9	59677299	+	Intronic	PolyI:C
chr9	59677305	+	Intronic	PolyI:C
chr9	59677308	+	Intronic	PolyI:C
chr9	59677318	+	Intronic	PolyI:C
chr9	64158102	-	Intronic	PolyI:C
chr9	64158103	-	Intronic	PolyI:C
chr9	64158111	-	Intronic	PolyI:C
chr9	64158118	-	Intronic	PolyI:C
chr9	64158121	-	Intronic	PolyI:C
chr9	64158133	-	Intronic	PolyI:C
chr9	64158137	-	Intronic	PolyI:C
chr9	64158138	-	Intronic	PolyI:C
chr9	64158142	-	Intronic	PolyI:C
chr9	64158178	-	Intronic	PolyI:C
chr9	64158180	-	Intronic	PolyI:C
chr9	64158190	-	Intronic	PolyI:C
chr9	64158193	-	Intronic	PolyI:C
chr9	64158200	-	Intronic	PolyI:C
chr9	64158201	-	Intronic	PolyI:C
chr9	64158203	-	Intronic	PolyI:C
chr9	64158211	-	Intronic	PolyI:C
chr9	64158221	-	Intronic	PolyI:C
chr9	66062301	+	Intronic	PolyI:C
chr9	66062305	+	Intronic	PolyI:C
chr9	66062310	+	Intronic	PolyI:C
chr9	66062315	+	Intronic	PolyI:C
chr9	66062318	+	Intronic	PolyI:C
chr9	66062354	+	Intronic	PolyI:C
chr9	66062368	+	Intronic	PolyI:C
chr9	66062374	+	Intronic	PolyI:C
chr9	69750771	-	Intronic	Control
chr9	69750782	-	Intronic	Control
chr9	69750789	-	Intronic	Control
chr9	69750792	-	Intronic	Control
chr9	69750796	-	Intronic	Control
chr9	69750820	-	Intronic	Control
chr9	69750821	-	Intronic	Control
chr9	69750826	-	Intronic	Control
chr9	69750827	-	Intronic	Control
chr9	69750850	-	Intronic	Control
chr9	69750860	-	Intronic	Control
chr9	69750870	-	Intronic	Control
chr9	90106112	-	Intronic	PolyI:C
chr9	90106113	-	Intronic	PolyI:C
chr9	90106114	-	Intronic	PolyI:C
chr9	90106128	-	Intronic	PolyI:C
chr9	90106132	-	Intronic	PolyI:C
chr9	90106137	-	Intronic	PolyI:C
chr9	90106185	-	Intronic	PolyI:C
chr9	90106192	-	Intronic	PolyI:C
chr9	90106197	-	Intronic	PolyI:C
chr9	90106198	-	Intronic	PolyI:C
chr9	98594464	+	Intronic	PolyI:C
chr9	98594467	+	Intronic	PolyI:C
chr9	98594468	+	Intronic	PolyI:C
chr9	98594472	+	Intronic	PolyI:C
chr9	98594473	+	Intronic	PolyI:C
chr9	98594476	+	Intronic	PolyI:C
chr9	98594481	+	Intronic	PolyI:C
chr9	98594486	+	Intronic	PolyI:C
chr9	98594487	+	Intronic	PolyI:C
chr9	98594504	+	Intronic	PolyI:C
chr9	98594505	+	Intronic	PolyI:C
chr9	98594510	+	Intronic	PolyI:C
chr9	98594523	+	Intronic	PolyI:C
chr9	98594524	+	Intronic	PolyI:C
chr9	98594533	+	Intronic	PolyI:C
chr9	98594534	+	Intronic	PolyI:C
chr9	98594535	+	Intronic	PolyI:C
chr9	98594539	+	Intronic	PolyI:C
chr9	98594559	+	Intronic	PolyI:C
chr9	98594560	+	Intronic	PolyI:C
chr9	98594564	+	Intronic	PolyI:C
chr9	98594570	+	Intronic	PolyI:C
chr9	98594575	+	Intronic	PolyI:C
chr9	98594588	+	Intronic	PolyI:C
chr9	98594597	+	Intronic	PolyI:C
chr9	98594598	+	Intronic	PolyI:C
chr9	108052589	-	Intronic	Control
chr9	108052593	-	Intronic	Control
chr9	108052623	-	Intronic	Control
chr9	108052625	-	Intronic	Control
chr9	113967155	+	Intronic	PolyI:C
chr9	113967181	+	Intronic	PolyI:C
chr9	113967206	+	Intronic	PolyI:C
chr9	113967212	+	Intronic	PolyI:C
chr9	113967237	+	Intronic	PolyI:C
chr9	113967249	+	Intronic	PolyI:C
chr9	113967270	+	Intronic	PolyI:C
chr9	113967292	+	Intronic	PolyI:C
chr9	113967295	+	Intronic	PolyI:C
chr9	113974543	+	Intronic	PolyI:C
chr9	113974547	+	Intronic	PolyI:C
chr9	113974551	+	Intronic	PolyI:C
chr9	113974554	+	Intronic	PolyI:C
chr9	113974562	+	Intronic	PolyI:C
chr9	113974563	+	Intronic	PolyI:C
chr9	113974571	+	Intronic	PolyI:C
chr9	113974576	+	Intronic	PolyI:C
chr9	113974581	+	Intronic	PolyI:C
chr9	113974597	+	Intronic	PolyI:C
chr9	113974600	+	Intronic	PolyI:C
chr9	113974604	+	Intronic	PolyI:C
chr9	113974605	+	Intronic	PolyI:C
chr9	113974633	+	Intronic	PolyI:C
chr9	113974635	+	Intronic	PolyI:C
chr9	113974638	+	Intronic	PolyI:C
chr9	113974649	+	Intronic	PolyI:C
chr9	113974651	+	Intronic	PolyI:C
chr9	113974670	+	Intronic	PolyI:C
chr9	114444601	+	Intronic	PolyI:C
chr9	114444607	+	Intronic	PolyI:C
chr9	114444619	+	Intronic	PolyI:C
chr9	114444629	+	Intronic	PolyI:C
chr9	114444639	+	Intronic	PolyI:C
chr9	114444640	+	Intronic	PolyI:C
chr9	114444659	+	Intronic	PolyI:C
chr9	114444679	+	Intronic	PolyI:C
chr9	114444683	+	Intronic	PolyI:C
chr9	114444717	+	Intronic	PolyI:C
chr9	117954961	-	Intronic	PolyI:C
chr9	117954965	-	Intronic	PolyI:C
chr9	117954969	-	Intronic	PolyI:C
chr9	117954970	-	Intronic	PolyI:C
chr9	117954971	-	Intronic	PolyI:C
chr9	117954988	-	Intronic	PolyI:C
chr9	117954995	-	Intronic	PolyI:C
chr9	117955000	-	Intronic	PolyI:C
chr9	117955002	-	Intronic	PolyI:C
chr9	117955003	-	Intronic	PolyI:C
chr9	117955019	-	Intronic	PolyI:C
chr9	117955027	-	Intronic	PolyI:C
chr9	117955052	-	Intronic	PolyI:C
chr9	117955053	-	Intronic	PolyI:C
chr9	117955066	-	Intronic	PolyI:C
chr9	117955089	-	Intronic	PolyI:C
chr9	117955090	-	Intronic	PolyI:C
chr9	124326076	-	Intronic	Control
chr9	124326081	-	Intronic	Control
chr9	124326083	-	Intronic	Control
chr9	124326099	-	Intronic	Control
chr9	124326116	-	Intronic	Control
chr9	124326130	-	Intronic	Control
chr9	124326148	-	Intronic	Control
chr9	124326191	-	Intronic	Control
chr9	124326192	-	Intronic	Control
chrX	94749093	+	Intronic	PolyI:C
chrX	94749094	+	Intronic	PolyI:C
chrX	94749127	+	Intronic	PolyI:C
chrX	94749132	+	Intronic	PolyI:C
chrX	94749173	+	Intronic	PolyI:C
chrX	94749180	+	Intronic	PolyI:C
chrX	94749186	+	Intronic	PolyI:C
chrX	94749187	+	Intronic	PolyI:C
chrX	136737400	-	Intronic	PolyI:C
chrX	136737404	-	Intronic	PolyI:C
chrX	136737405	-	Intronic	PolyI:C
chrX	136737431	-	Intronic	PolyI:C
chrX	136737442	-	Intronic	PolyI:C
chrX	136737444	-	Intronic	PolyI:C
chrX	136737454	-	Intronic	PolyI:C
chrX	136737462	-	Intronic	PolyI:C
chrX	136737467	-	Intronic	PolyI:C
chrX	136737484	-	Intronic	PolyI:C
chrX	136737491	-	Intronic	PolyI:C
chrX	136737493	-	Intronic	PolyI:C
chrX	136737499	-	Intronic	PolyI:C
chrX	136737501	-	Intronic	PolyI:C
chrX	151080985	+	Intronic	PolyI:C
chrX	151081019	+	Intronic	PolyI:C
chrX	151081020	+	Intronic	PolyI:C
chrX	151081031	+	Intronic	PolyI:C
chrX	151081037	+	Intronic	PolyI:C
chrX	151081038	+	Intronic	PolyI:C
chrX	151081042	+	Intronic	PolyI:C
chrX	151081052	+	Intronic	PolyI:C
chrX	151081076	+	Intronic	PolyI:C
chrX	151081101	+	Intronic	PolyI:C
