# Supplementary material for: Increased RNA editing in maternal immune activation model of neurodevelopmental disease
Source: Nat Commun. 2020 Oct 16;11:5236. doi: 10.1038/s41467-020-19048-6 (PMC7567798; doi:10.1038/s41467-020-19048-6)
Supplement: Supplementary file 7 — Supplementary Data 5 [file 41467_2020_19048_MOESM7_ESM.xlsx]

## Sheet: Amygdala-ERP014069
Region	ERR1233406 -%editing	ERR1233407-%editing	ERR1233409-%editing	ERR1233413-%editing	ERR1233415-%editing	ERR1233428-%editing	ERR1233431-%editing	ERR1233432-%editing	ERR1233438-%editing	ERR1233439-%editing	ERR1233405 -%editing	ERR1233408-%editing	ERR1233411-%editing	ERR1233412-%editing	ERR1233429-%editing	ERR1233433-%editing	ERR1233434-%editing	ERR1233436-%editing	ERR1233437-%editing	ERR1233440-%editing	mean_Control	mean_PolyIC	pVal	fdr
chr1 172092348	0.06	0.028	0.053	0.067	0.068	0.063	0.029	0.033	0.032	0.054	0.058	0.05	0.022	0.081	0.043	0.057	0.045	0.049	0.028	0.091	0.0487	0.0524	0.93972	1
chr1 66672714	0.408	0.387	0.3	0.206	0.25	0.341	0.272	0.38	0.274	0.202	0.277	0.385	0.424	0.466	0.267	0.341	0.504	0.308	0.442	0.348	0.302	0.369455	0.0586867	0.454822
chr10 49244330	0.943	0.9	0.915	0.909	0.867	0.929	0.871	0.882	0.935	0.922	0.912	0.946	0.87	0.857	0.929	0.783	0.786	0.893	0.872	0.86	0.9073	0.874118	0.112276	0.49722
chr10 49272776	0.809	0.871	0.884	0.842	0.84	0.964	0.908	0.923	0.864	1	0.857	0.862	0.854	0.86	0.884	0.944	0.881	0.938	0.969	0.848	0.8905	0.889773	1	1
chr10 49272789	0.827	0.862	0.802	0.701	0.684	0.871	0.851	0.917	0.761	0.844	0.71	0.75	0.864	0.811	0.854	0.806	0.833	0.835	0.875	0.765	0.812	0.810455	0.970512	1
chr10 77322608	0.298	0.395	0.263	0.269	0.05	0.195	0.395	0.451	0.351	0.444	0.411	0.468	0.38	0.53	0.277	0.565	0.564	0.361	0.543	0.344	0.3111	0.432191	0.0311456	0.454822
chr11 46272643	0.828	0.827	0.806	0.798	0.759	0.752	0.817	0.853	0.792	0.766	0.793	0.785	0.784	0.827	0.794	0.843	0.832	0.781	0.814	0.865	0.7998	0.810709	0.545199	1
chr12 46700334	0.429	0.333	0.346	0.28	NA	0.29	0.389	0.231	0.143	0.167	0.233	0.467	0.385	0.385	0.4	0.485	0.382	0.303	0.623	0.333	0.289778	0.389616	0.0498425	0.454822
chr12 8750269	0.06	0.03	0.036	0.046	0.048	0.08	0.04	0.066	0.071	0	0.069	0.053	0.062	0.064	0.04	0.029	0.041	0.038	0.045	0.075	0.0477	0.0512455	0.879784	1
chr14 12411582	0.164	0.205	0.207	0.217	0.31	0.254	0.251	0.198	0.272	0.26	0.273	0.219	0.211	0.168	0.252	0.248	0.29	0.231	0.264	0.209	0.2338	0.236255	0.684211	1
chr14 30066121	0.261	0.353	0.312	0.349	0.273	NA	0.34	0.3	0.353	0.3	0.24	0.2	0.333	0.348	0.214	0.242	0.583	0.395	0.325	0.438	0.315667	0.330333	0.902438	1
chr14 75719719	0.4	0.188	0.241	0.25	0.346	0.345	0.288	0.364	0.257	0.222	0.31	0.222	0.211	0.25	0.296	0.309	0.25	0.386	0.157	0.341	0.2901	0.274736	0.59601	1
chr15 38491612	0.021	0.019	0.003	0.01	0.026	0.007	0.002	0.015	0.02	0.004	0.004	0.02	0.005	0.004	0.008	0.007	0.008	0.008	0.01	0.002	0.0127	0.00806364	0.305297	0.951729
chr15 38491613	0	0.006	0.003	0.002	0	0	0	0	0	0	0	0	0.009	0.004	0	0	0.004	0.003	0	0.004	0.0011	0.00228182	0.285035	0.951729
chr16 91656133	0.152	0.12	0.14	0.156	NA	0.152	0.096	0.071	0.283	0.079	0.178	0.095	0.171	0.136	0.232	0.132	0.233	0.148	0.171	0.108	0.138778	0.158434	0.307009	0.951729
chr17 45662949	0.692	0.676	0.541	0.621	NA	0.545	0.705	NA	0.593	0.593	0.542	0.636	0.773	NA	0.701	0.657	0.532	0.556	0.672	0.579	0.62075	0.626875	0.961603	1
chr2 157558110	0.182	0.176	0.092	0.112	0.045	0.182	0.147	0.129	0.306	0.092	0.117	0.098	0.156	0.03	0.188	0.083	0.103	0.121	0.12	0.143	0.1463	0.118664	0.427008	1
chr2 157558140	0.243	0.175	0.173	0.185	0.222	0.275	0.162	0.111	0.237	0.16	0.182	0.172	0.171	0.172	0.257	0.148	0.143	0.188	0.252	0.216	0.1943	0.190482	0.79126	1
chr2 157558149	0.303	0.229	0.192	0.226	0.286	0.267	0.25	0.19	0.26	0.197	0.233	0.233	0.219	0.222	0.287	0.151	0.193	0.197	0.316	0.328	0.24	0.238091	1	1
chr3 80692286	0.705	0.711	0.684	0.683	0.664	0.755	0.701	0.688	0.674	0.684	0.663	0.674	0.75	0.691	0.663	0.688	0.717	0.678	0.694	0.668	0.6949	0.689173	0.472009	1
chr3 80706908	0.23	0.235	0.249	0.263	0.273	0.267	0.251	0.291	0.26	0.298	0.278	0.253	0.224	0.304	0.276	0.255	0.302	0.231	0.231	0.295	0.2617	0.264609	0.733634	1
chr3 80706912	0.992	1	0.998	0.997	0.995	1	1	0.993	0.997	0.994	1	1	0.988	0.992	0.993	0.994	0.997	0.995	1	0.997	0.9966	0.995691	0.643973	1
chr6 126642158	0.42	0.357	0.2	0.224	NA	0.28	0.32	0.488	0.273	0.19	0.239	0.44	0.31	0.414	0.326	0.4	0.377	0.4	0.608	0.324	0.305778	0.376707	0.11119	0.49722
chr9 4456006	0.853	0.81	0.68	0.653	0.56	0.765	0.61	0.739	0.606	0.769	0.561	0.655	0.673	0.886	0.711	0.74	0.705	0.773	0.634	0.733	0.7045	0.706864	0.970512	1
chrX 147169686	0.783	0.763	0.9	0.857	0.816	0.842	0.802	0.87	0.861	0.804	0.841	0.865	1	0.848	0.723	0.761	0.909	0.893	0.912	0.818	0.8298	0.854527	0.352681	0.991889
chrX 147169688	0.739	0.579	0.7	0.679	0.718	0.705	0.645	0.75	0.757	0.673	0.764	0.744	0.808	0.688	0.703	0.615	0.844	0.735	0.823	0.741	0.6945	0.741773	0.0892096	0.49722
chrX 147169693	0.255	0.171	0.258	0.272	0.15	0.22	0.184	0.217	0.256	0.216	0.241	0.342	0.1	0.273	0.136	0.217	0.167	0.191	0.36	0.23	0.2199	0.225173	1	1
chrX 147169698	0.489	0.526	0.571	0.496	0.6	0.589	0.592	0.52	0.514	0.54	0.56	0.684	0.6	0.7	0.651	0.531	0.538	0.619	0.535	0.637	0.5437	0.599882	0.0232902	0.454822
chrX 41654252	0.958	0.944	0.955	0.897	0.952	0.919	0.909	0.971	0.931	0.861	0.908	0.949	0.948	0.922	0.927	0.939	0.978	0.942	0.924	0.951	0.9297	0.937973	0.911797	1
chrX 72445292	0.952	0.942	0.987	0.923	0.949	0.942	0.933	0.938	0.924	0.942	0.96	0.91	0.951	0.935	0.958	0.953	0.956	0.95	0.919	0.945	0.9432	0.943655	0.383957	0.991889
chrX 74226862	0.731	NA	0.6	0.567	NA	0.5	0.811	0.312	0.76	0.714	0.516	0.786	0.583	0.722	0.679	0.6	0.588	0.63	0.562	0.63	0.624375	0.629125	0.858811	1

## Sheet: Frontal cortex-SRP221742
Region	SRR10124069 -%editing	SRR10124070-%editing	SRR10124071-%editing	SRR10124072-%editing	SRR10124073-%editing	SRR10124074-%editing	SRR10124075-%editing	SRR10124076-%editing	SRR10124060 -%editing	SRR10124061-%editing	SRR10124062-%editing	SRR10124063-%editing	SRR10124064-%editing	SRR10124065-%editing	SRR10124067-%editing	SRR10124068-%editing	mean_Control	mean_PIC	pVal	fdr
chr1 172092348	0.087	0.022	0.047	0.07	0.104	0.054	0.039	0.056	0.039	0.03	0.05	0.056	0.088	0.029	0.059	0.074	0.059875	0.053125	0.792597	0.979074
chr1 66672714	0.228	0.398	0.318	0.246	0.246	0.276	0.446	0.255	0.356	0.444	0.385	0.385	0.234	0.262	0.183	0.333	0.301625	0.320403	0.712787	0.979074
chr10 49244330	0.895	0.917	0.792	0.846	0.737	0.917	0.846	0.931	0.889	0.9	0.773	0.926	0.75	0.913	0.895	0.864	0.860125	0.863347	1	1
chr10 77322608	0.319	0.167	0.38	0.295	0.291	0.253	0.279	0.34	0.263	0.338	0.329	0.346	0.357	0.277	0.327	0.412	0.2905	0.326611	0.234499	0.870996
chr11 46272643	0.868	0.856	0.869	0.861	0.851	0.858	0.852	0.846	0.857	0.855	0.873	0.857	0.855	0.847	0.849	0.857	0.857625	0.856403	0.712178	0.979074
chr13 63300712	0.176	0.407	0.462	0.375	0.333	0.083	0.143	0.5	0.286	0.294	NA	0.385	0.083	0.455	0.222	0.15	0.309875	0.273109	0.562485	0.979074
chr14 12411582	0.254	0.169	0.07	0.171	0.153	0.205	0.235	0.278	0.265	0.215	0.2	0.313	0.231	0.24	0.229	0.145	0.191875	0.225542	0.382284	0.929029
chr14 75719719	0.464	0.308	0.095	0.333	0.214	0.31	0.059	0.185	0.208	0.231	0.333	0.25	0.235	0.167	0.216	0.118	0.246	0.222667	0.833514	0.979074
chr14 7936048	0.864	0.839	0.846	0.933	0.846	0.905	0.966	0.913	0.9	0.96	0.842	0.786	0.786	0.727	0.875	0.833	0.889	0.844222	0.103054	0.870996
chr15 38491612	0.023	0	0	0.018	0.018	0.011	0.01	0.016	0.011	0.02	0.014	0	0	0	0.008	0.012	0.012	0.00855556	0.393051	0.929029
chr15 38491613	0.012	0	0	0	0.028	0	0	0.008	0.012	0.01	0	0	0	0	0.008	0	0.006	0.004	0.90376	0.979074
chr16 91655615	0.056	0.098	0.031	0.079	0.105	0.089	0.14	0.13	0.034	0.088	0.133	0.154	0.115	0.077	0	0.161	0.091	0.0947778	0.798446	0.979074
chr16 91656133	0.223	0.214	0.153	0.202	0.24	0.169	0.192	0.194	0.198	0.152	0.248	0.27	0.185	0.207	0.162	0.176	0.198375	0.199597	0.878477	0.979074
chr17 27502795	NA	0.071	0.154	0	0.1	0	0.125	0.1	0	0	0.1	0.1	NA	0	NA	0	0.0785714	0.0397959	0.194594	0.870996
chr17 45662949	0.776	0.738	0.8	0.744	0.862	0.782	0.717	0.747	0.827	0.812	0.759	0.813	0.771	0.775	0.857	0.777	0.77075	0.79575	0.194872	0.870996
chr2 157558110	0.226	0.161	0.201	0.223	0.179	0.215	0.191	0.208	0.235	0.179	0.267	0.199	0.108	0.233	0.15	0.151	0.2005	0.191389	0.752538	0.979074
chr2 157558140	0.344	0.272	0.258	0.336	0.272	0.247	0.266	0.333	0.283	0.234	0.338	0.257	0.22	0.319	0.284	0.283	0.291	0.278778	0.712787	0.979074
chr2 157558149	0.384	0.346	0.315	0.413	0.322	0.31	0.371	0.388	0.358	0.296	0.406	0.356	0.343	0.4	0.361	0.347	0.356125	0.358125	0.95913	0.997495
chr3 80692286	0.744	0.659	0.714	0.743	0.753	0.709	0.753	0.748	0.699	0.717	0.758	0.772	0.708	0.699	0.734	0.697	0.727875	0.723542	0.562949	0.979074
chr3 80706908	0.238	0.319	0.287	0.309	0.316	0.306	0.356	0.356	0.311	0.324	0.291	0.325	0.278	0.268	0.279	0.263	0.310875	0.294431	0.318069	0.929029
chr3 80706912	0.983	1	0.99	0.989	0.991	1	0.992	1	0.991	1	0.99	1	1	1	1	1	0.993125	0.997125	0.147286	0.870996
chr6 126642158	0.294	0.345	0.268	0.268	0.267	0.29	0.423	0.5	0.238	0.379	0.357	0.282	0.24	0.278	0.385	0.4	0.331875	0.321208	0.874735	0.979074
chr9 4456006	0.867	0.833	0.964	0.875	0.92	0.925	0.905	0.873	0.767	0.963	0.968	0.942	0.765	0.821	0.844	0.783	0.89525	0.860917	0.382284	0.929029
chrX 41654252	0.981	0.954	0.963	0.957	0.956	0.943	0.937	0.965	0.968	0.975	0.953	0.96	0.973	0.957	0.967	0.957	0.957	0.963	0.225777	0.870996
chrX 72445292	0.974	0.965	0.985	1	0.947	0.979	0.96	0.966	0.952	0.983	0.964	0.975	0.954	0.941	0.992	0.965	0.972	0.966444	0.46192	0.979074
chrX 74226649	0.167	0.231	NA	NA	0.412	0.385	0.389	0.235	0.182	0.455	0.556	NA	0.375	0.438	0.462	NA	0.303167	0.395881	0.132035	0.870996
