# Supplementary material for: Increased RNA editing in maternal immune activation model of neurodevelopmental disease
Source: Nat Commun. 2020 Oct 16;11:5236. doi: 10.1038/s41467-020-19048-6 (PMC7567798; doi:10.1038/s41467-020-19048-6)
Supplement: Supplementary file 8 — Supplementary Data 6 [file 41467_2020_19048_MOESM8_ESM.xlsx]

## Sheet: ASD-frontal cortex
Region	04-061714_AN15566_BA4_6-%editing	04-081914_AN07176_BA4_6-%editing	09-082013_AN19760_BA4_6-%editing	10-052114_AN12137_BA4_6-%editing	14-052114_AN13295_BA4_6-%editing	15-082114_AN08677_BA4_6-%editing	21-061814_AN17425_BA4_6-%editing	21-082014_AN14757_BA4_6-%editing	21-091814_AN04479_BA4_6-%editing	25-081014_AN08166_BA4_6-%editing	28-082214_AN15088_BA4_6-%editing	31-072014_AN07444_BA4_6-%editing	37-081314_AN03217_BA4_6-%editing	37-091814_AN01410_BA4_6-%editing	01-090314_AN03345_BA4_6-%editing	05-080414_AN00764_BA4_6-%editing	09-091214_AN09730_BA4_6-%editing	19-082214_AN08873_BA4_6-%editing	20-060414_AN13872_BA4_6-%editing	24-080114_AN17515_BA4_6-%editing	25-060614_AN00493_BA4_6-%editing	mean_Control	mean_ASD	pVal	fdr
chr1 160332454	0.171	0.138	0.105	0.162	0.032	0	0.154	0.038	0.103	0.1	0.103	0.103	0.19	0.207	0.098	0.245	0.214	0.161	0.139	0.208	0.167	0.114714	0.168339	0.0567936	0.296585
chr11 105933968	0.889	0.857	0.8	0.769	0.917	NA	NA	0.769	NA	0.789	NA	NA	0.667	0.6	0.938	NA	NA	0.8	0.8	0.688	NA	0.784111	0.802022	0.586573	0.897111
chr12 4912576	0.158	0.19	0.083	0	0.25	0.115	0.158	0.357	0.154	0.179	0.143	0.125	NA	0	0.062	0.087	NA	0.176	0.108	0.091	NA	0.147077	0.111846	0.236375	0.5647
chr13 45516236	0	0.071	0.154	0	0.231	0	0.067	0.1	0.059	0.111	0	NA	NA	NA	0.182	0.6	NA	0.25	0.25	NA	0	0.0720909	0.225682	0.0504245	0.296585
chr14 26448324	0.318	0.375	0.421	0.333	0	0.261	0.267	0.368	0.25	0.278	0.647	0.333	0	0.474	NA	0.381	0.1	0.333	0.4	0.059	0.3	0.308929	0.268847	0.901354	0.937408
chr2 209970889	0.3	0.062	0	0.188	0.091	0.4	0.067	0.115	0	0.261	0.105	0.042	0	0	0.125	0.179	0.167	0.3	0.154	0.037	NA	0.1165	0.154071	0.24625	0.5647
chr20 37519131	0.117	0.027	0.092	0.055	0.045	0.025	0.103	0.058	0.043	0.054	0.04	0.022	0.074	0.058	0.094	0.074	0	0.058	0.045	0.062	0.057	0.0580714	0.0560089	0.680979	0.918104
chr20 37519161	0.098	0.111	0.085	0.071	0.069	0.1	0.118	0.133	0.029	0.089	0.138	0.026	0.074	0.095	0.194	0.11	0	0.082	0.104	0.06	0.031	0.0882857	0.0836607	0.68882	0.918104
chr20 37519170	0.154	0.161	0.105	0.104	0.119	0.18	0.154	0.172	0.052	0.13	0.171	0.09	0.105	0.143	0.254	0.129	0.25	0.118	0.103	0.081	0.097	0.131429	0.145429	0.736917	0.918104
chr21 29581430	0.583	0.706	0.625	0.765	NA	0.8	0.5	0.7	0.643	0.56	0.619	0.667	0.688	NA	0.778	0.8	0.6	0.758	0.85	0.55	NA	0.654667	0.712952	0.260808	0.5647
chr21 33550495	0.069	0.067	0.039	0.021	0.017	0.034	0.069	0.088	0.035	0.063	0.042	0.056	0.045	0.033	0.116	0.075	0.026	0.097	0.064	0.079	0.064	0.0484286	0.0711786	0.0478938	0.296585
chr21 33551013	0.384	0.289	0.297	0.269	0.315	0.333	0.391	0.363	0.329	0.264	0.337	0.309	0.355	0.314	0.339	0.301	0.321	0.273	0.228	0.324	0.245	0.324929	0.294491	0.171758	0.496189
chr3 62438132	0.105	0.342	0.25	0.278	0.267	0.091	0.25	0.393	0.167	0.167	0.292	0.333	0.167	0.143	0.368	0.273	NA	0.091	0.083	0.083	0.182	0.231786	0.187398	0.28235	0.5647
chr4 157336723	0.975	0.986	0.988	0.977	0.99	0.973	0.983	0.992	0.993	0.992	0.993	0.996	0.991	0.982	0.992	0.983	0.927	0.99	0.976	0.975	0.933	0.9865	0.970313	0.0853629	0.369906
chr4 157336727	0.149	0.151	0.152	0.12	0.232	0.188	0.179	0.185	0.101	0.124	0.237	0.144	0.132	0.12	0.199	0.177	0.198	0.181	0.135	0.154	0.098	0.158143	0.162518	0.575672	0.897111
chr4 157360142	0.554	0.512	0.561	0.417	0.427	0.546	0.562	0.544	0.446	0.532	0.592	0.507	0.355	0.471	0.604	0.58	0.472	0.526	0.543	0.413	0.327	0.501857	0.495857	0.971018	0.971018
chr4 57110068	0.353	0.576	0.417	0.407	0.333	0.278	0.258	0.5	NA	0.516	0.25	0.29	0.405	0.581	0.485	0.389	0.341	0.35	0.283	0.429	0.358	0.397231	0.379029	0.877296	0.937408
chr5 157309800	0.8	0.733	0.9	0.568	0.543	0.846	0.647	0.727	0.55	0.852	0.7	0.762	0.5	0.7	0.784	0.632	NA	0.389	0.533	0.9	0.562	0.702	0.643143	0.409141	0.746908
chr6 101889814	0.529	0.429	0.45	0.5	0.636	0.714	0.6	0.276	0.524	0.444	0.368	0.632	0.083	0.2	0.583	0.52	NA	0.5	0.833	0.429	NA	0.456071	0.553512	0.430908	0.746908
chr6 101889827	0.778	NA	0.462	0.783	0.727	0.846	0.706	0.72	0.727	0.765	0.538	0.769	0.667	0.643	0.895	0.778	NA	0.778	0.833	0.75	NA	0.702385	0.789397	0.0379504	0.296585
chr6 101924714	0.737	0.882	0.917	0.885	0.792	0.8	0.862	1	0.842	0.905	0.905	1	NA	0.889	0.949	0.957	0.4	0.867	0.808	0.926	NA	0.878154	0.826451	0.895242	0.937408
chr6 44152612	NA	0.4	NA	0.154	NA	NA	NA	0.214	NA	0.2	0.182	0.3	NA	0.2	0.2	0.267	NA	0.2	0.263	NA	NA	0.235714	0.233143	0.771706	0.918104
chr8 102829408	0.026	0.11	0.151	0.028	0.06	0.082	0.063	0.079	0.081	0.037	0.039	0.065	0.154	0	0.333	0.061	0.133	0.099	0.089	0.028	0.121	0.0696429	0.116705	0.156205	0.496189
chr8 102829409	0	0.008	0.019	0.009	0	0	0.025	0	0.016	0.009	0	0.033	0	0	0.062	0	0	0.028	0.007	0.026	0.051	0.0085	0.0228125	0.150483	0.496189
chrX 123465111	1	0.936	0.938	0.942	0.946	0.921	0.927	0.913	0.94	0.926	0.978	0.971	0.8	1	0.95	0.952	0.789	0.871	0.904	0.84	0.6	0.938429	0.855554	0.0570356	0.296585
chrX 152189847	0.938	0.966	0.75	0.85	0.909	1	0.727	0.933	0.955	0.947	0.842	NA	0.8	0.833	1	0.882	NA	0.923	0.833	NA	NA	0.880769	0.903754	0.776857	0.918104

## Sheet: ASD-pariental cortex
Region	01-052914_AN19442_BA7-%editing	01-061914_AN01410_BA7-%editing	01-072214_AN08166_BA7-%editing	10-081413_AN13295_BA7-%editing	13-072414_AN10679_BA7-%editing	17-052214_AN10723_BA7-%editing	30-082214_AN15088_BA7-%editing	41-061914_AN07176_BA7-%editing	04-081413_AN03632_BA7-%editing	05-081014_AN08792_BA7-%editing	05-082114_AN00493_BA7-%editing	08-072913_AN11989_BA7-%editing	09-072214_AN16115_BA7-%editing	09-082014_AN09730_BA7-%editing	17-081314_AN09714_BA7-%editing	17-082014_AN08873_BA7-%editing	17-090414_AN01093_BA7-%editing	27-072014_AN02987_BA7-%editing	35-073014_AN17254_BA7-%editing	39-072014_AN03345_BA7-%editing	mean_Control	mean_ASD	pVal	fdr
chr1 160332454	0.079	0.149	0.067	0.065	0.103	0.087	0.083	0.06	0.167	0.15	0.095	0.077	0.122	0.097	0.176	0.191	0.107	0.122	0.286	0.292	0.086625	0.151433	0.00614551	0.054804
chr11 105933968	0.929	0.714	0.769	0.786	0.75	0.75	0.846	0.917	0.826	0	NA	0.556	0.583	0.909	NA	0.773	NA	NA	NA	0.545	0.807625	0.624953	0.147649	0.25098
chr13 45516236	0.154	0	0.167	0.091	0.056	0.154	0.214	0	0.286	NA	0.5	0.091	0.133	0	0.25	0.056	NA	0.5	0.333	0.286	0.1045	0.230864	0.0986456	0.212397
chr14 26448324	0.4	NA	0.45	0.417	0.174	0.3	NA	0.167	0.5	0	0.2	0.267	0.167	0.364	NA	0.524	NA	0.067	0.182	0.1	0.318	0.244455	0.385197	0.513596
chr2 209970889	0.222	0	0	0.087	0.417	0.167	0.04	0.294	0	NA	0.167	0.05	0.053	0.111	0	0.444	NA	0.286	0	0.045	0.153375	0.119034	0.65332	0.746651
chr20 37519131	0.054	0.065	0.039	0.031	0.03	0.078	0.038	0.031	0.069	0.046	0.088	0	0.045	0.089	0.047	0.048	0.091	0.033	0.105	0.024	0.04575	0.0562115	0.29744	0.419915
chr20 37519161	0.095	0.115	0.055	0.085	0.082	0.101	0.085	0.052	0.111	0.102	0.024	0.033	0.17	0.075	0.021	0.074	0.111	0.072	0.057	0.105	0.08375	0.0799038	0.78698	0.821197
chr20 37519170	0.167	0.266	0.089	0.157	0.16	0.113	0.063	0.117	0.179	0.295	0.069	0.113	0.167	0.125	0.114	0.253	0.08	0.156	0.188	0.206	0.1415	0.1605	0.463258	0.585168
chr21 29581430	0.733	0.75	1	0.643	0.812	0.571	0.643	0.778	NA	NA	NA	0.4	0.364	0.636	0.5	0.711	NA	NA	NA	0.85	0.74125	0.600321	0.106198	0.212397
chr21 33550495	0.025	0.041	0.04	0.049	0.038	0.042	0.038	0.058	0.022	0.041	0.033	0	0.029	0.015	0.012	0.094	0.018	0.028	0.02	0.058	0.041375	0.0316442	0.0584442	0.20038
chr21 33551013	0.312	0.232	0.284	0.293	0.196	0.299	0.224	0.303	0.278	0.32	0.343	0.37	0.205	0.408	0.361	0.311	0.295	0.165	0.352	0.273	0.267875	0.30376	0.156863	0.25098
chr3 62438132	0.271	0.207	0.091	0.048	0.143	0.108	0.24	0.278	NA	0.167	NA	0.208	0.143	0.143	NA	0.111	NA	0.133	NA	0.533	0.17325	0.201406	0.861697	0.861697
chr4 157336723	0.966	0.993	0.985	1	0.988	0.979	0.928	0.981	0.984	0.94	0.951	0.968	0.898	0.966	0.978	1	0.929	0.976	0.933	0.972	0.9775	0.959423	0.0823485	0.212397
chr4 157336727	0.173	0.098	0.171	0.197	0.15	0.189	0.192	0.174	0.181	0.025	0.158	0.108	0.159	0.122	0.089	0.179	0.05	0.161	0.072	0.203	0.168	0.128846	0.0978804	0.212397
chr4 157360142	0.601	0.453	0.479	0.487	0.497	0.585	0.492	0.587	0.578	0.179	0.431	0.188	0.336	0.457	0.2	0.494	0.308	0.489	0.371	0.55	0.522625	0.392587	0.0201318	0.0966325
chr4 57110068	0.375	0.267	0.619	0.396	0.522	0.474	0.324	0.522	0.447	0.375	0.386	0.381	0.317	0.238	0.5	0.367	0.436	0.292	0.322	0.465	0.437375	0.381798	0.189329	0.283994
chr5 157309800	0.757	0.594	0.556	0.714	0.686	0.8	0.933	0.667	NA	0.429	NA	0.583	0.583	0.579	0.615	0.625	NA	0.611	NA	0.524	0.713375	0.584708	0.0180441	0.0966325
chr6 101889814	0.45	0.316	0.722	0.312	0.4	0.545	0.733	0.312	0.364	0.083	0.364	0.222	0.182	NA	0.3	0.556	NA	0.4	0.1	0.524	0.47375	0.324432	0.0908724	0.212397
chr6 101889827	0.722	0.647	0.619	0.938	0.833	NA	1	0.667	0.273	0.364	NA	0.353	0.684	NA	0.9	0.905	NA	0.562	0.364	0.789	0.775143	0.596914	0.138072	0.25098
chr6 101924714	0.828	0.875	0.783	0.765	0.765	0.842	0.875	0.875	0.8	0.714	1	0.714	0.75	0.714	NA	0.9	NA	0.765	0.909	0.941	0.826	0.821182	0.754336	0.821197
chr8 102829408	0.043	0	0.035	0.051	0.059	0.058	0	0.066	0.109	0.018	0.024	0.075	0.081	0.087	0	0.064	0.075	0.281	0.088	0.382	0.039	0.101769	0.0335307	0.134123
chr8 102829409	0	0	0.018	0.017	0	0	0	0.017	0	0	0	0	0.033	0	0	0.009	0.045	0.047	0.028	0	0.0065	0.0129615	0.60116	0.721392
chrX 123465111	0.979	0.854	0.865	0.98	0.864	0.907	0.898	0.979	0.875	0.714	0.846	0.844	0.75	0.839	0.727	0.976	NA	0.848	0.857	0.842	0.91575	0.836146	0.004372	0.054804
chrX 154351582	0.357	0.467	NA	0.5	NA	0.75	NA	NA	NA	0.067	NA	0.273	NA	0.091	0.25	0.167	0.091	0.037	0.097	0.2	0.5185	0.17915	0.0068505	0.054804

## Sheet: ASD-temporal cortex
Region	09-060414_AN08166_BA38-%editing	09-080414_AN10723_BA38-%editing	13-081514_AN17425_BA38-%editing	17-090214_AN03217_BA38-%editing	28-080114_AN07176_BA38-%editing	34-082814_AN07444_BA38-%editing	41-082014_AN15566_BA38-%editing	01-072114_AN03632_BA38-%editing	01-080114_AN17254_BA38-%editing	01-090214_AN17515_BA38-%editing	05-073014_AN01971_BA38-%editing	09-090214_AN09714_BA38-%editing	16-060414_AN08792_BA38-%editing	19-052914_AN06420_BA38-%editing	23-060414_AN08873_BA38-%editing	24-061614_AN19511_BA38-%editing	30-082814_AN02987_BA38-%editing	41-072214_AN12457_BA38-%editing	mean_Control	mean_ASD	pVal	fdr
chr1 160332454	0	0.12	0.135	0.143	0.018	0.119	0.045	0.133	0.152	0.267	0.2	0.217	0.176	0.047	0.2	0.244	0.333	0.138	0.0828571	0.182488	0.0049693	0.0497281
chr11 105933968	0.857	0.882	NA	0.583	0.714	0.8	0.85	0.643	NA	0.545	0.833	0.231	0.417	0.615	0.857	0.4	NA	0.812	0.781	0.6134	0.0986588	0.197318
chr13 45516236	0.182	0.083	0.143	0.235	0.2	0.091	0.188	0.3	0.333	0.25	0	NA	0	0.143	0.1	0.24	0.19	0.077	0.160286	0.163026	0.845064	0.897501
chr14 26448324	0.286	0.133	0.133	0.211	0.308	0.214	0.133	0.417	NA	0.2	NA	0.071	0.1	NA	0.462	0.091	NA	0.067	0.202571	0.201321	0.36898	0.491974
chr2 209970889	0.13	0.111	0	0	0.303	0.176	0.13	0	0	NA	0.091	NA	0.091	0.174	0.083	0	0.2	0	0.121429	0.0760429	0.276356	0.44217
chr20 37519131	0.092	0.092	0.105	0	0.046	0.033	0.061	0.071	0.085	0.032	NA	0.08	0.045	0.054	0.059	0.017	0.015	0.13	0.0612857	0.059026	0.660354	0.792425
chr20 37519161	0.081	0.095	0.122	0.101	0.124	0.067	0.03	0.094	0.069	0.05	NA	0.136	0.12	0.068	0.077	0.093	0.069	0.157	0.0885714	0.0928701	0.961059	0.961059
chr20 37519170	0.124	0.087	0.172	0.231	0.164	0.082	0.034	0.121	0.091	0.062	NA	0.25	0.23	0.144	0.145	0.25	0.156	0.209	0.127714	0.162338	0.353577	0.491974
chr21 29581430	0.684	0.429	NA	0.733	1	0.762	0.579	0.5	NA	0.75	NA	NA	NA	0.545	0.684	0.25	NA	0.273	0.697833	0.528548	0.148829	0.255136
chr21 33550495	0.049	0.066	0.036	0.113	0.054	0.021	0.086	0.033	0.026	0.01	0.13	0.02	0.054	0.059	0.016	0.01	0.07	0.014	0.0607143	0.0418929	0.134681	0.248642
chr21 33551013	0.24	0.323	0.227	0.415	0.266	0.378	0.237	0.265	0.288	0.274	0.281	0.256	0.345	0.271	0.182	0.381	0.289	0.301	0.298	0.285917	0.860106	0.897501
chr3 62438132	0.129	0.25	0	0.364	0.25	0.231	0.118	0.214	0.353	NA	0.25	NA	0.176	0.286	0.32	0.316	0.429	0.263	0.191714	0.279871	0.0893903	0.195033
chr4 157336723	0.983	0.984	0.941	1	0.977	0.993	0.948	0.966	0.933	0.797	0.979	0.41	0.975	0.983	0.966	0.952	0.934	0.967	0.975143	0.903095	0.051272	0.17579
chr4 157336727	0.133	0.171	0.169	0.19	0.119	0.136	0.12	0.122	0.153	0.127	0.057	0.024	0.05	0.125	0.177	0.114	0.135	0.059	0.148286	0.107607	0.0853444	0.195033
chr4 157360142	0.507	0.554	0.427	0.45	0.549	0.468	0.457	0.467	0.327	0.34	0.717	0.057	0.171	0.363	0.417	0.266	0.321	0.307	0.487429	0.353369	0.00829563	0.0497738
chr4 57110068	0.769	0.435	0.542	0.474	0.636	0.52	0.4	0.568	0.291	0.403	NA	0.544	0.514	0.327	0.387	0.333	0.253	0.461	0.539429	0.420039	0.0702386	0.189879
chr5 157309800	0.606	0.698	0.778	0.568	0.833	0.673	0.842	0.6	0.545	0.529	0.526	0	0.538	0.605	0.583	0.545	0.444	0.5	0.714	0.51075	0.00151669	0.0364006
chr6 101889814	0.7	0.72	NA	0.36	0.714	NA	0.5	0.357	0.286	0.3	0.053	NA	NA	0.375	0.462	0.292	NA	0.333	0.5988	0.339644	0.00621601	0.0497281
chr6 101924714	0.939	0.95	0.6	0.783	0.846	0.846	0.933	0.765	0.684	0.769	0.75	NA	0.81	0.909	1	0.71	NA	0.857	0.842429	0.809643	0.340407	0.491974
chr8 102829408	0.062	0.116	0.023	0.016	0.054	0.082	0	0.064	0.232	0.033	NA	0.093	0	0.073	0.13	0	0.218	0.052	0.0504286	0.0859481	0.40566	0.512412
chr8 102829409	0	0	0	0	0.013	0	0	0.021	0.018	0	NA	0	0	0.009	0.022	0.012	0.018	0	0.00185714	0.00925974	0.0712045	0.189879
chrX 123465111	0.956	0.932	0.964	0.944	0.862	0.829	0.929	0.943	0.812	NA	NA	0.167	0.654	0.854	0.92	0.808	0.8	0.885	0.916571	0.775957	0.0164336	0.0788811
chrX 152189847	0.933	0.971	0.75	1	1	0.889	0.941	0.923	0.562	NA	NA	NA	0.909	0.886	NA	0.727	NA	0.812	0.926286	0.820755	0.0380533	0.152213
chrX 154351582	0.071	0.318	NA	0.176	NA	0.455	NA	0.111	0.149	0.267	0.4	0.238	0.385	0.357	NA	0.368	0.101	0.323	0.255	0.268545	0.839161	0.897501

## Sheet: ASD-visual cortex
Region	01-081314_AN04479_BA17-%editing	09-072414_AN07176_BA17-%editing	10-053014_AN12137_BA17-%editing	19-073014_AN14757_BA17-%editing	20-080114_AN03217_BA17-%editing	37-071514_AN10679_BA17-%editing	37-072214_AN17425_BA17-%editing	45-071514_AN00544_BA17-%editing	01-053014_AN16641_BA17-%editing	01-080414_AN09730_BA17-%editing	02-082014_AN11989_BA17-%editing	04-072913_AN08043_BA17-%editing	08-060614_AN12457_BA17-%editing	09-061814_AN17254_BA17-%editing	09-073014_AN01971_BA17-%editing	12-080114_AN00764_BA17-%editing	13-061914_AN13872_BA17-%editing	13-090314_AN08873_BA17-%editing	13-091814_AN00493_BA17-%editing	17-061814_AN17515_BA17-%editing	17-072214_AN02987_BA17-%editing	21-081014_AN08792_BA17-%editing	27-061714_AN16115_BA17-%editing	mean_Control	mean_ASD	pVal	fdr
chr1 160332454	0.103	0.047	0.028	0.107	0.045	0.043	0.116	0.119	0.077	0.375	0.07	0.034	0.308	0.283	0.25	0.146	0.215	0.113	0.158	0.036	0.167	0.098	0.229	0.076	0.164687	0.04006	0.32048
chr11 105933968	NA	0.882	0.3	0.562	NA	0.857	0.667	NA	0.833	NA	0.6	0.625	0.182	NA	0.833	0.529	0.533	0.81	NA	0.462	0.862	0.333	0.545	0.6536	0.600046	0.428912	0.605523
chr12 4912576	0.214	0.065	0.122	0.286	NA	0.267	0.333	0.206	0.172	NA	0.045	0.125	0.167	NA	NA	0.143	0.098	0.111	0.125	NA	0.082	0.214	NA	0.213286	0.135935	0.0786154	0.33161
chr13 45516236	0.188	NA	0.077	0.105	NA	0.143	0.059	0	0.143	0.158	0	0.091	0.294	0.231	0.043	0.1	0.083	0.182	0.32	NA	0.05	0.091	NA	0.0953333	0.134381	0.510114	0.644354
chr14 26448324	0.273	0.333	0.333	0.276	NA	0.556	0.235	0.5	0.308	NA	0.25	0.385	0.071	NA	NA	NA	0.35	0.214	0.059	0.167	0.409	0.2	NA	0.358	0.251909	0.130134	0.435903
chr2 209970889	NA	0.095	0.111	0.214	NA	NA	0.133	0.154	0.118	NA	0	0.143	NA	NA	NA	0.077	0.318	0.161	NA	0	0	0	NA	0.1414	0.09584	0.280773	0.487512
chr20 37519131	0	0.037	0.057	0.029	0.071	0.024	0	0.071	0.036	0	0.047	0.045	0.1	0.083	0.062	0.061	0.067	0.042	0.065	0.058	0	0.039	0.147	0.036125	0.0555078	0.206893	0.465257
chr20 37519161	0.121	0.077	0.094	0.053	0.059	0.081	0.079	0.131	0.067	0.08	0.069	0.09	0.091	0.071	0.071	0.106	0.04	0.092	0.048	0.088	0.02	0.145	0.077	0.086875	0.0776172	0.477457	0.63661
chr20 37519170	0.321	0.11	0.135	0.122	0.154	0.067	0.239	0.209	0.118	0.143	0.071	0.193	0.143	0.333	0.25	0.115	0.076	0.123	0.128	0.076	0.026	0.161	0.192	0.169625	0.144852	0.583044	0.699653
chr21 29581430	NA	0.759	NA	0.667	NA	0.526	0.5	0.692	0.875	NA	0.545	0.647	NA	NA	0.923	0.767	0.885	0.739	NA	NA	NA	0.286	NA	0.6288	0.699533	0.284382	0.487512
chr21 33550495	0.032	0.064	0.104	0.086	0.056	0.074	0.061	0.061	0.02	0.021	0.012	0.068	0.048	0.011	0.125	0.065	0.063	0.035	0.057	0.038	0.048	0.064	0.018	0.06725	0.0475156	0.0811355	0.33161
chr21 33551013	0.294	0.244	0.284	0.252	0.267	0.319	0.322	0.41	0.295	0.278	0.333	0.311	0.306	0.265	0.368	0.319	0.333	0.279	0.237	0.303	0.258	0.348	0.294	0.299	0.301625	0.628044	0.700389
chr3 62438132	0.214	0.136	0.2	0.069	NA	0.143	0.056	0.174	0.167	NA	0.185	0.25	NA	NA	0.235	0.385	0.161	0.167	0.474	0.286	0.3	0.143	NA	0.141714	0.241226	0.033129	0.32048
chr4 157336723	0.892	0.976	0.978	0.969	0.907	0.962	0.991	0.961	0.984	0.865	1	0.994	0.877	0.872	1	0.995	0.987	0.988	0.972	0.981	1	0.986	0.8	0.9545	0.953469	0.207682	0.465257
chr4 157336727	0.041	0.167	0.162	0.162	0.211	0.166	0.176	0.266	0.143	0.045	0.089	0.126	0.084	0.045	0.162	0.183	0.196	0.162	0.209	0.122	0.184	0.062	0.114	0.168875	0.13093	0.145301	0.435903
chr4 157360142	0.337	0.63	0.429	0.455	0.395	0.43	0.464	0.586	0.503	0.069	0.255	0.554	0.175	0.327	0.333	0.48	0.513	0.426	0.495	0.298	0.707	0.171	0.169	0.46575	0.371297	0.213243	0.465257
chr4 57110068	0.548	0.429	0.312	0.593	0.286	0.56	0.367	0.407	0.375	0.357	0.381	0.609	0.386	0.394	0.389	0.433	0.462	0.344	0.298	0.385	NA	0.471	0.375	0.43775	0.40645	0.657212	0.700389
chr5 157309800	0.417	0.591	0.444	0.778	0.75	0.667	0.789	0.793	0.722	0.364	0.286	0.692	0.579	0.429	0.615	0.581	0.611	0.825	0.588	NA	0.95	0.406	0.438	0.653625	0.582642	0.23824	0.47648
chr6 101889814	NA	0.6	0.083	0.588	NA	0.25	0.25	0.5	0.48	NA	0.171	0.458	NA	NA	NA	0.417	0.722	0.4	0.7	0.467	0.255	0.154	NA	0.3785	0.418409	0.870662	0.870662
chr6 101924714	0.667	0.824	0.737	0.828	NA	0.667	0.789	0.941	1	NA	0.825	0.875	0.857	NA	NA	0.861	0.95	0.957	0.545	1	0.896	0.833	0.455	0.779	0.833308	0.0829025	0.33161
chr8 102829408	0.097	0.094	0.039	0.053	0.056	0.103	0.065	0.085	0.114	0.045	0.022	0.047	0.06	0.269	0.077	0.057	0.023	0.083	0.083	0	0	0.024	0.106	0.074	0.06775	0.316819	0.506911
chr8 102829409	0.032	0.01	0	0.013	0	0	0	0	0	0.023	0	0	0	0	0	0	0.008	0	0	0	0	0	0.02	0.006875	0.00361719	0.380316	0.570473
chrX 123465111	0.727	0.925	0.952	0.948	0.583	0.862	0.872	0.914	0.962	NA	0.8	0.947	0.8	NA	0.838	0.933	0.891	0.825	0.941	0.781	NA	0.674	0.7	0.847875	0.841529	0.671206	0.700389
chrX 154351582	0.455	0.412	NA	0.5	NA	NA	0.444	0.211	NA	0.115	0.4	NA	0.175	0.134	NA	0.4	NA	0.308	0.226	NA	NA	NA	0.4	0.4044	0.284711	0.0328148	0.32048
