# Supplementary material for: Increased RNA editing in maternal immune activation model of neurodevelopmental disease
Source: Nat Commun. 2020 Oct 16;11:5236. doi: 10.1038/s41467-020-19048-6 (PMC7567798; doi:10.1038/s41467-020-19048-6)
Supplement: Supplementary file 9 — Supplementary Data 7 [file 41467_2020_19048_MOESM9_ESM.xlsx]

## Sheet: Schizo-amygdala
Region	SRR5361428-%editing	SRR5361430-%editing	SRR5361431-%editing	SRR5361432-%editing	SRR5361434-%editing	SRR5361437-%editing	SRR5361438-%editing	SRR5361441-%editing	SRR5361444-%editing	SRR5361448-%editing	SRR5361450-%editing	SRR5361452-%editing	SRR5361454-%editing	SRR5361456-%editing	SRR5361459-%editing	SRR5361460-%editing	SRR5361463-%editing	SRR5361464-%editing	SRR5361467-%editing	SRR5361468-%editing	SRR5361470-%editing	SRR5361471-%editing	SRR5361429-%editing	SRR5361433-%editing	SRR5361435-%editing	SRR5361436-%editing	SRR5361439-%editing	SRR5361440-%editing	SRR5361445-%editing	SRR5361447-%editing	SRR5361449-%editing	SRR5361451-%editing	SRR5361453-%editing	SRR5361455-%editing	SRR5361457-%editing	SRR5361458-%editing	SRR5361461-%editing	SRR5361462-%editing	SRR5361465-%editing	SRR5361469-%editing	SRR5361472-%editing	SRR5361473-%editing	median_Control	median_Schizo	pVal	fdr
chr20 37519131	0.054	0.042	0.071	0.105	0.1	0.068	0.057	0.058	0.081	0.027	0.07	0.071	0.082	0.062	0.061	0.044	0.048	0.05	0.071	0.021	0.056	0.067	0.081	0.057	0.074	0.043	0.074	0.059	0.111	0	0.047	0.125	0.11	0.047	0.067	0.2	0.067	0.138	0.049	0.052	0.2	0.039	0.0620909	0.0810519	0.398603	0.86723
chr20 37519161	0.077	0.118	0.102	0.126	0.179	0.11	0.084	0.116	0.094	0.085	0.114	0.076	0.114	0.075	0.092	0.089	0.066	0.08	0.139	0.058	0.101	0.096	0.127	0.103	0.081	0.058	0.114	0.095	0.07	0	0.135	0.231	0.081	0.138	0.096	0.296	0	0.042	0.119	0.094	0.182	0.068	0.0995909	0.106171	0.91973	0.992833
chr20 37519170	0.132	0.157	0.142	0.132	0.286	0.141	0.117	0.165	0.13	0.128	0.156	0.093	0.182	0.137	0.138	0.137	0.111	0.147	0.178	0.121	0.115	0.148	0.121	0.141	0.114	0.104	0.13	0.135	0.094	0.132	0.22	0.098	0.157	0.192	0.086	0.296	0	0.143	0.197	0.112	0.385	0.121	0.145136	0.148721	0.464962	0.878719
chr3 58156074	0.035	0.024	0.033	0.052	0.038	0.076	0.08	0.031	0	0	0.132	0.219	0.055	0.031	0.083	0	0	0.036	0.049	0.011	0.026	0.208	0.011	0.07	0.231	0.069	0	0.036	0.105	0.296	0	0	0.062	0	NA	NA	0	NA	0	0	0	0	0.0554091	0.0519672	0.230986	0.86723
chr3 62438132	0.569	0.306	0.43	0.25	NA	0.513	0.391	0.593	0.491	0.459	0.477	0.433	0.442	0.542	0.476	0.482	0.467	0.373	0.432	0.51	0.382	0.321	0.357	0.228	0.419	0.602	0.187	0.408	0.519	NA	0.462	0.545	0.538	0.523	0.435	NA	NA	0.402	NA	0.497	0.708	0.459	0.444714	0.454924	0.667761	0.948462
chr4 157336723	0.967	0.875	0.967	0.958	0.818	0.963	0.993	0.833	0.99	0.959	0.952	0.949	0.98	0.968	0.953	0.981	0.989	0.969	0.983	0.75	0.865	0.995	0.688	0.936	0.974	0.941	0.953	0.988	1	NA	0.895	NA	1	0.921	1	NA	NA	1	0.792	0.982	NA	1	0.938955	0.93806	0.476204	0.878719
chr4 157336727	0.141	0.026	0.154	0.08	0	0.141	0.137	0.143	0.18	0.205	0.222	0.237	0.019	0.147	0.18	0.209	0.144	0.233	0.179	0	0.132	0.136	0.188	0.121	0.163	0.125	0.079	0.131	0.182	NA	0.222	NA	0.174	0.184	0.533	NA	NA	0.304	0.208	0.231	NA	0.062	0.138409	0.190338	0.23968	0.86723
chr4 157360142	0.668	0.205	0.511	0.151	0	0.514	0.511	0.378	0.351	0.603	0.591	0.552	0.27	0.306	0.521	0.633	0.606	0.591	0.487	0.463	0.34	0.527	0.111	0.354	0.163	0.525	0.255	0.614	0.391	0.136	0.34	0.588	0.481	0.495	0.708	0.565	NA	0.614	0.212	0.514	0.241	0.445	0.4445	0.409825	0.472063	0.878719
chr4 57110068	0.442	0.41	0.439	0.487	0.526	0.428	0.457	0.451	0.414	0.572	0.531	0.382	0.426	0.442	0.363	0.443	0.449	0.515	0.566	0.488	0.476	0.728	0.506	0.428	0.41	0.523	0.355	0.466	0.385	0.513	0.462	0.438	0.549	0.452	0.382	0.55	0.491	0.557	0.665	0.49	0.237	0.445	0.474318	0.465634	0.919746	0.992833
chr6 44152612	0.133	0	0.075	0.071	0.071	0.074	0.245	0.136	0.085	0.125	0.147	0.011	0.1	0.048	0.184	0.156	0.203	0.119	0.117	0.024	0.083	0.162	0	0.216	0.098	0.129	0.097	0.228	0.033	NA	0.412	0	0.32	0.052	0.294	0.067	NA	0.295	0	0.038	0.357	0.195	0.107682	0.154667	0.531571	0.89389
chr8 102829408	0.083	0.07	0.072	0.074	0.037	0.081	0.078	0.159	0.088	0.138	0.083	0.085	0.099	0.071	0.071	0.094	0.095	0.086	0.053	0.12	0.091	0.075	0.116	0.066	0.097	0.053	0.033	0.095	0.017	0.042	0.045	0.105	0.041	0.19	0.372	0.145	0.024	0.099	0.097	0.118	0.024	0.072	0.0865	0.0922619	0.733782	0.98
chr8 102829409	0.013	0.014	0.006	0	0	0.015	0.004	0.037	0.011	0.017	0.005	0.012	0.018	0.016	0.013	0.011	0.024	0.004	0.004	0.009	0.02	0.011	0.027	0.012	0.028	0.013	0.006	0.017	0	0	0	0	0.006	0.044	0.111	0.018	0	0.035	0.032	0.013	0	0	0.012	0.0178095	0.979789	1
chrX 154351582	0.144	0.127	0.202	0.187	0.137	0.282	0.212	0.184	0.145	0.246	0.17	0.167	0.151	0.172	0.127	0.079	0.207	0.267	0.202	0.213	0.189	0.749	0.095	0.157	0.302	0.274	0.129	0.101	0.05	0.087	0.147	0.519	0.247	0.16	0.205	0.088	0.135	0.304	0.779	0.121	0.125	0.187	0.207227	0.210439	0.351371	0.86723

## Sheet: Schizo-AnCg
Region	Gene_name	SRR3438555-%editing	SRR3438563-%editing	SRR3438564-%editing	SRR3438565-%editing	SRR3438566-%editing	SRR3438567-%editing	SRR3438568-%editing	SRR3438569-%editing	SRR3438570-%editing	SRR3438663-%editing	SRR3438681-%editing	SRR3438697-%editing	SRR3438701-%editing	SRR3438721-%editing	SRR3438760-%editing	SRR3438769-%editing	SRR3438780-%editing	SRR3438803-%editing	SRR3438827-%editing	SRR3438844-%editing	SRR3438849-%editing	SRR3438850-%editing	SRR3438859-%editing	SRR3438860-%editing	SRR3438876-%editing	SRR3438889-%editing	SRR3438893-%editing	SRR3438585-%editing	SRR3438586-%editing	SRR3438587-%editing	SRR3438588-%editing	SRR3438589-%editing	SRR3438590-%editing	SRR3438591-%editing	SRR3438592-%editing	SRR3438679-%editing	SRR3438682-%editing	SRR3438722-%editing	SRR3438732-%editing	SRR3438745-%editing	SRR3438746-%editing	SRR3438748-%editing	SRR3438768-%editing	SRR3438781-%editing	SRR3438782-%editing	SRR3438783-%editing	SRR3438794-%editing	SRR3438815-%editing
chr1 160332454	COPA	0.167	0.083	0.036	0.061	0.045	0.143	0.068	0.125	0.211	0	0.033	0.043	0.088	0.052	0.13	0.053	0.125	0.1	0.105	0.046	0.068	0.079	0.082	0.125	0.095	0.17	0.06	0.071	0.051	0.143	0.08	0.176	0.154	0.118	0	0.069	0.081	0.056	0.196	0.159	0.094	0.389	0.235	0.136	0.263	0.065	0.154	0.092
chr12 4912576	KCNA1	0.25	0.136	0.15	0.167	0.087	0	0.111	0.3	0.214	NA	0.085	0.103	0.086	0.143	0.167	0.082	0.105	0.312	0.054	0.086	0.061	0.091	0.195	0.206	0.133	0	0.042	NA	0	NA	NA	NA	NA	0.2	NA	0.2	0.036	0	0	0.065	0.073	NA	0.143	NA	NA	0.065	0.083	0.127
chr14 26448324	NOVA1	0.138	0.5	0.462	0.438	0.278	0.25	0.217	0.222	0.294	0.286	0.308	0.167	0.333	0.269	0.306	0.26	0.328	0.29	0.377	0.314	0.262	0.286	0.23	0.329	0.471	0.219	0.306	0.136	0.179	0.095	0.19	0.091	0.174	0.267	0.167	0.138	0.353	0.4	0.182	0.286	0.294	0.25	0.325	0.182	0.158	0.261	0.222	0.225
chr17 44967852	C1QL1	0.25	0.286	0.238	0.083	0.265	0.192	0.25	0.13	0.048	NA	NA	0.238	0.049	0.244	0.143	0.195	0.146	0.21	0.173	0.258	0.174	0.146	0.098	0.233	0.129	0.055	0.25	0.176	0.233	0.087	0.073	0.176	0.1	0.111	0.062	0.077	0.071	NA	0.077	0.053	0.091	NA	0.09	0.104	0.132	0.065	0.167	0.185
chr19 46649597	DACT3	0.923	0.933	NA	1	0.933	NA	1	NA	0.7	NA	NA	0.941	1	1	NA	0.933	0.923	0.857	0.725	NA	NA	NA	1	0.952	0.941	0.9	1	1	1	0.929	1	NA	0.909	0.944	0.917	NA	NA	NA	NA	NA	0.917	NA	0.959	NA	NA	NA	0.941	0.867
chr2 209970889	UNC80	0.067	0.171	0.182	0.083	0.111	0.031	0.102	0	0.206	0.25	0.157	0.092	0.093	0.119	0.083	0.141	0.062	0.111	0.083	0.138	0.057	0.045	0.07	0.146	0.121	0.02	0.065	0.071	0.053	0.033	0.19	0	NA	0.32	0	0.1	0.083	0.095	0.133	0.062	0.071	0.095	0.075	0.147	0.043	0.086	0.038	0.081
chr20 37519131	BLCAP	0.087	0.04	0.085	0.06	0.064	0.03	0.053	0.02	0.036	0.051	0.062	0.049	0.058	0.067	0.049	0.065	0.067	0.083	0.053	0.049	0.067	0.059	0.041	0.039	0.078	0.044	0.038	0.085	0.08	0.064	0.121	0.101	0.04	0.071	0.062	0.029	0.071	0	0.08	0.068	0.093	0.067	0.067	0.085	0.085	0.065	0.037	0.051
chr20 37519161	BLCAP	0.088	0.098	0.055	0.072	0.054	0.045	0.12	0.073	0.064	0.087	0.054	0.075	0.108	0.071	0.064	0.087	0.089	0.067	0.081	0.073	0.055	0.088	0.092	0.049	0.076	0.064	0.05	0.047	0.118	0.06	0.108	0.136	0.043	0.064	0.076	0.078	0.092	0.05	0.103	0.121	0.113	0.022	0.102	0.088	0.103	0.069	0.06	0.032
chr20 37519170	BLCAP	0.12	0.11	0.097	0.111	0.083	0.035	0.142	0.099	0.128	0.097	0.121	0.097	0.106	0.115	0.096	0.121	0.108	0.106	0.11	0.079	0.095	0.101	0.107	0.069	0.126	0.098	0.084	0.093	0.099	0.108	0.102	0.139	0.128	0.119	0.112	0.126	0.111	0.167	0.13	0.161	0.133	0.048	0.155	0.062	0.117	0.102	0.096	0.086
chr21 29581430	GRIK1	NA	0.533	NA	0.846	NA	NA	NA	0.6	NA	NA	NA	0.7	0.684	0.8	0.633	0.808	0.72	0.593	0.739	0.667	0.696	0.647	0.591	0.615	0.455	0.421	0.4	NA	0.533	NA	NA	NA	NA	NA	NA	0.7	0.5	NA	0.571	0.846	0.647	NA	0.609	0.412	NA	NA	0.5	0.727
chr21 33550495	SON	0.117	0.026	0.074	0	0.047	0	0.073	0.102	0.043	0.067	0.025	0.082	0.057	0.026	0.094	0.057	0.041	0.04	0.059	0.054	0.081	0.058	0.04	0.066	0.051	0.019	0.025	0.091	0.067	0	0.065	0	0	0.026	0.023	0.035	0.012	0.067	0.047	0.053	0.038	0.011	0.027	0.045	0.018	0.051	0.045	0.033
chr21 33551013	SON	0.279	0.25	0.266	0.25	0.318	0.324	0.409	0.208	0.208	0.347	0.207	0.22	0.208	0.246	0.28	0.214	0.247	0.231	0.262	0.317	0.289	0.259	0.279	0.265	0.184	0.252	0.206	0.176	0.264	0.182	0.167	0.1	0.212	0.312	0.204	0.247	0.244	0.429	0.272	0.237	0.224	0.234	0.241	0.259	0.202	0.193	0.146	0.315
chr3 58156074	FLNB	0.296	0	0	0.105	0	0	0	0.083	0.071	0	NA	0	0	0.133	0	0.115	0.05	0.107	0.077	0.091	0.103	0.091	0	0.111	0	0.04	0	0	0	NA	0	0	0	0.231	0.077	0	0	NA	0	0	0	0.067	0.029	0.059	0.136	0.05	0.043	0
chr3 62438132	CADPS	0.411	0.284	0.224	0.315	0.285	0.248	0.167	0.388	0.329	0.218	0.213	0.322	0.306	0.352	0.274	0.228	0.21	0.324	0.326	0.302	0.33	0.297	0.209	0.262	0.328	0.372	0.322	0.375	0.309	0.26	0.275	0.22	0.2	0.27	0.303	0.29	0.34	0.365	0.322	0.293	0.313	0.324	0.216	0.333	0.31	0.494	0.255	0.282
chr4 157336723	GRIA2	1	0.979	1	0.982	0.968	0.933	1	1	1	1	0.981	1	1	0.993	1	0.993	0.986	0.975	1	0.994	0.988	1	0.988	1	1	1	0.966	1	0.974	1	1	0.812	0.864	1	0.952	0.979	0.963	1	1	0.971	0.983	0.909	0.986	1	1	0.96	0.974	0.97
chr4 157336727	GRIA2	0.181	0.131	0.176	0.101	0.213	0.138	0.244	0.222	0.25	0.135	0.118	0.25	0.192	0.18	0.226	0.204	0.16	0.144	0.222	0.204	0.206	0.191	0.11	0.137	0.106	0.148	0.235	0.175	0.167	0.25	0.213	0.136	0.103	0.194	0.217	0.2	0.237	0.182	0.224	0.221	0.133	0.118	0.208	0.164	0.161	0.148	0.148	0.154
chr4 157360142	GRIA2	0.43	0.495	0.378	0.64	0.579	0.364	0.445	0.5	0.527	0.672	0.46	0.418	0.555	0.581	0.543	0.536	0.478	0.477	0.589	0.523	0.486	0.553	0.376	0.561	0.542	0.482	0.458	0.442	0.3	0.404	0.387	0.227	0.346	0.573	0.433	0.448	0.404	0.55	0.594	0.5	0.514	0.463	0.445	0.429	0.539	0.33	0.558	0.538
chr4 57110068	IGFBP7	0.427	0.391	0.527	0.469	0.394	0.514	0.585	0.415	0.519	0.489	0.451	0.474	0.441	0.515	0.52	0.431	0.5	0.626	0.568	0.534	0.587	0.391	0.551	0.548	0.456	0.576	0.479	0.469	0.418	0.427	0.411	0.365	0.45	0.576	0.529	0.586	0.5	0.368	0.411	0.519	0.458	0.518	0.509	0.421	0.445	0.5	0.511	0.506
chr5 157309800	CYFIP2	0.69	0.678	0.682	0.689	0.704	0.612	0.67	0.603	0.564	0.698	0.66	0.601	0.586	0.65	0.642	0.7	0.607	0.514	0.648	0.679	0.675	0.663	0.592	0.696	0.666	0.556	0.646	0.633	0.556	0.659	0.608	0.271	0.384	0.658	0.663	0.674	0.644	0.798	0.514	0.604	0.606	0.47	0.527	0.473	0.438	0.49	0.592	0.673
chr6 101889814	GRIK2	NA	0.75	NA	NA	0.636	0.227	0.727	NA	NA	NA	0.333	0.636	0.455	0.486	0.419	0.619	0.333	0.45	0.552	0.519	0.652	0.5	0.455	0.389	NA	0.533	0.519	NA	NA	NA	NA	NA	NA	0.545	NA	0.727	0.417	NA	0.333	0.19	0.474	0.267	0.333	NA	0.267	0.3	NA	0.5
chr6 101889827	GRIK2	NA	0.909	NA	NA	NA	0.857	NA	NA	NA	NA	0.867	NA	0.9	0.88	0.652	0.667	0.8	0.647	0.636	0.844	0.778	0.87	0.769	0.935	NA	0.636	0.792	NA	NA	NA	NA	NA	NA	0.8	NA	NA	0.824	NA	0.857	0.533	0.722	0.583	0.75	NA	0.529	NA	NA	0.789
chr6 101924714	GRIK2	NA	NA	NA	0.8	NA	NA	0.846	NA	NA	NA	0.846	NA	0.857	0.952	0.864	0.941	0.72	0.765	0.857	0.857	0.879	0.939	0.816	0.923	NA	0.611	0.818	NA	NA	NA	NA	NA	NA	NA	NA	0.8	0.75	NA	NA	0.708	0.857	NA	0.889	0.909	0.846	0.786	0.812	0.762
chr6 44152612	TMEM63B	0.188	0.282	0.148	0.136	0.303	0.379	0.132	0.243	0.156	0.242	0.244	0.186	0.224	0.274	0.172	0.251	0.229	0.197	0.223	0.243	0.2	0.194	0.156	0.314	0.145	0.105	0.264	0.174	0.138	0.064	0.145	0.026	0.098	0.222	0.246	0.138	0.172	0.135	0.119	0.145	0.209	0.146	0.165	0.179	0.108	0.175	0.139	0.209
chr8 102829408	AZIN1	0.116	0.036	0.016	0.047	0.075	0.063	0.048	0.048	0.067	0.154	0.038	0.081	0.053	0.084	0.075	0.07	0.06	0.112	0.069	0.048	0.084	0.079	0.053	0.046	0.053	0.107	0.018	0	0.042	0.041	0.068	0	0	0.071	0.023	0.115	0.037	0.098	0.124	0.031	0.05	0.135	0.061	0.048	0.048	0.211	0.093	0.06
chr8 102829409	AZIN1	0.01	0	0	0	0	0	0	0.024	0	0	0	0.011	0	0.011	0	0.009	0.008	0.006	0.007	0.012	0.006	0	0	0.005	0.025	0.01	0	0	0	0.021	0.017	0	0	0.018	0	0.016	0	0.059	0.011	0	0	0.054	0.009	0	0	0.051	0.023	0.009
chrX 123465111	GRIA3	0.906	0.936	0.957	0.93	0.944	0.877	0.905	0.909	0.957	0.983	0.873	0.949	0.919	0.981	0.93	0.952	0.938	0.95	0.961	0.967	0.919	0.93	0.913	0.91	0.959	0.874	0.921	0.872	0.911	0.929	0.81	0.879	0.882	0.949	0.936	0.979	0.958	0.905	0.935	0.897	0.953	0.841	0.902	0.905	0.89	0.838	0.849	0.903
chrX 152189847	GABRA3	0.923	0.971	0.824	0.863	0.845	0.824	0.904	0.926	0.935	0.862	0.938	0.859	0.942	0.933	0.917	0.932	0.865	0.925	0.924	0.921	0.928	0.931	0.83	0.932	0.933	0.877	0.96	0.949	0.944	0.955	0.852	1	0.846	0.955	0.952	0.853	0.988	0.963	0.76	0.907	0.928	0.688	0.835	0.903	0.789	0.684	0.906	0.887
chrX 154351582	FLNA	0.37	0.37	0.533	0.377	0.448	0.315	0.266	0.384	0.308	0.294	0.065	0.273	0.139	0.415	0.216	0.36	0.194	0.788	0.355	0.309	0.361	0.179	0.236	0.274	0.244	0.439	0.344	0.161	0.129	0.265	0.193	0.135	0.14	0.388	0.48	0.182	0.37	0.438	0.174	0.14	0.302	0.257	0.445	0.247	0.315	0.161	0.139	0.218
[truncated: 12 more columns]

## Sheet: Schizo-DLPFC
Region	Gene_name	SRR3438597-%editing	SRR3438598-%editing	SRR3438599-%editing	SRR3438600-%editing	SRR3438601-%editing	SRR3438602-%editing	SRR3438611-%editing	SRR3438612-%editing	SRR3438666-%editing	SRR3438677-%editing	SRR3438678-%editing	SRR3438691-%editing	SRR3438692-%editing	SRR3438715-%editing	SRR3438729-%editing	SRR3438730-%editing	SRR3438754-%editing	SRR3438788-%editing	SRR3438799-%editing	SRR3438811-%editing	SRR3438813-%editing	SRR3438823-%editing	SRR3438843-%editing	SRR3438881-%editing	SRR3438886-%editing	SRR3438613-%editing	SRR3438614-%editing	SRR3438629-%editing	SRR3438630-%editing	SRR3438633-%editing	SRR3438634-%editing	SRR3438668-%editing	SRR3438713-%editing	SRR3438727-%editing	SRR3438764-%editing	SRR3438765-%editing	SRR3438766-%editing	SRR3438787-%editing	SRR3438824-%editing	SRR3438826-%editing	SRR3438835-%editing	SRR3438855-%editing	SRR3438873-%editing	SRR3438878-%editing	SRR3438879-%editing	SRR3438882-%editing	SRR3438883-%editing	SRR3438892-%editing
chr1 160332454	COPA	0	0.133	0.105	0.28	0.022	0.057	0.06	0.089	0.146	0.119	0.059	0.094	0.048	0.11	0.045	0.084	0.047	0.135	0.06	0.091	0.065	0.101	0.083	0.069	0.071	0.114	0.073	0.05	0.05	0.077	0.067	0.046	0.118	0.118	0.079	0.035	0.138	0.074	0.099	0.091	0.109	0.123	0.083	0.125	0.052	0.068	0.088	0.157
chr11 105933968	GRIA4	NA	NA	NA	NA	NA	0.9	NA	NA	NA	0.833	NA	0.5	0.733	0.895	NA	0.85	0.767	0.923	0.806	0.811	0.632	0.8	0.8	0.727	NA	NA	0.75	NA	NA	NA	NA	NA	0.25	0.708	0.893	0.913	0.69	0.774	0.812	NA	0.806	0.741	NA	0.917	0.909	0.833	NA	0.7
chr12 4912576	KCNA1	0.161	0.094	0.125	0.083	0.08	0.233	0.171	0.146	0	0.094	0.172	0.183	0.414	0.066	0.069	0.162	0.143	0.226	0.233	0.147	0.153	0.179	0.242	0.14	0.119	0.083	0.071	0.154	NA	0.182	0.44	0.135	0.105	0.077	0.202	0.205	0.106	0.167	0.121	0.111	0.239	0.061	NA	0.368	0.224	0.197	0.157	0.154
chr14 26448324	NOVA1	0.5	0.343	0.25	0.458	0.292	0.476	0.2	0.233	0.345	0.29	0.276	0.485	0.414	0.239	0.471	0.349	0.432	0.441	0.386	0.29	0.368	0.395	0.309	0.342	0.393	0.25	0.357	0.267	0.25	0.308	0.364	0.375	0.237	0.36	0.267	0.346	0.346	0.429	0.34	0.347	0.316	0.325	NA	0.435	0.407	0.469	0.133	0.351
chr17 44967852	C1QL1	0.286	0.077	0.136	0.25	NA	0.25	0.067	0.167	NA	NA	0.3	0.24	NA	0.121	NA	NA	NA	0.263	0.228	0.188	0.111	0.164	0.267	NA	0.111	NA	0.333	0.074	0	0.364	0.167	NA	0.141	NA	0.158	0.483	0.143	0.354	0.16	0.13	0.218	0.188	0	0.093	0.25	0.286	0	0.1
chr2 209970889	UNC80	0.054	0.062	0.16	0.222	0.057	0.15	0.036	0.068	0.061	0.138	0.137	0.186	0.149	0.062	0.062	0.186	0.101	0.208	0.167	0.112	0.143	0.095	0.218	0.161	0.071	0.107	0.026	0.056	0.111	0.13	0.105	0.081	0.062	0.146	0.145	0.109	0.167	0.152	0.106	0.1	0.186	0.065	NA	0.129	0.101	0.204	0.097	0.091
chr20 37519131	BLCAP	0.041	0.017	0.059	0.043	0.038	0.021	0.082	0.06	0.068	0.074	0.086	0.058	0.057	0.068	0.051	0.05	0.056	0.059	0.057	0.052	0.044	0.047	0.052	0.076	0.054	0.101	0.03	0.13	0.074	0.072	0.047	0.099	0.039	0.041	0.061	0.058	0.028	0.046	0.055	0.04	0.067	0.053	0.263	0.053	0.021	0.047	0.064	0.054
chr20 37519161	BLCAP	0.047	0.085	0.032	0.121	0.043	0.076	0.079	0.086	0.045	0.054	0.115	0.082	0.05	0.084	0.092	0.089	0.07	0.077	0.091	0.074	0.073	0.079	0.081	0.045	0.049	0.103	0.053	0.059	0.076	0.103	0.054	0.131	0.099	0.094	0.085	0.082	0.088	0.073	0.059	0.074	0.072	0.081	0.05	0.085	0.083	0.082	0.055	0.086
chr20 37519170	BLCAP	0.103	0.093	0.057	0.137	0.052	0.066	0.097	0.052	0.056	0.123	0.18	0.084	0.052	0.142	0.103	0.139	0.088	0.105	0.122	0.104	0.081	0.079	0.109	0.108	0.076	0.143	0.088	0.149	0.111	0.132	0.067	0.14	0.144	0.099	0.119	0.113	0.113	0.088	0.1	0.079	0.071	0.092	0.136	0.132	0.119	0.16	0.065	0.117
chr21 29581430	GRIK1	0.5	NA	NA	NA	NA	NA	NA	NA	0.5	NA	NA	NA	0.706	0.583	0.5	0.619	0.739	0.556	0.65	0.609	0.759	0.611	0.76	0.8	NA	NA	NA	NA	NA	NA	NA	NA	0.158	NA	0.348	0.545	0.579	0.833	0.778	0.692	0.357	0.536	NA	NA	0.615	0.727	NA	0.4
chr21 33550495	SON	0.083	0.067	0.027	0.038	0.05	0.026	0.064	0.079	0.118	0.013	0.034	0.04	0.044	0.021	0.046	0.058	0.069	0.046	0.081	0.056	0.03	0.031	0.054	0.074	0.084	0.083	0.06	0	0.036	0.026	0.023	0.032	0.02	0.034	0.06	0.049	0.03	0.071	0.067	0.045	0.097	0.016	0	0.125	0.05	0.034	0.078	0.027
chr21 33551013	SON	0.315	0.262	0.429	0.154	0.268	0.304	0.231	0.2	0.286	0.277	0.253	0.309	0.267	0.299	0.264	0.291	0.291	0.353	0.227	0.319	0.337	0.292	0.244	0.269	0.315	0.286	0.273	0.316	0.353	0.281	0.328	0.296	0.299	0.271	0.234	0.274	0.247	0.316	0.308	0.298	0.284	0.297	0.242	0.242	0.247	0.324	0.178	0.248
chr3 53786865	CACNA1D	NA	NA	NA	NA	NA	NA	0.167	NA	NA	NA	0.615	NA	NA	0.4	0.2	0.25	0.522	0.333	0.167	0.27	0.2	0.069	0.381	NA	0.35	NA	NA	NA	NA	NA	NA	NA	0.154	0.4	0.25	0.412	0.182	0.379	0.227	0.214	0.25	0.179	0.273	NA	0.333	0.273	0.636	NA
chr3 58156074	FLNB	0.091	0.067	0.059	0	0.214	NA	0.3	0.133	NA	0.133	NA	0	0	0.091	NA	0.16	0.096	0.05	0.167	0.148	0.088	0.1	0.13	NA	0.152	NA	0.083	0	NA	0.05	0	NA	0	0.056	0.077	0.053	0.073	0.143	0.143	0.211	0.3	0.081	0	0.1	0	0.118	0.083	0
chr3 62438132	CADPS	0.267	0.126	0.288	0.221	0.275	0.191	0.267	0.327	0.179	0.181	0.165	0.181	0.246	0.166	0.17	0.183	0.181	0.179	0.186	0.173	0.202	0.199	0.231	0.195	0.183	0.248	0.155	0.148	0.2	0.243	0.208	0.262	0.256	0.166	0.193	0.175	0.229	0.194	0.204	0.164	0.187	0.158	0.231	0.176	0.186	0.143	0.234	0.166
chr4 157336723	GRIA2	0.97	1	1	1	1	1	1	1	0.957	0.979	0.978	1	0.983	1	1	0.985	1	0.982	1	0.994	0.982	0.974	1	0.971	0.989	1	1	1	0.95	0.931	0.941	1	0.983	0.967	0.993	0.986	0.978	0.994	1	1	1	1	1	0.938	0.975	1	1	0.979
chr4 157336727	GRIA2	0.234	0.117	0.114	0.268	0.2	0.217	0.138	0.113	0.189	0.172	0.222	0.181	0.174	0.203	0.108	0.159	0.19	0.183	0.129	0.174	0.216	0.135	0.238	0.152	0.124	0.132	0.159	0.179	0.074	0.375	0.122	0.167	0.135	0.197	0.172	0.18	0.188	0.154	0.146	0.177	0.173	0.175	0.083	0.158	0.15	0.193	0.185	0.233
chr4 157360142	GRIA2	0.531	0.568	0.5	0.409	0.547	0.532	0.589	0.541	0.512	0.542	0.524	0.504	0.544	0.583	0.575	0.669	0.641	0.601	0.637	0.596	0.584	0.538	0.604	0.504	0.612	0.604	0.434	0.447	0.397	0.422	0.612	0.491	0.341	0.507	0.588	0.568	0.591	0.626	0.59	0.508	0.543	0.564	0.185	0.52	0.517	0.592	0.549	0.482
chr4 57110068	IGFBP7	0.744	0.628	0.328	0.38	0.489	0.686	0.608	0.716	0.273	0.578	0.525	0.429	0.636	0.426	0.51	0.512	0.422	0.445	0.638	0.453	0.458	0.513	0.584	0.4	0.481	0.515	0.506	0.409	0.409	0.584	0.515	0.389	0.398	0.444	0.471	0.421	0.465	0.532	0.388	0.5	0.51	0.522	0.185	0.493	0.525	0.647	0.515	0.391
chr5 157309800	CYFIP2	0.702	0.693	0.504	0.692	0.753	0.775	0.746	0.699	0.727	0.673	0.695	0.676	0.717	0.678	0.692	0.713	0.752	0.661	0.723	0.719	0.708	0.651	0.739	0.692	0.686	0.681	0.722	0.646	0.632	0.687	0.74	0.704	0.527	0.713	0.574	0.746	0.648	0.795	0.752	0.606	0.704	0.642	0.452	0.598	0.676	0.752	0.766	0.47
chr6 101889814	GRIK2	NA	0.615	NA	NA	0.714	NA	NA	0.364	NA	0.429	NA	0.471	0.364	0.6	NA	0.448	0.407	0.5	0.375	0.387	0.35	0.375	0.435	0.667	0.444	NA	NA	NA	NA	NA	NA	0.333	0.25	0.485	0.407	0.556	0.643	0.48	0.583	NA	0.353	0.483	NA	NA	NA	0.588	0.533	0.267
chr6 101889827	GRIK2	NA	NA	NA	NA	1	NA	0.9	0.8	NA	0.846	NA	0.8	0.9	0.722	NA	0.786	0.857	0.789	0.762	0.643	0.739	0.76	0.87	0.8	0.765	NA	NA	NA	NA	NA	NA	0.923	0.5	0.765	0.737	0.818	0.821	0.864	0.958	0.7	0.889	0.852	NA	NA	NA	0.706	0.688	0.667
chr6 101924714	GRIK2	NA	0.9	NA	NA	NA	NA	NA	0.545	NA	0.895	0.818	0.846	0.75	0.833	0.8	0.767	0.821	0.87	0.826	0.857	0.85	0.481	0.933	0.882	1	NA	1	NA	NA	NA	NA	0.895	0.8	0.903	0.862	0.8	0.933	0.875	0.963	NA	0.96	0.912	NA	0.733	0.762	0.833	0.9	0.769
chr6 44152612	TMEM63B	0.329	0.303	0.256	0.173	0.288	0.242	0.333	0.3	0.23	0.253	0.252	0.193	0.22	0.304	0.336	0.321	0.32	0.254	0.323	0.221	0.262	0.298	0.305	0.312	0.238	0.171	0.212	0.245	0.075	0.24	0.238	0.31	0.199	0.255	0.198	0.245	0.238	0.358	0.236	0.234	0.227	0.159	0.069	0.275	0.219	0.291	0.25	0.123
chr8 102829408	AZIN1	0.039	0.13	0.048	0.068	0.019	0.036	0.047	0.051	0.07	0.026	0.013	0.039	0.074	0.049	0.054	0.063	0.063	0.048	0.098	0.047	0.045	0.029	0.086	0.049	0.044	0.03	0.047	0	0.027	0.116	0.049	0.075	0.033	0.006	0.022	0.084	0.012	0.071	0.135	0.103	0.072	0.024	0	0.045	0.039	0.049	0.01	0.058
chr8 102829409	AZIN1	0.019	0.029	0	0	0	0	0.023	0	0.024	0	0	0.02	0.012	0.008	0.016	0.013	0.014	0	0	0.005	0	0	0.029	0.024	0.022	0	0	0	0	0.023	0.024	0.025	0	0	0.011	0.03	0.006	0.005	0.005	0.034	0.008	0.006	0	0	0.019	0.023	0.009	0
chrX 123465111	GRIA3	0.941	0.86	0.926	0.893	0.929	0.93	0.936	0.983	0.943	0.891	0.973	0.952	0.944	0.945	0.963	0.956	0.957	0.91	0.975	0.961	0.935	0.96	0.948	0.972	0.927	0.938	0.955	0.919	0.944	0.939	0.963	0.971	0.944	0.933	0.964	0.962	0.944	0.966	0.957	0.931	0.972	0.94	0.556	0.913	0.972	0.959	0.909	0.883
chrX 152189847	GABRA3	0.733	0.914	0.938	0.857	0.933	0.906	1	0.875	0.973	0.871	0.883	0.823	0.977	0.89	0.821	0.911	0.907	0.867	0.934	0.928	0.936	0.873	0.937	0.892	0.851	0.88	0.81	0.923	0.778	0.917	0.85	0.951	0.917	0.933	0.944	0.909	0.885	0.933	0.92	0.769	0.873	0.816	NA	0.875	0.877	0.922	0.962	0.816
chrX 154351582	FLNA	0.535	0.53	0.293	0.367	0.342	0.318	0.533	0.636	0.4	0.421	0.347	0.336	0.351	0.362	0.235	0.313	0.255	0.261	0.552	0.248	0.175	0.293	0.525	0.357	0.358	0.462	0.31	0.22	0.132	0.255	0.321	0.333	0.19	0.356	0.407	0.421	0.205	0.627	0.398	0.28	0.478	0.29	0.02	0.258	0.425	0.3	0.234	0.122
[truncated: 5 more columns]

## Sheet: Schizo-nAcc
Region	Gene_name	SRR3438560-%editing	SRR3438561-%editing	SRR3438615-%editing	SRR3438616-%editing	SRR3438617-%editing	SRR3438618-%editing	SRR3438619-%editing	SRR3438620-%editing	SRR3438621-%editing	SRR3438622-%editing	SRR3438623-%editing	SRR3438624-%editing	SRR3438661-%editing	SRR3438672-%editing	SRR3438673-%editing	SRR3438737-%editing	SRR3438738-%editing	SRR3438779-%editing	SRR3438785-%editing	SRR3438795-%editing	SRR3438797-%editing	SRR3438807-%editing	SRR3438810-%editing	SRR3438852-%editing	SRR3438856-%editing	SRR3438897-%editing	SRR3438559-%editing	SRR3438562-%editing	SRR3438639-%editing	SRR3438640-%editing	SRR3438649-%editing	SRR3438650-%editing	SRR3438651-%editing	SRR3438652-%editing	SRR3438657-%editing	SRR3438658-%editing	SRR3438664-%editing	SRR3438674-%editing	SRR3438740-%editing	SRR3438761-%editing	SRR3438762-%editing	SRR3438763-%editing	SRR3438786-%editing	SRR3438796-%editing	SRR3438819-%editing	SRR3438820-%editing	SRR3438841-%editing	SRR3438842-%editing
chr1 160332454	COPA	0.111	0.125	0.185	0.162	0.1	0.25	0.094	0	0.103	0.13	0.045	0.209	0.087	0.158	0.105	0.065	0.155	0.119	0.123	0.204	0.087	0.118	0.115	0.153	0.24	0.082	0.077	0.111	0	0.067	0.25	0.357	0.174	0.179	0.091	0.108	0.196	0.065	0.135	0.095	0.118	0.072	0.092	0.063	0.208	0.133	0.156	0.119
chr12 4912576	KCNA1	0.029	0	0.056	0.182	0.364	0.231	0.034	0.032	0.15	0.077	0.059	0.1	0.062	NA	NA	NA	0.114	0.077	0.071	0.058	0.063	0.045	0.014	0.033	0.077	0.028	0.364	0.054	0	0	NA	0.077	0.2	NA	0.087	0.056	0.087	0.033	0	0.069	0	0.062	0.036	0.048	0.25	NA	0.061	0.115
chr14 26448324	NOVA1	0.217	0.2	0.083	0.091	0.2	NA	0.143	0.4	0.167	0.188	NA	0.077	NA	0.2	0.2	0.115	0.29	0.148	0.261	0.111	0.25	0.2	0.222	0.267	0.25	0.206	0.462	0.25	0.214	NA	0.083	0.1	0.364	0.2	NA	0.25	0.286	0.182	0.048	0.205	0.067	0.158	0.087	0.147	0.29	NA	0.24	0.143
chr17 44967852	C1QL1	0.182	0.061	NA	NA	NA	0	NA	0.077	0.2	0.059	NA	NA	NA	0.128	0.053	NA	NA	0.059	0.167	0	0	0.167	0.056	0.051	0.043	0	0.095	0.051	0	0.059	0.146	0	0	0.042	0.045	0.111	NA	0.091	NA	NA	0.087	0.054	0.031	0.042	0.062	0.057	0	0.031
chr2 209970889	UNC80	0	0	0.077	NA	0	NA	0	0	0.042	0.042	0	0	0.083	NA	0.1	0.286	0.15	0.085	0.013	0.011	0.017	0.021	0.06	0	0.069	0.015	0.091	0.025	0	0.048	0	0	0.062	0.13	0	0	0	0	0	0.018	0.049	0.032	0.059	0.031	0.037	NA	0.088	0.028
chr20 37519131	BLCAP	0.054	0.056	0.089	0.036	0.047	0.051	0.056	0.052	0.072	0.062	0.067	0.06	0.057	0.057	0.052	0.054	0.044	0.05	0.044	0.052	0.062	0.06	0.058	0.047	0.049	0.061	0.078	0.056	0.062	0.077	0.031	0.066	0.046	0.043	0.084	0.056	0.071	0.048	0.067	0.068	0.044	0.043	0.065	0.058	0.061	0.091	0.078	0.063
chr20 37519161	BLCAP	0.084	0.08	0.077	0.062	0.118	0.115	0.096	0.075	0.084	0.107	0.078	0.074	0.088	0.099	0.058	0.078	0.086	0.069	0.076	0.085	0.073	0.095	0.072	0.054	0.084	0.07	0.05	0.076	0.097	0.067	0.075	0.07	0.064	0.086	0.098	0.092	0.096	0.066	0.099	0.081	0.098	0.071	0.115	0.072	0.062	0.125	0.097	0.068
chr20 37519170	BLCAP	0.109	0.101	0.124	0.106	0.144	0.108	0.116	0.096	0.073	0.101	0.119	0.111	0.064	0.148	0.151	0.11	0.13	0.087	0.129	0.11	0.089	0.109	0.107	0.104	0.142	0.11	0.091	0.105	0.112	0.089	0.103	0.135	0.067	0.096	0.128	0.129	0.101	0.088	0.13	0.111	0.139	0.11	0.144	0.103	0.114	0.156	0.16	0.128
chr21 33550495	SON	0.06	0.012	0.026	0	0	0.061	0.022	0.058	0.044	0	0	0.017	0.065	0.023	0.085	0.014	0.043	0.021	0.044	0.033	0.042	0.044	0.024	0.027	0.015	0.069	0.047	0.027	0.053	0.048	0.054	0.023	0.074	0.026	0.038	0.045	0.013	0.03	0.017	0.045	0.032	0.04	0.024	0.019	0.06	0.062	0.017	0.039
chr21 33551013	SON	0.197	0.247	0.298	0.295	0.176	0.213	0.244	0.273	0.302	0.255	0.265	0.267	0.22	0.16	0.281	0.172	0.25	0.228	0.246	0.237	0.26	0.197	0.225	0.207	0.219	0.25	0.164	0.274	0.225	0.225	0.196	0.239	0.232	0.173	0.241	0.244	0.286	0.198	0.136	0.274	0.208	0.24	0.227	0.24	0.255	0.196	0.26	0.231
chr3 58156074	FLNB	0	0	0.045	NA	0	0.053	0.05	0.12	0	0	0	0	0	0.143	0.083	0.012	0.025	0.055	0.028	0.026	0.031	0.088	0.061	0.065	0.028	0.125	0	0.12	0.037	0.05	0	0	0.042	0	0.037	0.115	0.091	0.053	0.029	0.037	0.018	0.024	0	0.051	0.034	0.057	0.07	0.06
chr3 62438132	CADPS	0.449	0.646	0.188	0.536	0.5	0.4	0.471	0.452	0.393	0.484	0.567	0.475	0.424	0.436	0.417	0.444	0.39	0.383	0.407	0.4	0.463	0.312	0.518	0.404	0.341	0.439	0.234	0.568	0.484	0.592	0.406	0.462	0.462	0.385	0.348	0.481	0.426	0.463	0.518	0.478	0.364	0.56	0.554	0.411	0.559	NA	0.388	0.31
chr4 157336723	GRIA2	0.969	0.979	1	0.971	1	1	0.971	1	0.974	1	0.969	1	1	1	0.773	0.81	0.989	1	0.968	1	1	0.989	0.984	0.972	0.966	0.966	0.979	1	0.975	1	0.947	0.929	1	0.938	1	1	1	1	1	0.99	1	0.973	1	0.979	1	1	0.955	0.993
chr4 157336727	GRIA2	0.086	0.191	0.054	0.133	0.04	0.086	0.061	0.16	0.22	0.22	0.149	0.12	0.083	0.167	0.083	0.107	0.13	0.147	0.168	0.148	0.111	0.103	0.107	0.074	0.078	0.141	0.182	0.17	0.172	0.156	0.091	0.125	0.19	0.238	0.1	0.167	0.165	0.115	0.171	0.124	0.113	0.124	0.123	0.086	0.161	0.25	0.159	0.108
chr4 157360142	GRIA2	0.297	0.239	0.182	0.317	0.2	0.378	0.24	0.33	0.245	0.198	0.153	0.194	0.288	0.231	0.258	0.322	0.301	0.284	0.28	0.215	0.248	0.266	0.23	0.246	0.224	0.312	0.374	0.319	0.272	0.243	0.364	0.256	0.275	0.388	0.267	0.269	0.344	0.265	0.28	0.291	0.255	0.297	0.223	0.24	0.248	0.22	0.29	0.232
chr4 57110068	IGFBP7	0.366	0.392	0.415	0.459	0.482	0.418	0.321	0.244	0.415	0.457	0.405	0.441	0.438	0.469	0.432	0.436	0.452	0.429	0.379	0.4	0.476	0.421	0.487	0.467	0.46	0.373	0.362	0.487	0.291	0.345	0.441	0.441	0.345	0.422	0.339	0.481	0.366	0.453	0.37	0.321	0.452	0.4	0.4	0.492	0.459	0.317	0.497	0.462
chr5 157309800	CYFIP2	0.431	0.398	0.466	0.461	0.496	0.568	0.538	0.551	0.393	0.51	0.379	0.328	0.436	0.448	0.325	0.324	0.5	0.523	0.455	0.454	0.45	0.497	0.443	0.476	0.415	0.516	0.51	0.518	0.524	0.549	0.426	0.506	0.43	0.416	0.439	0.535	0.448	0.439	0.356	0.509	0.594	0.46	0.4	0.539	0.53	0.182	0.458	0.5
chr6 34133126	GRM4	0.058	0.077	0.05	0.053	0.143	0.103	0.065	0.12	0.047	0.095	0.028	0.088	0.05	0.143	NA	NA	0.075	0.086	0.15	0.031	0.056	0.081	0.08	0.08	0.037	0.078	0.022	0.132	0.049	0.033	0.095	0	0.045	0.043	0.127	0.05	0	0.071	0.182	0.095	0.095	0.036	0.109	0.065	0.033	NA	0.118	0.095
chr6 44152612	TMEM63B	0.139	0.158	0.103	0.061	0.29	0.321	0.125	0.088	0.1	0.028	0.093	0.098	0.186	0.033	0.205	0.192	0.184	0.163	0.15	0.124	0.139	0.111	0.09	0.159	0.171	0.121	0.211	0.14	0.087	0.122	0.136	0.152	0.268	0.122	0.103	0.115	0.113	0.071	0.119	0.088	0.101	0.125	0.052	0.157	0.162	0.023	0.209	0.103
chr8 102829408	AZIN1	0.077	0.111	0.095	0.261	0.091	0.094	0.025	0.091	0.1	0.129	0.111	0.045	0.043	0.2	0.16	0.073	0.14	0.141	0.014	0.043	0.093	0.109	0.064	0.091	0.117	0.118	0.046	0.064	0.188	0.048	0.167	0.133	0.069	0.05	0.08	0	0.087	0.19	0.062	0.188	0.143	0.082	0.038	0.11	0.154	0.115	0.05	0.173
chr8 102829409	AZIN1	0	0.019	0	0.043	0	0	0	0	0	0.031	0	0.042	0.043	0	0	0	0.034	0.012	0	0	0.028	0.038	0.025	0.027	0.023	0	0	0	0.059	0	0	0.031	0.034	0	0	0.059	0.021	0.024	0.021	0.033	0.031	0.028	0	0	0.043	0	0.016	0.037
chrX 114848119	HTR2C	0.761	0.881	0.947	0.8	NA	NA	0.772	0.862	0.846	0.808	0.703	0.833	0.757	NA	NA	0.96	0.787	0.837	0.8	0.827	0.8	0.81	0.796	0.864	0.88	0.803	0.784	0.81	0.833	0.864	NA	NA	0.818	0.889	0.864	0.818	0.818	0.75	0.75	0.825	0.725	0.827	0.786	0.819	0.838	NA	0.839	0.838
chrX 114848121	HTR2C	0.468	0.659	0.45	0.536	NA	NA	0.544	0.567	0.536	0.519	0.444	0.41	0.514	NA	NA	0.846	0.55	0.444	0.527	0.476	0.517	0.495	0.451	0.479	0.56	0.478	0.526	0.468	0.542	0.518	NA	NA	0.615	0.556	0.682	0.48	0.429	0.366	0.357	0.525	0.387	0.478	0.396	0.563	0.308	NA	0.531	0.503
chrX 114848126	HTR2C	0.489	0.744	0.55	0.536	NA	NA	0.377	0.586	0.556	0.429	0.444	0.659	0.525	NA	NA	0.609	0.479	0.6	0.565	0.508	0.538	0.531	0.481	0.536	0.6	0.48	0.452	0.606	0.559	0.466	NA	NA	0.615	0.562	0.5	0.316	0.485	0.539	0.364	0.551	0.517	0.517	0.52	0.597	0.3	NA	0.618	0.578
chrX 114848131	HTR2C	0.634	0.681	0.696	0.741	NA	NA	0.633	0.613	0.643	0.625	0.395	0.553	0.538	NA	NA	0.727	0.577	0.627	0.6	0.582	0.572	0.626	0.592	0.621	0.87	0.648	0.568	0.592	0.544	0.556	NA	NA	0.833	0.722	0.625	0.591	0.574	0.676	0.583	0.587	0.577	0.59	0.7	0.631	0.356	NA	0.812	0.535
chrX 123465111	GRIA3	0.855	0.887	0.9	0.941	0.9	0.919	0.925	0.875	0.909	0.913	0.903	0.95	0.865	0.875	0.933	0.571	0.895	0.957	0.919	0.917	0.908	0.896	0.924	0.752	0.78	0.965	0.94	0.934	0.885	0.914	1	0.923	0.917	0.684	0.84	0.909	0.929	0.85	0.842	0.926	0.925	0.883	0.89	0.902	0.873	0.765	0.886	0.871
chrX 152189847	GABRA3	NA	0.682	NA	0.75	NA	NA	0.938	1	0.917	NA	0.882	1	NA	0.889	0.4	0.75	NA	0.769	0.571	0.769	0.829	0.667	0.886	0.632	NA	0.538	0.829	0.84	0.706	0.95	1	0.818	NA	NA	1	0.7	0.872	NA	NA	0.864	0.588	0.826	0.5	0.765	0.722	NA	NA	0.857
chrX 154351582	FLNA	0.28	0.255	0.312	0.312	0.13	0.185	0.304	0.325	0.242	0.254	0.284	0.337	0.382	0.466	0.086	0.114	0.19	0.343	0.329	0.418	0.174	0.281	0.285	0.207	0.176	0.266	0.199	0.33	0.357	0.306	0.228	0.177	0.297	0.2	0.312	0.304	0.407	0.253	0.164	0.323	0.309	0.318	0.251	0.212	0.155	0.141	0.243	0.247
[truncated: 9 more columns]
