# Supplementary material for: Increased RNA editing in maternal immune activation model of neurodevelopmental disease
Source: Nat Commun. 2020 Oct 16;11:5236. doi: 10.1038/s41467-020-19048-6 (PMC7567798; doi:10.1038/s41467-020-19048-6)
Supplement: Supplementary file 11 — Source Data [file 41467_2020_19048_MOESM11_ESM.xlsx]

## Sheet: Figure 1a
level	subj	treatment	sex	response
PPI_69	sub_1	control	female	2.43409
PPI_73	sub_1	control	female	13.3511
PPI_77	sub_1	control	female	44.2504
PPI_81	sub_1	control	female	97.4316
PPI_69	sub_2	control	female	33.6809
PPI_73	sub_2	control	female	54.6092
PPI_77	sub_2	control	female	56.7335
PPI_81	sub_2	control	female	89.1759
PPI_69	sub_3	control	female	20.1374
PPI_73	sub_3	control	female	60.444
PPI_77	sub_3	control	female	52.1224
PPI_81	sub_3	control	female	93.7766
PPI_69	sub_4	control	female	18.6584
PPI_73	sub_4	control	female	17.0977
PPI_77	sub_4	control	female	39.6346
PPI_81	sub_4	control	female	97.6689
PPI_69	sub_5	control	female	31.135
PPI_73	sub_5	control	female	32.7469
PPI_77	sub_5	control	female	39.6505
PPI_81	sub_5	control	female	99.1023
PPI_69	sub_6	control	female	44.0779
PPI_73	sub_6	control	female	69.2753
PPI_77	sub_6	control	female	77.7868
PPI_81	sub_6	control	female	91.5414
PPI_69	sub_7	control	female	32.4333
PPI_73	sub_7	control	female	53.3708
PPI_77	sub_7	control	female	39.0035
PPI_81	sub_7	control	female	99.2549
PPI_69	sub_8	control	female	48.7666
PPI_73	sub_8	control	female	33.8403
PPI_77	sub_8	control	female	50.2807
PPI_81	sub_8	control	female	92.7556
PPI_69	sub_9	treatment	female	10.3723
PPI_73	sub_9	treatment	female	28.8561
PPI_77	sub_9	treatment	female	72.7661
PPI_81	sub_9	treatment	female	95.297
PPI_69	sub_10	treatment	female	-21.3465
PPI_73	sub_10	treatment	female	11.7761
PPI_77	sub_10	treatment	female	21.7082
PPI_81	sub_10	treatment	female	96.8841
PPI_69	sub_11	treatment	female	-1.54735
PPI_73	sub_11	treatment	female	-66.6784
PPI_77	sub_11	treatment	female	57.1692
PPI_81	sub_11	treatment	female	93.1376
PPI_69	sub_12	treatment	female	1.5289
PPI_73	sub_12	treatment	female	8.20664
PPI_77	sub_12	treatment	female	17.4424
PPI_81	sub_12	treatment	female	96.9751
PPI_69	sub_13	treatment	female	13.1962
PPI_73	sub_13	treatment	female	49.3635
PPI_77	sub_13	treatment	female	52.9811
PPI_81	sub_13	treatment	female	91.253
PPI_69	sub_14	treatment	female	3.00516
PPI_73	sub_14	treatment	female	72.0895
PPI_77	sub_14	treatment	female	76.7271
PPI_81	sub_14	treatment	female	90.7334
PPI_69	sub_15	treatment	female	-25.7376
PPI_73	sub_15	treatment	female	48.033
PPI_77	sub_15	treatment	female	54.6572
PPI_81	sub_15	treatment	female	89.5464
PPI_69	sub_16	control	male	33.0957
PPI_73	sub_16	control	male	41.7722
PPI_77	sub_16	control	male	63.388
PPI_81	sub_16	control	male	96.3607
PPI_69	sub_17	control	male	18.7895
PPI_73	sub_17	control	male	41.6166
PPI_77	sub_17	control	male	75.6266
PPI_81	sub_17	control	male	94.1895
PPI_69	sub_18	control	male	53.3421
PPI_73	sub_18	control	male	56.5571
PPI_77	sub_18	control	male	86.9527
PPI_81	sub_18	control	male	90.5436
PPI_69	sub_19	control	male	40.9473
PPI_73	sub_19	control	male	50.326
PPI_77	sub_19	control	male	51.6468
PPI_81	sub_19	control	male	86.6764
PPI_69	sub_20	control	male	48.3561
PPI_73	sub_20	control	male	42.4238
PPI_77	sub_20	control	male	84.9889
PPI_81	sub_20	control	male	95.778
PPI_69	sub_21	treatment	male	10.3723
PPI_73	sub_21	treatment	male	28.8561
PPI_77	sub_21	treatment	male	72.7661
PPI_81	sub_21	treatment	male	95.297
PPI_69	sub_22	treatment	male	-21.3465
PPI_73	sub_22	treatment	male	11.7761
PPI_77	sub_22	treatment	male	21.7082
PPI_81	sub_22	treatment	male	96.8841
PPI_69	sub_23	treatment	male	-1.54735
PPI_73	sub_23	treatment	male	-66.6784
PPI_77	sub_23	treatment	male	57.1692
PPI_81	sub_23	treatment	male	93.1376
PPI_69	sub_24	treatment	male	1.5289
PPI_73	sub_24	treatment	male	8.20664
PPI_77	sub_24	treatment	male	17.4424
PPI_81	sub_24	treatment	male	96.9751
PPI_69	sub_25	treatment	male	13.1962
PPI_73	sub_25	treatment	male	49.3635
PPI_77	sub_25	treatment	male	52.9811
PPI_81	sub_25	treatment	male	91.253
PPI_69	sub_26	treatment	male	3.00516
PPI_73	sub_26	treatment	male	72.0895
PPI_77	sub_26	treatment	male	76.7271
PPI_81	sub_26	treatment	male	90.7334
PPI_69	sub_27	treatment	male	-25.7376
PPI_73	sub_27	treatment	male	48.033
PPI_77	sub_27	treatment	male	54.6572
PPI_81	sub_27	treatment	male	89.5464

## Sheet: Figure 1b
time	subj	status	sex	move
1	sub_1	control	female	859.967
2	sub_1	control	female	1232.01
3	sub_1	control	female	1738.32
4	sub_1	control	female	1470.94
5	sub_1	control	female	1868.37
6	sub_1	control	female	1695.97
7	sub_1	control	female	1514.41
8	sub_1	control	female	1269.03
9	sub_1	control	female	981.488
10	sub_1	control	female	1040.79
11	sub_1	control	female	512.691
12	sub_1	control	female	439.83
1	sub_2	control	female	497.044
2	sub_2	control	female	705.115
3	sub_2	control	female	1339.77
4	sub_2	control	female	1350.52
5	sub_2	control	female	1187.18
6	sub_2	control	female	1060.78
7	sub_2	control	female	991.856
8	sub_2	control	female	831.718
9	sub_2	control	female	632.706
10	sub_2	control	female	641.096
11	sub_2	control	female	176.379
12	sub_2	control	female	960.902
1	sub_3	control	female	976.778
2	sub_3	control	female	1397.26
3	sub_3	control	female	2112.78
4	sub_3	control	female	2220.59
5	sub_3	control	female	2443.64
6	sub_3	control	female	3737.68
7	sub_3	control	female	2395.33
8	sub_3	control	female	3684.37
9	sub_3	control	female	2957.29
10	sub_3	control	female	2035.11
11	sub_3	control	female	1222.96
12	sub_3	control	female	1290.05
1	sub_4	control	female	243.341
2	sub_4	control	female	297.832
3	sub_4	control	female	431.363
4	sub_4	control	female	503.607
5	sub_4	control	female	811.307
6	sub_4	control	female	596.444
7	sub_4	control	female	707.567
8	sub_4	control	female	352.412
9	sub_4	control	female	421.502
10	sub_4	control	female	499.355
11	sub_4	control	female	293.401
12	sub_4	control	female	221.742
1	sub_5	control	female	797.956
2	sub_5	control	female	824.081
3	sub_5	control	female	500.297
4	sub_5	control	female	508.691
5	sub_5	control	female	344.008
6	sub_5	control	female	520.292
7	sub_5	control	female	521.415
8	sub_5	control	female	549.654
9	sub_5	control	female	170.648
10	sub_5	control	female	471.7
11	sub_5	control	female	150.899
12	sub_5	control	female	303.153
1	sub_6	control	female	1272.98
2	sub_6	control	female	1345.2
3	sub_6	control	female	1458.84
4	sub_6	control	female	1536.12
5	sub_6	control	female	1937.4
6	sub_6	control	female	1187.5
7	sub_6	control	female	1250.92
8	sub_6	control	female	1200.94
9	sub_6	control	female	1046.53
10	sub_6	control	female	1236.36
11	sub_6	control	female	1319.07
12	sub_6	control	female	1129.52
1	sub_7	control	female	570.697
2	sub_7	control	female	961.394
3	sub_7	control	female	624.267
4	sub_7	control	female	638.498
5	sub_7	control	female	659.478
6	sub_7	control	female	551.756
7	sub_7	control	female	350.415
8	sub_7	control	female	455.35
9	sub_7	control	female	1098.26
10	sub_7	control	female	405.479
11	sub_7	control	female	786.812
12	sub_7	control	female	585.101
1	sub_8	control	female	399.714
2	sub_8	control	female	1023.56
3	sub_8	control	female	1023.54
4	sub_8	control	female	973.443
5	sub_8	control	female	1089.39
6	sub_8	control	female	692.078
7	sub_8	control	female	556.605
8	sub_8	control	female	1164.05
9	sub_8	control	female	374.309
10	sub_8	control	female	542.988
11	sub_8	control	female	564.651
12	sub_8	control	female	710.334
1	sub_9	treatment	female	1255.99
2	sub_9	treatment	female	1645.23
3	sub_9	treatment	female	1939.38
4	sub_9	treatment	female	2624.58
5	sub_9	treatment	female	2457.51
6	sub_9	treatment	female	2119.37
7	sub_9	treatment	female	1417.21
8	sub_9	treatment	female	1971.72
9	sub_9	treatment	female	1055.03
10	sub_9	treatment	female	1399.06
11	sub_9	treatment	female	538.899
12	sub_9	treatment	female	1019.06
1	sub_10	treatment	female	306.22
2	sub_10	treatment	female	525.313
3	sub_10	treatment	female	585.124
4	sub_10	treatment	female	569.815
5	sub_10	treatment	female	875.925
6	sub_10	treatment	female	1032.99
7	sub_10	treatment	female	834.495
8	sub_10	treatment	female	1075.97
9	sub_10	treatment	female	811.71
10	sub_10	treatment	female	1130.55
11	sub_10	treatment	female	623.197
12	sub_10	treatment	female	853.574
1	sub_11	treatment	female	631.832
2	sub_11	treatment	female	589.071
3	sub_11	treatment	female	1235.11
4	sub_11	treatment	female	1143.04
5	sub_11	treatment	female	1075.04
6	sub_11	treatment	female	1307.5
7	sub_11	treatment	female	1662.39
8	sub_11	treatment	female	1066.68
9	sub_11	treatment	female	1177.83
10	sub_11	treatment	female	1343.4
11	sub_11	treatment	female	1080.94
12	sub_11	treatment	female	1002.18
1	sub_12	treatment	female	494.277
2	sub_12	treatment	female	1143.3
3	sub_12	treatment	female	1651.08
4	sub_12	treatment	female	3323.07
5	sub_12	treatment	female	3455.42
6	sub_12	treatment	female	3728.17
7	sub_12	treatment	female	3475.06
8	sub_12	treatment	female	3626.38
9	sub_12	treatment	female	3667.94
10	sub_12	treatment	female	3218.81
11	sub_12	treatment	female	2989.52
12	sub_12	treatment	female	2595.86
1	sub_13	treatment	female	1015.28
2	sub_13	treatment	female	2608.71
3	sub_13	treatment	female	4091.3
4	sub_13	treatment	female	4206.86
5	sub_13	treatment	female	4269.13
6	sub_13	treatment	female	4284.78
7	sub_13	treatment	female	4045.76
8	sub_13	treatment	female	3498.01
9	sub_13	treatment	female	3463.9
10	sub_13	treatment	female	2846.03
11	sub_13	treatment	female	2726.91
12	sub_13	treatment	female	2101.16
1	sub_14	treatment	female	987.332
2	sub_14	treatment	female	2269.02
3	sub_14	treatment	female	2540.38
4	sub_14	treatment	female	3638.8
5	sub_14	treatment	female	4028.5
6	sub_14	treatment	female	3778.29
7	sub_14	treatment	female	3562.7
8	sub_14	treatment	female	3420.17
9	sub_14	treatment	female	3341.03
10	sub_14	treatment	female	2842.69
11	sub_14	treatment	female	2893.91
12	sub_14	treatment	female	2351.5
1	sub_15	treatment	female	1334.08
2	sub_15	treatment	female	1759.01
3	sub_15	treatment	female	1942.65
4	sub_15	treatment	female	1442.88
5	sub_15	treatment	female	1556.81
6	sub_15	treatment	female	1826.86
7	sub_15	treatment	female	1118.92
8	sub_15	treatment	female	1269.24
9	sub_15	treatment	female	1378.64
10	sub_15	treatment	female	701.475
11	sub_15	treatment	female	1193.95
12	sub_15	treatment	female	680.484
1	sub_16	control	male	815.978
2	sub_16	control	male	1220.69
3	sub_16	control	male	1969.92
4	sub_16	control	male	2467.65
5	sub_16	control	male	2431.65
6	sub_16	control	male	2544
7	sub_16	control	male	2526.83
8	sub_16	control	male	2082.69
9	sub_16	control	male	1657.25
10	sub_16	control	male	1911.77
11	sub_16	control	male	735.01
12	sub_16	control	male	800.71
1	sub_17	control	male	654.066
2	sub_17	control	male	99.199
3	sub_17	control	male	649.749
4	sub_17	control	male	1125.84
5	sub_17	control	male	1406.06
6	sub_17	control	male	1565.8
7	sub_17	control	male	1763.62
8	sub_17	control	male	1852.25
9	sub_17	control	male	1902.17
10	sub_17	control	male	1754.28
11	sub_17	control	male	1671.44
12	sub_17	control	male	1455.44
1	sub_18	control	male	868.712
2	sub_18	control	male	1627.81
3	sub_18	control	male	2605.53
4	sub_18	control	male	2333.5
5	sub_18	control	male	3496.38
6	sub_18	control	male	3249.62
7	sub_18	control	male	2860.31
8	sub_18	control	male	3397.76
9	sub_18	control	male	2825.03
10	sub_18	control	male	2665.78
11	sub_18	control	male	2253.99
12	sub_18	control	male	1820.8
1	sub_19	control	male	1206.42
2	sub_19	control	male	1082.08
3	sub_19	control	male	1193.38
4	sub_19	control	male	1800.71
5	sub_19	control	male	2258.92
6	sub_19	control	male	2452.95
7	sub_19	control	male	2309.45
8	sub_19	control	male	2072.12
9	sub_19	control	male	2120.42
10	sub_19	control	male	1785.09
11	sub_19	control	male	1484.83
12	sub_19	control	male	1290.13
1	sub_20	control	male	363.615
2	sub_20	control	male	329.55
3	sub_20	control	male	800.047
4	sub_20	control	male	874.59
5	sub_20	control	male	1411.24
6	sub_20	control	male	1196.19
7	sub_20	control	male	2036.41
8	sub_20	control	male	1703.97
9	sub_20	control	male	1523.52
10	sub_20	control	male	1459.6
11	sub_20	control	male	1076.31
12	sub_20	control	male	780.137
1	sub_21	treatment	male	1695.76
2	sub_21	treatment	male	2405.39
3	sub_21	treatment	male	3002.08
4	sub_21	treatment	male	3836.91
5	sub_21	treatment	male	3795.11
6	sub_21	treatment	male	3097.61
7	sub_21	treatment	male	2928.95
8	sub_21	treatment	male	2506.89
9	sub_21	treatment	male	2192.58
10	sub_21	treatment	male	2331.76
11	sub_21	treatment	male	1707.87
12	sub_21	treatment	male	1357.87
1	sub_22	treatment	male	178.585
2	sub_22	treatment	male	513.297
3	sub_22	treatment	male	675.175
4	sub_22	treatment	male	941.942
5	sub_22	treatment	male	1007.93
6	sub_22	treatment	male	1505.98
7	sub_22	treatment	male	1421.87
8	sub_22	treatment	male	1563.05
9	sub_22	treatment	male	1409.89
10	sub_22	treatment	male	1185.53
11	sub_22	treatment	male	1521.76
12	sub_22	treatment	male	1434.1
1	sub_23	treatment	male	1108.19
2	sub_23	treatment	male	1479.75
3	sub_23	treatment	male	1666.94
4	sub_23	treatment	male	1266.56
5	sub_23	treatment	male	1741.46
6	sub_23	treatment	male	1451.3
7	sub_23	treatment	male	1497.79
8	sub_23	treatment	male	1170.57
9	sub_23	treatment	male	1456.82
10	sub_23	treatment	male	1789.49
11	sub_23	treatment	male	1192.04
12	sub_23	treatment	male	765.019
1	sub_24	treatment	male	651.857
2	sub_24	treatment	male	641.822
3	sub_24	treatment	male	610.392
4	sub_24	treatment	male	932.276
5	sub_24	treatment	male	1138.44
6	sub_24	treatment	male	1120.44
7	sub_24	treatment	male	1307
8	sub_24	treatment	male	897.401
9	sub_24	treatment	male	1266.91
10	sub_24	treatment	male	868.609
11	sub_24	treatment	male	734.056
12	sub_24	treatment	male	603.709
1	sub_25	treatment	male	2217.93
2	sub_25	treatment	male	3220.88
3	sub_25	treatment	male	4103.78
4	sub_25	treatment	male	4226.26
5	sub_25	treatment	male	4068.17
6	sub_25	treatment	male	3664.81
7	sub_25	treatment	male	3562.99
8	sub_25	treatment	male	3588.56
9	sub_25	treatment	male	3345.99
10	sub_25	treatment	male	3034.18
11	sub_25	treatment	male	2124.6
12	sub_25	treatment	male	1704.44
1	sub_26	treatment	male	560.353
2	sub_26	treatment	male	1411.2
3	sub_26	treatment	male	3197.75
4	sub_26	treatment	male	3626.22
5	sub_26	treatment	male	3693.66
6	sub_26	treatment	male	3735.72
7	sub_26	treatment	male	2852.65
8	sub_26	treatment	male	2213.45
9	sub_26	treatment	male	1958.43
10	sub_26	treatment	male	1590.73
11	sub_26	treatment	male	1298.9
12	sub_26	treatment	male	859.327
1	sub_27	treatment	male	129.747
2	sub_27	treatment	male	219.664
3	sub_27	treatment	male	689.044
4	sub_27	treatment	male	530.49
5	sub_27	treatment	male	635.573
6	sub_27	treatment	male	508.805
7	sub_27	treatment	male	484.836
8	sub_27	treatment	male	311.424
9	sub_27	treatment	male	284.949
10	sub_27	treatment	male	706.735
11	sub_27	treatment	male	150.926
12	sub_27	treatment	male	845.361

## Sheet: Figure 1c
time	subj	status	sex	move
1	sub_1	control	female	859.967
2	sub_1	control	female	1232.01
3	sub_1	control	female	1738.32
4	sub_1	control	female	1470.94
5	sub_1	control	female	1868.37
6	sub_1	control	female	1695.97
7	sub_1	control	female	1514.41
8	sub_1	control	female	1269.03
9	sub_1	control	female	981.488
10	sub_1	control	female	1040.79
11	sub_1	control	female	512.691
12	sub_1	control	female	439.83
1	sub_2	control	female	497.044
2	sub_2	control	female	705.115
3	sub_2	control	female	1339.77
4	sub_2	control	female	1350.52
5	sub_2	control	female	1187.18
6	sub_2	control	female	1060.78
7	sub_2	control	female	991.856
8	sub_2	control	female	831.718
9	sub_2	control	female	632.706
10	sub_2	control	female	641.096
11	sub_2	control	female	176.379
12	sub_2	control	female	960.902
1	sub_3	control	female	976.778
2	sub_3	control	female	1397.26
3	sub_3	control	female	2112.78
4	sub_3	control	female	2220.59
5	sub_3	control	female	2443.64
6	sub_3	control	female	3737.68
7	sub_3	control	female	2395.33
8	sub_3	control	female	3684.37
9	sub_3	control	female	2957.29
10	sub_3	control	female	2035.11
11	sub_3	control	female	1222.96
12	sub_3	control	female	1290.05
1	sub_4	control	female	243.341
2	sub_4	control	female	297.832
3	sub_4	control	female	431.363
4	sub_4	control	female	503.607
5	sub_4	control	female	811.307
6	sub_4	control	female	596.444
7	sub_4	control	female	707.567
8	sub_4	control	female	352.412
9	sub_4	control	female	421.502
10	sub_4	control	female	499.355
11	sub_4	control	female	293.401
12	sub_4	control	female	221.742
1	sub_5	control	female	797.956
2	sub_5	control	female	824.081
3	sub_5	control	female	500.297
4	sub_5	control	female	508.691
5	sub_5	control	female	344.008
6	sub_5	control	female	520.292
7	sub_5	control	female	521.415
8	sub_5	control	female	549.654
9	sub_5	control	female	170.648
10	sub_5	control	female	471.7
11	sub_5	control	female	150.899
12	sub_5	control	female	303.153
1	sub_6	control	female	1272.98
2	sub_6	control	female	1345.2
3	sub_6	control	female	1458.84
4	sub_6	control	female	1536.12
5	sub_6	control	female	1937.4
6	sub_6	control	female	1187.5
7	sub_6	control	female	1250.92
8	sub_6	control	female	1200.94
9	sub_6	control	female	1046.53
10	sub_6	control	female	1236.36
11	sub_6	control	female	1319.07
12	sub_6	control	female	1129.52
1	sub_7	control	female	570.697
2	sub_7	control	female	961.394
3	sub_7	control	female	624.267
4	sub_7	control	female	638.498
5	sub_7	control	female	659.478
6	sub_7	control	female	551.756
7	sub_7	control	female	350.415
8	sub_7	control	female	455.35
9	sub_7	control	female	1098.26
10	sub_7	control	female	405.479
11	sub_7	control	female	786.812
12	sub_7	control	female	585.101
1	sub_8	control	female	399.714
2	sub_8	control	female	1023.56
3	sub_8	control	female	1023.54
4	sub_8	control	female	973.443
5	sub_8	control	female	1089.39
6	sub_8	control	female	692.078
7	sub_8	control	female	556.605
8	sub_8	control	female	1164.05
9	sub_8	control	female	374.309
10	sub_8	control	female	542.988
11	sub_8	control	female	564.651
12	sub_8	control	female	710.334
1	sub_9	treatment	female	1255.99
2	sub_9	treatment	female	1645.23
3	sub_9	treatment	female	1939.38
4	sub_9	treatment	female	2624.58
5	sub_9	treatment	female	2457.51
6	sub_9	treatment	female	2119.37
7	sub_9	treatment	female	1417.21
8	sub_9	treatment	female	1971.72
9	sub_9	treatment	female	1055.03
10	sub_9	treatment	female	1399.06
11	sub_9	treatment	female	538.899
12	sub_9	treatment	female	1019.06
1	sub_10	treatment	female	306.22
2	sub_10	treatment	female	525.313
3	sub_10	treatment	female	585.124
4	sub_10	treatment	female	569.815
5	sub_10	treatment	female	875.925
6	sub_10	treatment	female	1032.99
7	sub_10	treatment	female	834.495
8	sub_10	treatment	female	1075.97
9	sub_10	treatment	female	811.71
10	sub_10	treatment	female	1130.55
11	sub_10	treatment	female	623.197
12	sub_10	treatment	female	853.574
1	sub_11	treatment	female	631.832
2	sub_11	treatment	female	589.071
3	sub_11	treatment	female	1235.11
4	sub_11	treatment	female	1143.04
5	sub_11	treatment	female	1075.04
6	sub_11	treatment	female	1307.5
7	sub_11	treatment	female	1662.39
8	sub_11	treatment	female	1066.68
9	sub_11	treatment	female	1177.83
10	sub_11	treatment	female	1343.4
11	sub_11	treatment	female	1080.94
12	sub_11	treatment	female	1002.18
1	sub_12	treatment	female	494.277
2	sub_12	treatment	female	1143.3
3	sub_12	treatment	female	1651.08
4	sub_12	treatment	female	3323.07
5	sub_12	treatment	female	3455.42
6	sub_12	treatment	female	3728.17
7	sub_12	treatment	female	3475.06
8	sub_12	treatment	female	3626.38
9	sub_12	treatment	female	3667.94
10	sub_12	treatment	female	3218.81
11	sub_12	treatment	female	2989.52
12	sub_12	treatment	female	2595.86
1	sub_13	treatment	female	1015.28
2	sub_13	treatment	female	2608.71
3	sub_13	treatment	female	4091.3
4	sub_13	treatment	female	4206.86
5	sub_13	treatment	female	4269.13
6	sub_13	treatment	female	4284.78
7	sub_13	treatment	female	4045.76
8	sub_13	treatment	female	3498.01
9	sub_13	treatment	female	3463.9
10	sub_13	treatment	female	2846.03
11	sub_13	treatment	female	2726.91
12	sub_13	treatment	female	2101.16
1	sub_14	treatment	female	987.332
2	sub_14	treatment	female	2269.02
3	sub_14	treatment	female	2540.38
4	sub_14	treatment	female	3638.8
5	sub_14	treatment	female	4028.5
6	sub_14	treatment	female	3778.29
7	sub_14	treatment	female	3562.7
8	sub_14	treatment	female	3420.17
9	sub_14	treatment	female	3341.03
10	sub_14	treatment	female	2842.69
11	sub_14	treatment	female	2893.91
12	sub_14	treatment	female	2351.5
1	sub_15	treatment	female	1334.08
2	sub_15	treatment	female	1759.01
3	sub_15	treatment	female	1942.65
4	sub_15	treatment	female	1442.88
5	sub_15	treatment	female	1556.81
6	sub_15	treatment	female	1826.86
7	sub_15	treatment	female	1118.92
8	sub_15	treatment	female	1269.24
9	sub_15	treatment	female	1378.64
10	sub_15	treatment	female	701.475
11	sub_15	treatment	female	1193.95
12	sub_15	treatment	female	680.484
1	sub_16	control	male	815.978
2	sub_16	control	male	1220.69
3	sub_16	control	male	1969.92
4	sub_16	control	male	2467.65
5	sub_16	control	male	2431.65
6	sub_16	control	male	2544
7	sub_16	control	male	2526.83
8	sub_16	control	male	2082.69
9	sub_16	control	male	1657.25
10	sub_16	control	male	1911.77
11	sub_16	control	male	735.01
12	sub_16	control	male	800.71
1	sub_17	control	male	654.066
2	sub_17	control	male	99.199
3	sub_17	control	male	649.749
4	sub_17	control	male	1125.84
5	sub_17	control	male	1406.06
6	sub_17	control	male	1565.8
7	sub_17	control	male	1763.62
8	sub_17	control	male	1852.25
9	sub_17	control	male	1902.17
10	sub_17	control	male	1754.28
11	sub_17	control	male	1671.44
12	sub_17	control	male	1455.44
1	sub_18	control	male	868.712
2	sub_18	control	male	1627.81
3	sub_18	control	male	2605.53
4	sub_18	control	male	2333.5
5	sub_18	control	male	3496.38
6	sub_18	control	male	3249.62
7	sub_18	control	male	2860.31
8	sub_18	control	male	3397.76
9	sub_18	control	male	2825.03
10	sub_18	control	male	2665.78
11	sub_18	control	male	2253.99
12	sub_18	control	male	1820.8
1	sub_19	control	male	1206.42
2	sub_19	control	male	1082.08
3	sub_19	control	male	1193.38
4	sub_19	control	male	1800.71
5	sub_19	control	male	2258.92
6	sub_19	control	male	2452.95
7	sub_19	control	male	2309.45
8	sub_19	control	male	2072.12
9	sub_19	control	male	2120.42
10	sub_19	control	male	1785.09
11	sub_19	control	male	1484.83
12	sub_19	control	male	1290.13
1	sub_20	control	male	363.615
2	sub_20	control	male	329.55
3	sub_20	control	male	800.047
4	sub_20	control	male	874.59
5	sub_20	control	male	1411.24
6	sub_20	control	male	1196.19
7	sub_20	control	male	2036.41
8	sub_20	control	male	1703.97
9	sub_20	control	male	1523.52
10	sub_20	control	male	1459.6
11	sub_20	control	male	1076.31
12	sub_20	control	male	780.137
1	sub_21	treatment	male	1695.76
2	sub_21	treatment	male	2405.39
3	sub_21	treatment	male	3002.08
4	sub_21	treatment	male	3836.91
5	sub_21	treatment	male	3795.11
6	sub_21	treatment	male	3097.61
7	sub_21	treatment	male	2928.95
8	sub_21	treatment	male	2506.89
9	sub_21	treatment	male	2192.58
10	sub_21	treatment	male	2331.76
11	sub_21	treatment	male	1707.87
12	sub_21	treatment	male	1357.87
1	sub_22	treatment	male	178.585
2	sub_22	treatment	male	513.297
3	sub_22	treatment	male	675.175
4	sub_22	treatment	male	941.942
5	sub_22	treatment	male	1007.93
6	sub_22	treatment	male	1505.98
7	sub_22	treatment	male	1421.87
8	sub_22	treatment	male	1563.05
9	sub_22	treatment	male	1409.89
10	sub_22	treatment	male	1185.53
11	sub_22	treatment	male	1521.76
12	sub_22	treatment	male	1434.1
1	sub_23	treatment	male	1108.19
2	sub_23	treatment	male	1479.75
3	sub_23	treatment	male	1666.94
4	sub_23	treatment	male	1266.56
5	sub_23	treatment	male	1741.46
6	sub_23	treatment	male	1451.3
7	sub_23	treatment	male	1497.79
8	sub_23	treatment	male	1170.57
9	sub_23	treatment	male	1456.82
10	sub_23	treatment	male	1789.49
11	sub_23	treatment	male	1192.04
12	sub_23	treatment	male	765.019
1	sub_24	treatment	male	651.857
2	sub_24	treatment	male	641.822
3	sub_24	treatment	male	610.392
4	sub_24	treatment	male	932.276
5	sub_24	treatment	male	1138.44
6	sub_24	treatment	male	1120.44
7	sub_24	treatment	male	1307
8	sub_24	treatment	male	897.401
9	sub_24	treatment	male	1266.91
10	sub_24	treatment	male	868.609
11	sub_24	treatment	male	734.056
12	sub_24	treatment	male	603.709
1	sub_25	treatment	male	2217.93
2	sub_25	treatment	male	3220.88
3	sub_25	treatment	male	4103.78
4	sub_25	treatment	male	4226.26
5	sub_25	treatment	male	4068.17
6	sub_25	treatment	male	3664.81
7	sub_25	treatment	male	3562.99
8	sub_25	treatment	male	3588.56
9	sub_25	treatment	male	3345.99
10	sub_25	treatment	male	3034.18
11	sub_25	treatment	male	2124.6
12	sub_25	treatment	male	1704.44
1	sub_26	treatment	male	560.353
2	sub_26	treatment	male	1411.2
3	sub_26	treatment	male	3197.75
4	sub_26	treatment	male	3626.22
5	sub_26	treatment	male	3693.66
6	sub_26	treatment	male	3735.72
7	sub_26	treatment	male	2852.65
8	sub_26	treatment	male	2213.45
9	sub_26	treatment	male	1958.43
10	sub_26	treatment	male	1590.73
11	sub_26	treatment	male	1298.9
12	sub_26	treatment	male	859.327
1	sub_27	treatment	male	129.747
2	sub_27	treatment	male	219.664
3	sub_27	treatment	male	689.044
4	sub_27	treatment	male	530.49
5	sub_27	treatment	male	635.573
6	sub_27	treatment	male	508.805
7	sub_27	treatment	male	484.836
8	sub_27	treatment	male	311.424
9	sub_27	treatment	male	284.949
10	sub_27	treatment	male	706.735
11	sub_27	treatment	male	150.926
12	sub_27	treatment	male	845.361

## Sheet: Figure 1d
time	subj	status	sex	move
1	sub_1	control	female	859.967
2	sub_1	control	female	1232.01
3	sub_1	control	female	1738.32
4	sub_1	control	female	1470.94
5	sub_1	control	female	1868.37
6	sub_1	control	female	1695.97
7	sub_1	control	female	1514.41
8	sub_1	control	female	1269.03
9	sub_1	control	female	981.488
10	sub_1	control	female	1040.79
11	sub_1	control	female	512.691
12	sub_1	control	female	439.83
1	sub_2	control	female	497.044
2	sub_2	control	female	705.115
3	sub_2	control	female	1339.77
4	sub_2	control	female	1350.52
5	sub_2	control	female	1187.18
6	sub_2	control	female	1060.78
7	sub_2	control	female	991.856
8	sub_2	control	female	831.718
9	sub_2	control	female	632.706
10	sub_2	control	female	641.096
11	sub_2	control	female	176.379
12	sub_2	control	female	960.902
1	sub_3	control	female	976.778
2	sub_3	control	female	1397.26
3	sub_3	control	female	2112.78
4	sub_3	control	female	2220.59
5	sub_3	control	female	2443.64
6	sub_3	control	female	3737.68
7	sub_3	control	female	2395.33
8	sub_3	control	female	3684.37
9	sub_3	control	female	2957.29
10	sub_3	control	female	2035.11
11	sub_3	control	female	1222.96
12	sub_3	control	female	1290.05
1	sub_4	control	female	243.341
2	sub_4	control	female	297.832
3	sub_4	control	female	431.363
4	sub_4	control	female	503.607
5	sub_4	control	female	811.307
6	sub_4	control	female	596.444
7	sub_4	control	female	707.567
8	sub_4	control	female	352.412
9	sub_4	control	female	421.502
10	sub_4	control	female	499.355
11	sub_4	control	female	293.401
12	sub_4	control	female	221.742
1	sub_5	control	female	797.956
2	sub_5	control	female	824.081
3	sub_5	control	female	500.297
4	sub_5	control	female	508.691
5	sub_5	control	female	344.008
6	sub_5	control	female	520.292
7	sub_5	control	female	521.415
8	sub_5	control	female	549.654
9	sub_5	control	female	170.648
10	sub_5	control	female	471.7
11	sub_5	control	female	150.899
12	sub_5	control	female	303.153
1	sub_6	control	female	1272.98
2	sub_6	control	female	1345.2
3	sub_6	control	female	1458.84
4	sub_6	control	female	1536.12
5	sub_6	control	female	1937.4
6	sub_6	control	female	1187.5
7	sub_6	control	female	1250.92
8	sub_6	control	female	1200.94
9	sub_6	control	female	1046.53
10	sub_6	control	female	1236.36
11	sub_6	control	female	1319.07
12	sub_6	control	female	1129.52
1	sub_7	control	female	570.697
2	sub_7	control	female	961.394
3	sub_7	control	female	624.267
4	sub_7	control	female	638.498
5	sub_7	control	female	659.478
6	sub_7	control	female	551.756
7	sub_7	control	female	350.415
8	sub_7	control	female	455.35
9	sub_7	control	female	1098.26
10	sub_7	control	female	405.479
11	sub_7	control	female	786.812
12	sub_7	control	female	585.101
1	sub_8	control	female	399.714
2	sub_8	control	female	1023.56
3	sub_8	control	female	1023.54
4	sub_8	control	female	973.443
5	sub_8	control	female	1089.39
6	sub_8	control	female	692.078
7	sub_8	control	female	556.605
8	sub_8	control	female	1164.05
9	sub_8	control	female	374.309
10	sub_8	control	female	542.988
11	sub_8	control	female	564.651
12	sub_8	control	female	710.334
1	sub_9	treatment	female	1255.99
2	sub_9	treatment	female	1645.23
3	sub_9	treatment	female	1939.38
4	sub_9	treatment	female	2624.58
5	sub_9	treatment	female	2457.51
6	sub_9	treatment	female	2119.37
7	sub_9	treatment	female	1417.21
8	sub_9	treatment	female	1971.72
9	sub_9	treatment	female	1055.03
10	sub_9	treatment	female	1399.06
11	sub_9	treatment	female	538.899
12	sub_9	treatment	female	1019.06
1	sub_10	treatment	female	306.22
2	sub_10	treatment	female	525.313
3	sub_10	treatment	female	585.124
4	sub_10	treatment	female	569.815
5	sub_10	treatment	female	875.925
6	sub_10	treatment	female	1032.99
7	sub_10	treatment	female	834.495
8	sub_10	treatment	female	1075.97
9	sub_10	treatment	female	811.71
10	sub_10	treatment	female	1130.55
11	sub_10	treatment	female	623.197
12	sub_10	treatment	female	853.574
1	sub_11	treatment	female	631.832
2	sub_11	treatment	female	589.071
3	sub_11	treatment	female	1235.11
4	sub_11	treatment	female	1143.04
5	sub_11	treatment	female	1075.04
6	sub_11	treatment	female	1307.5
7	sub_11	treatment	female	1662.39
8	sub_11	treatment	female	1066.68
9	sub_11	treatment	female	1177.83
10	sub_11	treatment	female	1343.4
11	sub_11	treatment	female	1080.94
12	sub_11	treatment	female	1002.18
1	sub_12	treatment	female	494.277
2	sub_12	treatment	female	1143.3
3	sub_12	treatment	female	1651.08
4	sub_12	treatment	female	3323.07
5	sub_12	treatment	female	3455.42
6	sub_12	treatment	female	3728.17
7	sub_12	treatment	female	3475.06
8	sub_12	treatment	female	3626.38
9	sub_12	treatment	female	3667.94
10	sub_12	treatment	female	3218.81
11	sub_12	treatment	female	2989.52
12	sub_12	treatment	female	2595.86
1	sub_13	treatment	female	1015.28
2	sub_13	treatment	female	2608.71
3	sub_13	treatment	female	4091.3
4	sub_13	treatment	female	4206.86
5	sub_13	treatment	female	4269.13
6	sub_13	treatment	female	4284.78
7	sub_13	treatment	female	4045.76
8	sub_13	treatment	female	3498.01
9	sub_13	treatment	female	3463.9
10	sub_13	treatment	female	2846.03
11	sub_13	treatment	female	2726.91
12	sub_13	treatment	female	2101.16
1	sub_14	treatment	female	987.332
2	sub_14	treatment	female	2269.02
3	sub_14	treatment	female	2540.38
4	sub_14	treatment	female	3638.8
5	sub_14	treatment	female	4028.5
6	sub_14	treatment	female	3778.29
7	sub_14	treatment	female	3562.7
8	sub_14	treatment	female	3420.17
9	sub_14	treatment	female	3341.03
10	sub_14	treatment	female	2842.69
11	sub_14	treatment	female	2893.91
12	sub_14	treatment	female	2351.5
1	sub_15	treatment	female	1334.08
2	sub_15	treatment	female	1759.01
3	sub_15	treatment	female	1942.65
4	sub_15	treatment	female	1442.88
5	sub_15	treatment	female	1556.81
6	sub_15	treatment	female	1826.86
7	sub_15	treatment	female	1118.92
8	sub_15	treatment	female	1269.24
9	sub_15	treatment	female	1378.64
10	sub_15	treatment	female	701.475
11	sub_15	treatment	female	1193.95
12	sub_15	treatment	female	680.484
1	sub_16	control	male	815.978
2	sub_16	control	male	1220.69
3	sub_16	control	male	1969.92
4	sub_16	control	male	2467.65
5	sub_16	control	male	2431.65
6	sub_16	control	male	2544
7	sub_16	control	male	2526.83
8	sub_16	control	male	2082.69
9	sub_16	control	male	1657.25
10	sub_16	control	male	1911.77
11	sub_16	control	male	735.01
12	sub_16	control	male	800.71
1	sub_17	control	male	654.066
2	sub_17	control	male	99.199
3	sub_17	control	male	649.749
4	sub_17	control	male	1125.84
5	sub_17	control	male	1406.06
6	sub_17	control	male	1565.8
7	sub_17	control	male	1763.62
8	sub_17	control	male	1852.25
9	sub_17	control	male	1902.17
10	sub_17	control	male	1754.28
11	sub_17	control	male	1671.44
12	sub_17	control	male	1455.44
1	sub_18	control	male	868.712
2	sub_18	control	male	1627.81
3	sub_18	control	male	2605.53
4	sub_18	control	male	2333.5
5	sub_18	control	male	3496.38
6	sub_18	control	male	3249.62
7	sub_18	control	male	2860.31
8	sub_18	control	male	3397.76
9	sub_18	control	male	2825.03
10	sub_18	control	male	2665.78
11	sub_18	control	male	2253.99
12	sub_18	control	male	1820.8
1	sub_19	control	male	1206.42
2	sub_19	control	male	1082.08
3	sub_19	control	male	1193.38
4	sub_19	control	male	1800.71
5	sub_19	control	male	2258.92
6	sub_19	control	male	2452.95
7	sub_19	control	male	2309.45
8	sub_19	control	male	2072.12
9	sub_19	control	male	2120.42
10	sub_19	control	male	1785.09
11	sub_19	control	male	1484.83
12	sub_19	control	male	1290.13
1	sub_20	control	male	363.615
2	sub_20	control	male	329.55
3	sub_20	control	male	800.047
4	sub_20	control	male	874.59
5	sub_20	control	male	1411.24
6	sub_20	control	male	1196.19
7	sub_20	control	male	2036.41
8	sub_20	control	male	1703.97
9	sub_20	control	male	1523.52
10	sub_20	control	male	1459.6
11	sub_20	control	male	1076.31
12	sub_20	control	male	780.137
1	sub_21	treatment	male	1695.76
2	sub_21	treatment	male	2405.39
3	sub_21	treatment	male	3002.08
4	sub_21	treatment	male	3836.91
5	sub_21	treatment	male	3795.11
6	sub_21	treatment	male	3097.61
7	sub_21	treatment	male	2928.95
8	sub_21	treatment	male	2506.89
9	sub_21	treatment	male	2192.58
10	sub_21	treatment	male	2331.76
11	sub_21	treatment	male	1707.87
12	sub_21	treatment	male	1357.87
1	sub_22	treatment	male	178.585
2	sub_22	treatment	male	513.297
3	sub_22	treatment	male	675.175
4	sub_22	treatment	male	941.942
5	sub_22	treatment	male	1007.93
6	sub_22	treatment	male	1505.98
7	sub_22	treatment	male	1421.87
8	sub_22	treatment	male	1563.05
9	sub_22	treatment	male	1409.89
10	sub_22	treatment	male	1185.53
11	sub_22	treatment	male	1521.76
12	sub_22	treatment	male	1434.1
1	sub_23	treatment	male	1108.19
2	sub_23	treatment	male	1479.75
3	sub_23	treatment	male	1666.94
4	sub_23	treatment	male	1266.56
5	sub_23	treatment	male	1741.46
6	sub_23	treatment	male	1451.3
7	sub_23	treatment	male	1497.79
8	sub_23	treatment	male	1170.57
9	sub_23	treatment	male	1456.82
10	sub_23	treatment	male	1789.49
11	sub_23	treatment	male	1192.04
12	sub_23	treatment	male	765.019
1	sub_24	treatment	male	651.857
2	sub_24	treatment	male	641.822
3	sub_24	treatment	male	610.392
4	sub_24	treatment	male	932.276
5	sub_24	treatment	male	1138.44
6	sub_24	treatment	male	1120.44
7	sub_24	treatment	male	1307
8	sub_24	treatment	male	897.401
9	sub_24	treatment	male	1266.91
10	sub_24	treatment	male	868.609
11	sub_24	treatment	male	734.056
12	sub_24	treatment	male	603.709
1	sub_25	treatment	male	2217.93
2	sub_25	treatment	male	3220.88
3	sub_25	treatment	male	4103.78
4	sub_25	treatment	male	4226.26
5	sub_25	treatment	male	4068.17
6	sub_25	treatment	male	3664.81
7	sub_25	treatment	male	3562.99
8	sub_25	treatment	male	3588.56
9	sub_25	treatment	male	3345.99
10	sub_25	treatment	male	3034.18
11	sub_25	treatment	male	2124.6
12	sub_25	treatment	male	1704.44
1	sub_26	treatment	male	560.353
2	sub_26	treatment	male	1411.2
3	sub_26	treatment	male	3197.75
4	sub_26	treatment	male	3626.22
5	sub_26	treatment	male	3693.66
6	sub_26	treatment	male	3735.72
7	sub_26	treatment	male	2852.65
8	sub_26	treatment	male	2213.45
9	sub_26	treatment	male	1958.43
10	sub_26	treatment	male	1590.73
11	sub_26	treatment	male	1298.9
12	sub_26	treatment	male	859.327
1	sub_27	treatment	male	129.747
2	sub_27	treatment	male	219.664
3	sub_27	treatment	male	689.044
4	sub_27	treatment	male	530.49
5	sub_27	treatment	male	635.573
6	sub_27	treatment	male	508.805
7	sub_27	treatment	male	484.836
8	sub_27	treatment	male	311.424
9	sub_27	treatment	male	284.949
10	sub_27	treatment	male	706.735
11	sub_27	treatment	male	150.926
12	sub_27	treatment	male	845.361

## Sheet: Figure 2a
	Con.A1_S17	Con.A2_S12	Con.A3_S19	Con.B1_S11	Con.B2_S8	Con.B3_S13	Con.B4_S3	Con.C1_S7	Con.C2_S6	Con.C3_S10	Con.C4_S2	PIC.A1_S20	PIC.A1_S9	PIC.A2_S16	PIC.A4_S18	PIC.C1_S15	PIC.C2_S14	PIC.C3_S5	PIC.C4_S4
Abhd4	-0.250335	-1.09197	-0.578998	-0.649341	-2.09953	-0.413657	-0.635359	-0.316208	-0.27726	-0.930681	-0.983079	0.70442	0.855883	0.799605	1.07641	1.21314	0.986099	1.58578	1.00507
Acsbg1	0.92954	0.742339	0.775409	0.991101	0.407123	0.879945	0.814175	0.89453	0.956369	0.699741	0.859139	-1.17667	-1.59357	-0.850997	-0.909298	-1.01972	-1.37482	-1.04274	-0.981593
Adssl1	-0.83162	-0.774051	-0.705096	-0.88525	-1.0738	-0.64008	-0.794392	-0.627141	-0.894808	-0.862327	-0.817383	0.87176	1.3269	0.950562	1.13031	0.742009	1.54526	1.52519	0.813962
AI854517	0.872834	0.700124	0.694654	0.791139	0.601868	0.900283	0.827057	0.875398	0.922082	0.795667	0.915603	-0.629444	-1.2948	-1.48097	-0.669824	-1.47437	-1.2608	-0.901782	-1.18472
Aldoc	-0.750513	-0.908449	-0.899242	-0.821476	-1.07899	-0.504178	-0.736814	-0.512516	-0.541468	-1.24626	-0.881961	0.993565	1.14261	0.819883	1.31529	1.121	1.31445	1.43033	0.744722
Baiap2l1	-0.912706	-1.03993	-0.382939	-0.180089	-1.34721	-0.84867	-0.732371	-0.530816	-0.755354	-0.773837	-1.2523	1.05856	1.14609	0.99231	1.04845	0.961405	1.37386	1.33186	0.84368
Bcl11a	0.920201	0.6678	0.718339	0.774456	0.589682	0.874276	0.826019	0.916424	0.924586	0.760345	0.954582	-1.1565	-1.52649	-1.4248	-0.604262	-0.786175	-1.0859	-1.10386	-1.23873
Bcl11b	0.967532	0.576851	0.808672	0.746089	0.35468	0.875048	0.798962	0.976842	1.03516	0.826711	0.942699	-1.3286	-1.19662	-1.03894	-0.733262	-0.820855	-1.37867	-0.988804	-1.4235
Bdh1	1.01252	0.63463	0.714931	0.835395	0.237652	0.848944	0.987366	0.986582	0.96216	0.692573	0.960213	-0.757964	-1.32993	-1.46715	-0.980615	-1.09164	-1.36579	-1.05996	-0.819919
Bnip3	-0.723344	-0.647534	-0.904042	-0.5284	-1.14969	-1.05135	-0.904874	-0.645589	-0.665929	-0.820253	-0.797821	0.974657	1.20385	0.526175	1.36525	0.888225	1.37694	1.55705	0.946682
Cox4i2	-0.948085	-0.658992	-0.9831	-0.896344	-0.902896	-0.808962	-0.805671	-0.613709	-0.799848	-0.645658	-0.833216	0.895151	1.33199	0.64092	1.28631	1.39954	1.16492	1.49068	0.686956
Crlf1	0.709836	0.991589	1.00744	0.624676	0.812513	0.869494	0.822785	0.797682	0.859226	0.835305	0.665511	-1.25563	-0.814373	-1.23697	-1.09425	-1.27881	-0.749264	-1.1399	-1.42686
Dpf1	1.05758	0.500503	0.713235	0.857296	-0.0336526	0.938639	0.856209	1.09448	1.13786	0.897958	0.78758	-1.32304	-1.26848	-1.13726	-0.848535	-1.06843	-1.11649	-1.02049	-1.02496
Dpysl4	0.951653	0.592658	0.709994	0.791486	0.270729	0.928932	0.881224	0.986677	1.01461	0.740975	0.867558	-0.800054	-1.08199	-1.85749	-0.836663	-1.46773	-1.10026	-0.768572	-0.823737
Eda2r	-0.777846	-0.627012	-0.201105	-0.733734	-1.36588	-0.964404	-0.613638	-0.791997	-0.774806	-0.916319	-1.07737	0.869216	1.23945	1.30115	0.763478	1.18032	1.18347	1.14445	1.16258
Egln3	-0.535577	-0.807938	-0.875757	-0.801538	-1.45267	-0.87088	-0.785691	-0.604253	-0.43183	-0.799717	-0.822854	0.885969	1.06308	0.884727	1.35166	1.08675	1.24459	1.61612	0.655802
Eomes	0.910118	0.672386	0.726896	0.908683	0.513432	0.845043	0.73293	0.965011	0.990464	0.818661	0.872308	-1.46126	-1.55395	-0.977759	-1.17388	-0.887881	-1.09912	-0.939935	-0.862154
Espn	-0.841168	-0.702731	-0.849126	-0.408515	-0.84009	-0.64759	-0.915425	-0.924882	-0.989422	-0.787198	-1.07698	1.04311	1.0507	1.48288	1.13366	1.0223	0.921175	1.32437	1.00494
Id4	0.924198	0.690579	0.81603	0.905507	0.567195	0.862737	0.764379	0.990008	0.941724	0.798582	0.786067	-1.40773	-1.04812	-1.21797	-1.06619	-1.27324	-1.10122	-0.900799	-1.03173
Ier3	-0.834438	-0.936211	-0.755238	-0.853451	-0.906931	-0.986113	-0.62163	-0.801947	-0.63907	-0.754451	-0.845672	0.7303	0.761621	1.14748	1.30628	1.40852	1.26525	1.48089	0.834813
Lhx8	0.876096	0.61084	0.909169	0.815039	0.378871	0.875939	0.847917	0.863962	1.06206	0.705104	1.00621	-1.11487	-1.27124	-1.13428	-1.20838	-1.49232	-1.03611	-0.764799	-0.929213
Ndrg1	-0.950036	-1.0777	-0.733226	-0.404192	-1.17379	-0.755605	-0.677059	-0.653666	-0.76035	-0.87237	-0.782786	0.74626	0.761296	1.206	1.22962	1.53297	1.11729	1.45698	0.790359
Nell2	1.06779	0.504255	0.76987	0.800196	-0.148946	0.974832	0.808432	1.13117	1.10964	0.75451	0.875948	-1.04477	-0.87813	-1.60007	-1.1378	-1.36795	-0.999132	-0.802889	-0.816952
Nes	0.936152	0.45832	0.848077	0.817634	0.0639098	0.941094	0.766561	1.17095	1.07894	0.891586	0.695329	-0.967284	-0.785815	-1.79179	-1.09801	-1.33706	-0.815303	-0.765697	-1.1076
Neto2	0.84782	0.350084	0.897831	0.796866	-0.10321	1.01757	0.798027	1.24469	1.10628	0.79383	0.895436	-0.79226	-1.16388	-1.46621	-1.03211	-1.04305	-1.36325	-0.675846	-1.10861
Neurog2	1.11281	0.647012	0.59184	0.858506	0.0884287	0.922563	0.788453	1.01381	1.09058	0.730493	0.966799	-1.20533	-0.934221	-1.56753	-0.760279	-1.12573	-0.994009	-1.11189	-1.11232
Nkx2-1	0.857522	0.712022	0.839394	0.856589	0.39691	0.865437	0.839614	0.962767	0.922359	0.785208	0.770698	-0.95974	-0.854806	-1.57914	-1.48169	-1.4219	-0.505396	-0.790944	-1.21491
Nr6a1	-0.881545	-0.941464	-0.293142	-0.667348	-1.20032	-0.708452	-0.961767	-0.557514	-0.656824	-0.74224	-1.2256	1.21219	1.45825	1.21623	0.643791	0.960868	1.10786	1.1206	1.11641
Olig2	0.907734	0.750963	0.775545	0.858572	0.463725	0.83989	0.772604	0.944068	0.984575	0.797659	0.730849	-1.13504	-0.830481	-1.94133	-1.0005	-1.18019	-0.698108	-0.933211	-1.10732
Pak3	0.923682	0.574962	0.703155	0.806048	0.256128	0.883427	0.778003	1.1007	1.03967	0.803014	1.01293	-0.843687	-1.08316	-0.796641	-1.29137	-1.27318	-1.47442	-1.18125	-0.938009
Pcdh19	0.938354	0.389662	0.945164	0.794746	-0.154856	0.866491	0.635383	1.28327	1.12868	0.87434	0.950426	-0.626291	-1.08267	-1.30861	-1.13751	-1.20188	-1.19742	-0.931864	-1.16541
Pdk1	-0.653129	-0.776512	-0.761164	-0.815353	-1.44503	-0.888777	-0.805907	-0.31741	-0.408447	-0.691596	-0.989032	1.03103	1.33629	0.226942	1.31524	0.951588	1.17154	1.70264	0.817078
Phf21b	1.01109	0.492816	0.725674	0.781169	-0.0507398	0.992475	0.807227	1.12765	1.14462	0.754214	0.919686	-1.01603	-1.13573	-1.40658	-0.913665	-1.35767	-1.3368	-0.846373	-0.693023
Plekha2	-0.746231	-1.18014	-0.501152	-0.682682	-1.3132	-0.699452	-0.668094	-0.585515	-0.584876	-0.780119	-1.13723	0.893025	1.1489	1.02377	1.10907	1.40475	1.11893	1.30067	0.879578
Pmepa1	1.0537	0.660225	0.749464	0.783576	0.392232	0.898082	0.793759	0.987855	0.94433	0.657212	1.01146	-1.02615	-1.26928	-1.42589	-1.08517	-0.840745	-1.3823	-1.12892	-0.77344
Prelid2	-0.664425	-0.755344	-0.64146	-0.755857	-0.91836	-0.786022	-0.951619	-0.638589	-1.09216	-0.841096	-0.86991	1.09856	1.25686	0.643463	1.30956	0.890399	1.26253	1.58836	0.865122
Ptprz1	0.869611	0.633087	0.717158	0.804751	0.251625	0.85934	0.752832	1.11917	1.05065	0.815779	1.01301	-0.957696	-1.03173	-1.56372	-0.963861	-1.40074	-1.0521	-0.928708	-0.98846
Rbm4b	0.963243	0.5525	0.698409	0.92953	0.238017	1.05505	0.770924	0.981791	1.10191	0.676932	0.864803	-0.721358	-0.96279	-1.42658	-0.95649	-1.46759	-1.34123	-0.949787	-1.00728
Six2	1.04862	0.658755	0.814617	0.776409	0.273714	0.92541	0.91844	0.882912	1.03902	0.799687	0.787493	-1.207	-1.07125	-1.1082	-0.976563	-1.35556	-0.760293	-0.985732	-1.46047
Slc2a3	-0.748475	-0.951804	-0.682426	-0.406491	-1.23853	-0.802608	-0.816594	-0.701629	-0.734067	-0.760203	-1.0725	0.894557	1.01292	1.2632	0.968813	1.4841	1.17334	1.29908	0.819328
Spef1	0.943636	0.71347	0.788706	0.761929	0.402968	0.895839	0.773636	0.950118	0.916871	0.827157	1.03274	-0.963369	-1.11385	-1.25955	-1.13577	-1.28124	-1.24965	-1.20764	-0.796009
Stbd1	-0.723262	-1.02486	-0.614366	-0.708478	-1.10337	-0.544112	-1.05646	-0.493165	-0.744262	-1.05868	-0.836113	0.757193	0.994675	0.999265	1.21009	1.17364	1.52729	1.27241	0.972578
Syt11	0.973689	0.571769	0.69214	0.828539	0.507878	0.937041	0.703636	1.02876	1.00086	0.782702	0.890836	-0.833958	-1.12786	-1.63422	-1.02406	-1.41594	-0.929648	-0.959026	-0.993144
Tbr1	0.98398	0.603137	0.655068	0.918644	0.369568	0.806299	0.793974	0.995931	0.985562	0.755835	1.04155	-1.45724	-1.17188	-0.982209	-0.713101	-0.926598	-1.24724	-1.02241	-1.38887
Tmem44	0.870921	0.399014	0.844964	0.675157	0.0458038	0.973858	0.859672	1.14894	1.18544	0.843565	0.819896	-1.07864	-0.88898	-1.54783	-0.785874	-1.38373	-1.41567	-0.804113	-0.762405
Ttr	0.820212	0.716986	0.313056	1.38915	0.637705	0.755317	0.799992	0.800707	0.712568	0.796541	0.805859	-1.78009	-1.03266	-1.13802	-1.78009	-0.536759	-0.827522	-0.662583	-0.790356
Vax1	0.853911	0.765495	0.843997	0.790762	0.453067	0.929542	0.802023	0.947201	0.935911	0.795031	0.75642	-0.593684	-1.1792	-0.931986	-1.36192	-1.46346	-0.910195	-0.85508	-1.57784
Veph1	1.07242	0.397297	0.708747	0.954572	0.091058	0.927987	0.821673	1.13368	1.05456	0.842414	0.784579	-1.43264	-0.993959	-1.41343	-0.930963	-0.924704	-1.2123	-1.02012	-0.860871
Wdr6	0.952942	0.503446	0.880968	0.800024	-0.259417	0.996089	0.889618	1.12098	1.15649	0.852594	0.766662	-0.723687	-1.06988	-1.27386	-1.33095	-0.957725	-1.26958	-1.0401	-0.994603
Wls	-0.59851	-1.08298	-0.529572	-0.740091	-1.58979	-0.446532	-0.767413	-0.364535	-0.636586	-0.908878	-0.776687	1.46839	1.36555	0.266087	0.747029	0.737495	1.34557	1.57171	0.93974

## Sheet: Figure 2b
	Gene	log2FoldChange	pvalue	padj	significance
21877	Id4	-3.75461	0	3.12718e-192	sig. down
21876	Olig2	-4.27132	2.85888e-195	3.12718e-191	sig. down
21875	Plekha2	2.53057	8.10874e-180	5.91317e-176	sig. up
21874	Eomes	-5.36647	1.02302e-153	5.59516e-150	sig. down
21873	Ptprz1	-4.02306	4.91757e-141	2.15163e-137	sig. down
21872	Vax1	-4.06599	5.45051e-129	1.98735e-125	sig. down
21871	Slc2a3	3.96706	2.52355e-122	7.88682e-119	sig. up
21870	Six2	-3.24877	1.99591e-121	5.45806e-118	sig. down
21869	Spef1	-2.36753	4.13612e-121	1.0054e-117	sig. down
21868	AI854517	-5.40028	2.3114e-117	5.05664e-114	sig. down
21867	Bcl11b	-4.79195	3.84437e-115	7.64576e-112	sig. down
21866	Aldoc	2.91075	1.75985e-113	3.20835e-110	sig. up
21865	Egln3	2.72354	8.8991e-112	1.49758e-108	sig. up
21864	Acsbg1	-3.24271	5.70395e-108	8.91323e-105	sig. down
21863	Dpf1	-2.28112	1.29615e-105	1.8904e-102	sig. down
21862	Lhx8	-5.0598	1.14536e-103	1.56606e-100	sig. down
21861	Pmepa1	-2.65733	2.29147e-103	2.94885e-100	sig. down
21860	Bcl11a	-4.71615	1.05632e-101	1.28384e-98	sig. down
21859	Neurog2	-2.51523	2.45875e-100	2.83105e-97	sig. down
21858	Abhd4	1.19461	7.61022e-98	8.32444e-95	sig. up
21857	Syt11	-1.96612	1.53779e-96	1.60202e-93	sig. down
21856	Bnip3	2.74402	2.18987e-93	2.17762e-90	sig. up
21855	Wdr6	-1.2674	2.04928e-92	1.94922e-89	sig. down
21854	Neto2	-1.9341	6.60551e-91	6.0212e-88	sig. down
21853	Nr6a1	3.02743	4.59483e-90	4.02084e-87	sig. up
21852	Tbr1	-5.46066	2.07698e-89	1.74762e-86	sig. down
21851	Veph1	-2.47858	4.84941e-89	3.92928e-86	sig. down
21850	Pdk1	2.06992	7.51105e-89	5.86854e-86	sig. up
21849	Ndrg1	3.51883	5.1158e-87	3.85925e-84	sig. up
21848	Adssl1	3.11481	5.73598e-87	4.18287e-84	sig. up
21847	Bdh1	-2.02475	1.86074e-86	1.31314e-83	sig. down
21846	Espn	3.84632	8.25655e-84	5.64464e-81	sig. up
21845	Nes	-2.09679	1.26349e-82	8.37619e-80	sig. down
21844	Ier3	3.28649	1.54506e-82	9.94152e-80	sig. up
21843	Stbd1	1.98334	2.26408e-81	1.41518e-78	sig. up
21842	Wls	1.31987	1.90163e-80	1.15561e-77	sig. up
21841	Baiap2l1	2.62752	3.87134e-79	2.28901e-76	sig. up
21840	Nell2	-2.23358	2.15419e-78	1.24019e-75	sig. down
21839	Phf21b	-2.15988	7.88387e-78	4.42245e-75	sig. down
21838	Cox4i2	3.03778	1.11495e-77	6.09797e-75	sig. up
21837	Pak3	-2.95362	1.38789e-77	7.40558e-75	sig. down
21836	Eda2r	3.53663	5.05388e-77	2.63247e-74	sig. up
21835	Ttr	-7.00498	1.03455e-76	5.26343e-74	sig. down
21834	Pcdh19	-1.81258	2.56832e-76	1.27698e-73	sig. down
21833	Rbm4b	-1.42094	3.08266e-76	1.49865e-73	sig. down
21832	Prelid2	2.08789	6.22485e-76	2.96046e-73	sig. up
21831	Tmem44	-1.95041	1.18948e-75	5.53663e-73	sig. down
21830	Crlf1	-3.30628	1.67495e-75	7.63394e-73	sig. down
21829	Nkx2-1	-4.34564	2.58319e-75	1.15332e-72	sig. down
21828	Dpysl4	-2.71507	4.20416e-75	1.83949e-72	sig. down
21827	Add2	-2.77662	1.4062e-74	6.03204e-72	sig. down
21826	Arrdc3	1.91964	2.26649e-74	9.53537e-72	sig. up
21825	Hspa1a	6.80382	1.61315e-72	6.65865e-70	sig. up
21824	Wbscr27	2.13222	3.41895e-72	1.38512e-69	sig. up
21823	Chac1	3.65106	3.76735e-72	1.49851e-69	sig. up
21822	Foxf2	-2.96066	4.954e-72	1.93533e-69	sig. down
21821	Nkx2-2	-2.80073	1.79622e-71	6.89402e-69	sig. down
21820	Foxi2	4.8022	6.70638e-71	2.52958e-68	sig. up
21819	Dlx1	-3.48461	5.54534e-70	2.05619e-67	sig. down
21818	Bhlhe40	3.30581	7.08469e-70	2.5832e-67	sig. up
21817	Gsx1	-5.39275	8.99343e-70	3.2254e-67	sig. down
21816	Olig1	-4.77513	5.02848e-69	1.77432e-66	sig. down
21815	Gabra3	-2.29359	6.90113e-69	2.39644e-66	sig. down
21814	Nabp1	2.39185	1.60612e-68	5.49016e-66	sig. up
21813	Tcf7l2	-1.69475	2.02699e-68	6.82221e-66	sig. down
21812	Slc7a3	3.00446	2.07311e-68	6.87174e-66	sig. up
21811	Samd14	-1.24071	2.57113e-68	8.3953e-66	sig. down
21810	Ncs1	-1.27009	4.40524e-68	1.41726e-65	sig. down
21809	Fam122b	1.14796	1.11656e-67	3.54014e-65	sig. up
21808	Lhx1	-4.09365	4.01063e-67	1.25344e-64	sig. down
21807	Hrh3	-3.1821	4.22622e-67	1.30221e-64	sig. down
21806	Aldoa	2.02493	1.07389e-66	3.26298e-64	sig. up
21805	Smtnl2	2.29257	3.7832e-66	1.13377e-63	sig. up
21804	Rgag4	-2.02827	4.88194e-66	1.44327e-63	sig. down
21803	Oxct1	-1.87739	5.06385e-66	1.47709e-63	sig. down
21802	Ttyh1	-2.83161	5.86164e-66	1.6873e-63	sig. down
21801	Klhl35	-4.01592	8.80046e-66	2.50036e-63	sig. down
21800	AB335951	1.32177	1.27798e-65	3.5844e-63	sig. up
21799	BC049805	-1.66989	4.28633e-65	1.18699e-62	sig. down
21798	Dct	-4.30221	6.80328e-65	1.86044e-62	sig. down
21797	Prtg	3.29687	8.24079e-65	2.22573e-62	sig. up
21796	Ndufa4l2	3.27081	8.67757e-65	2.31511e-62	sig. up
21795	Eml2	1.42181	5.30311e-64	1.39778e-61	sig. up
21794	Lamp2	1.25865	9.24574e-64	2.40796e-61	sig. up
21793	Esm1	2.65715	1.27127e-63	3.27194e-61	sig. up
21792	Mpped1	-2.20265	2.76768e-63	7.04053e-61	sig. down
21791	Ncan	-3.45273	3.32267e-63	8.35518e-61	sig. down
21790	Trim6	2.99629	1.46563e-62	3.6436e-60	sig. up
21789	Ror1	1.43953	8.1072e-61	1.99282e-58	sig. up
21788	Cep76	-1.04598	4.36131e-60	1.06014e-57	sig. down
21787	Nfil3	1.13694	7.07443e-60	1.70074e-57	sig. up
21786	Scn1b	2.5587	1.13557e-59	2.70032e-57	sig. up
21785	Frem2	2.49801	2.46306e-59	5.79402e-57	sig. up
21784	Lhfpl4	-2.56469	2.51345e-59	5.84966e-57	sig. down
21783	Tmem198	-2.3878	3.68868e-59	8.49444e-57	sig. down
21782	Dmc1	2.17175	4.66494e-59	1.06307e-56	sig. up
21781	Ddit4	2.33422	1.54869e-58	3.49285e-56	sig. up
21780	Ppfia4	1.47962	3.12449e-58	6.97494e-56	sig. up
21779	Mapk11	-1.43925	8.5952e-58	1.89937e-55	sig. down
21778	Cav1	1.74741	9.93147e-58	2.17271e-55	sig. up
21777	Rab11fip1	2.05245	1.1627e-57	2.51846e-55	sig. up
21776	Mpeg1	-3.05722	1.58941e-57	3.40897e-55	sig. down
21775	Ccng1	2.0683	1.87954e-57	3.9921e-55	sig. up
21774	Tbx18	-2.30273	2.10466e-57	4.42727e-55	sig. down
21773	Shd	-1.74764	5.74798e-57	1.1976e-54	sig. down
21772	Slc16a3	2.12571	6.36851e-57	1.31438e-54	sig. up
21771	Cyp4f13	2.2558	6.93881e-57	1.41869e-54	sig. up
21770	Mapk13	2.88234	9.69207e-57	1.96327e-54	sig. up
21769	Pmel	-2.79089	1.18877e-56	2.38593e-54	sig. down
21768	Gm5607	-2.18257	1.29231e-56	2.57018e-54	sig. down
21767	Rhbdf2	1.8	1.39878e-56	2.75685e-54	sig. up
21766	Gatsl3	2.02772	2.81302e-56	5.49469e-54	sig. up
21765	E030019B13Rik	-3.63837	4.08246e-56	7.90371e-54	sig. down
21764	Bhlhe41	2.81897	4.5493e-56	8.73027e-54	sig. up
21763	Slc1a6	1.96406	1.33462e-55	2.5389e-53	sig. up
21762	Ggta1	1.73037	1.77029e-55	3.33867e-53	sig. up
21761	Gm715	-2.3429	3.33999e-55	6.24522e-53	sig. down
21760	Mex3b	-1.20169	5.61795e-55	1.04156e-52	sig. down
21759	Got1l1	3.66298	6.51806e-55	1.19828e-52	sig. up
21758	Stc2	2.96987	1.20923e-54	2.20452e-52	sig. up
21757	Pfkp	2.72861	1.26951e-54	2.29529e-52	sig. up
21756	Gpsm1	-0.763738	3.80725e-54	6.82716e-52	not sig.
21755	Lamb1	1.60115	5.06944e-54	9.0166e-52	sig. up
21754	Pkia	-1.83451	1.45941e-53	2.57479e-51	sig. down
21753	Usp1	-0.84145	1.884e-53	3.2973e-51	not sig.
21752	Pdlim5	1.03562	2.00088e-53	3.47407e-51	sig. up
21751	Foxl1	-2.75149	2.32372e-53	4.00284e-51	sig. down
21750	Pou6f1	-2.39813	3.41219e-53	5.83192e-51	sig. down
21749	Kbtbd4	-0.844051	4.08667e-53	6.93055e-51	not sig.
21748	Tmpo	-0.73203	5.58824e-53	9.40415e-51	not sig.
21747	Tspan11	-2.84007	1.66335e-52	2.77779e-50	sig. down
21746	Hmha1	1.76405	1.7217e-52	2.85346e-50	sig. up
21744	E2f2	-1.46531	2.19865e-52	3.60346e-50	sig. down
21745	Lzts3	-1.84505	2.20717e-52	3.60346e-50	sig. down
21743	Pold4	1.67321	3.18509e-52	5.16149e-50	sig. up
21742	Cd36	3.29784	4.63952e-52	7.46314e-50	sig. up
21741	Cd2ap	1.12946	4.7905e-52	7.64976e-50	sig. up
21740	Pgm2	1.75761	6.32357e-52	1.00247e-49	sig. up
21739	Foxp2	-1.7178	7.10629e-52	1.11845e-49	sig. down
21738	Camk2n2	-1.5332	9.81376e-52	1.53354e-49	sig. down
21737	Pea15a	-0.995966	1.4955e-51	2.32035e-49	not sig.
21736	1500004A13Rik	-1.83336	3.04519e-51	4.69153e-49	sig. down
21735	Gad2	-3.74597	3.34238e-51	5.11338e-49	sig. down
21734	Irx4	2.59489	3.63574e-51	5.52355e-49	sig. up
21733	Pik3ip1	2.02299	4.22994e-51	6.38196e-49	sig. up
21732	Orai3	1.33013	5.50227e-51	8.24473e-49	sig. up
21730	E130114P18Rik	-5.17222	1.01672e-50	1.50289e-48	sig. down
21731	Trpm4	1.47001	1.01073e-50	1.50289e-48	sig. up
21729	Lhx6	-3.67359	1.48793e-50	2.18466e-48	sig. down
21728	Cd81	0.951291	2.32991e-50	3.3981e-48	not sig.
21727	Barx1	-3.67323	2.61369e-50	3.78673e-48	sig. down
21726	Met	3.52642	3.54402e-50	5.10082e-48	sig. up
21725	Tubb4a	-2.27923	4.8273e-50	6.90241e-48	sig. down
21724	Zfp473	1.43573	6.2538e-50	8.88405e-48	sig. up
21723	Slc32a1	-4.7605	7.35258e-50	1.03776e-47	sig. down
21722	AK214055	1.76884	7.51362e-50	1.05369e-47	sig. up
21721	Hspa1b	5.4408	7.78897e-50	1.08535e-47	sig. up
21720	Hrc	3.59398	2.20892e-49	3.05852e-47	sig. up
21719	Kansl2	-0.801667	2.66483e-49	3.66657e-47	not sig.
21718	Fam222a	-1.97009	3.0371e-49	4.15267e-47	sig. down
21717	Ccp110	-1.13893	3.43695e-49	4.67019e-47	sig. down
21716	Adm	2.72921	4.04337e-49	5.4603e-47	sig. up
21715	Jade2	2.24787	4.10932e-49	5.51531e-47	sig. up
21714	Panx1	-1.07381	6.0572e-49	8.08008e-47	sig. down
21713	Cdkn1a	2.71318	6.41537e-49	8.50601e-47	sig. up
21712	Ptgr2	0.934966	6.65402e-49	8.76928e-47	not sig.
21711	Dnajb5	-1.48383	6.81982e-49	8.93396e-47	sig. down
21710	Wnt7b	-2.12992	4.14979e-48	5.40387e-46	sig. down
21709	Mgat5b	-2.04477	4.27861e-48	5.53865e-46	sig. down
21708	AK051019	-3.05118	7.54166e-48	9.70523e-46	sig. down
21707	Exog	-0.786795	1.51637e-47	1.93998e-45	not sig.
21706	Pnmal1	-3.06245	1.53453e-47	1.9518e-45	sig. down
21705	Sept10	1.03422	1.81533e-47	2.2956e-45	sig. up
21704	Trp53cor1	2.69466	1.99166e-47	2.50411e-45	sig. up
21703	Zbtb45	-0.961227	2.00831e-47	2.51062e-45	not sig.
21702	Mllt1	-1.41797	4.58913e-47	5.70434e-45	sig. down
21701	St18	-2.92063	4.85237e-47	5.99748e-45	sig. down
21700	Gpi1	1.40901	5.56199e-47	6.83594e-45	sig. up
21699	Srsf4	-0.609176	8.0902e-47	9.88767e-45	not sig.
21698	Igfbp3	2.22877	8.5832e-47	1.04319e-44	sig. up
21697	Plp2	1.81266	8.95303e-47	1.08213e-44	sig. up
21696	Cd44	1.98498	1.38834e-46	1.66884e-44	sig. up
21695	Hs1bp3	1.30183	1.82435e-46	2.18095e-44	sig. up
21694	Rab15	1.74876	2.08414e-46	2.47797e-44	sig. up
21693	Gabrb2	-2.5859	2.26445e-46	2.67781e-44	sig. down
21692	Tbx22	-4.04306	2.62712e-46	3.08997e-44	sig. down
21691	Pfkl	1.12086	2.87434e-46	3.36267e-44	sig. up
21690	Bcl7a	-1.27327	3.83268e-46	4.45998e-44	sig. down
21689	Adgra1	-3.24896	4.32834e-46	5.01011e-44	sig. down
21688	Rbpms	1.8643	5.61646e-46	6.46691e-44	sig. up
21687	Uncx	-2.99944	5.66142e-46	6.48455e-44	sig. down
21686	Sbk1	-1.6686	5.79682e-46	6.60505e-44	sig. down
21685	Doc2a	-1.01219	7.12991e-46	8.08192e-44	sig. down
21684	Myb	-2.01757	8.11354e-46	9.14947e-44	sig. down
21683	Mgarp	2.036	8.47772e-46	9.51114e-44	sig. up
21682	Rgl3	1.63831	1.09612e-45	1.22346e-43	sig. up
21681	Sox2ot	-2.04571	1.18872e-45	1.32009e-43	sig. down
21680	Fut9	-1.81999	1.50189e-45	1.65944e-43	sig. down
21679	Abhd11os	3.19428	2.43208e-45	2.6737e-43	sig. up
21678	Lama5	2.73247	2.91495e-45	3.18852e-43	sig. up
21677	Alx1	-2.55899	2.94356e-45	3.2038e-43	sig. down
21676	Slitrk1	-2.73495	3.25919e-45	3.52977e-43	sig. down
21675	Fgfr2	0.947254	3.42014e-45	3.68583e-43	not sig.
21674	AK140632	-4.91665	4.92792e-45	5.28471e-43	sig. down
21673	Lrrc49	-1.26574	5.40676e-45	5.76993e-43	sig. down
21672	Vit	-2.48274	6.99893e-45	7.4328e-43	sig. down
21671	Celf3	-2.86157	1.21753e-44	1.28676e-42	sig. down
21670	9330159F19Rik	-2.44175	1.4592e-44	1.53475e-42	sig. down
21669	Tigd3	-1.20145	2.09718e-44	2.19521e-42	sig. down
21668	Cobll1	2.35792	2.13563e-44	2.22482e-42	sig. up
21667	Atp2c2	3.1244	3.22268e-44	3.34135e-42	sig. up
21666	Pkp2	2.55947	3.26459e-44	3.36884e-42	sig. up
21665	Ptbp2	-0.957386	4.00523e-44	4.11373e-42	not sig.
21664	Pdzph1	-2.59182	4.98528e-44	5.0964e-42	sig. down
21663	Tox	-2.12205	5.14862e-44	5.2389e-42	sig. down
21662	Map2k1	0.905087	6.49431e-44	6.5776e-42	not sig.
21661	Lin28a	2.79994	8.13736e-44	8.20374e-42	sig. up
21660	6330403K07Rik	-1.64135	8.18269e-44	8.21159e-42	sig. down
21659	Klc1	-1.11422	1.1117e-43	1.11053e-41	sig. down
21658	Ncoa5	-0.9417	1.74947e-43	1.73969e-41	not sig.
21657	Wdr82	-0.69041	2.42478e-43	2.40031e-41	not sig.
21656	Bmp5	1.82972	2.53753e-43	2.50061e-41	sig. up
21655	Marcks	-0.790948	3.0341e-43	2.97655e-41	not sig.
21654	Gsx2	-2.97082	5.46169e-43	5.33416e-41	sig. down
21653	Ttc9b	-3.37394	6.03848e-43	5.87128e-41	sig. down
21652	Fam234a	0.791673	6.09673e-43	5.90169e-41	not sig.
21651	Stc1	2.23471	6.16238e-43	5.93896e-41	sig. up
21650	Hira	-0.699203	6.58373e-43	6.3172e-41	not sig.
21649	Gm12942	1.65868	6.7185e-43	6.41837e-41	sig. up
21648	Eva1a	-2.44319	8.98825e-43	8.54939e-41	sig. down
21647	Ttbk1	-2.67271	1.1369e-42	1.07671e-40	sig. down
21646	3110035E14Rik	-3.44937	1.50153e-42	1.4159e-40	sig. down
21645	Ankrd10	-0.948169	1.57866e-42	1.48225e-40	not sig.
21644	Bnip3l	0.966103	1.7679e-42	1.65283e-40	not sig.
21643	Tpk1	1.13172	1.83504e-42	1.7083e-40	sig. up
21642	Elavl3	-2.25066	2.8125e-42	2.60716e-40	sig. down
21641	Sybu	-2.95508	3.14272e-42	2.90098e-40	sig. down
21640	Slc25a29	-1.93761	3.61787e-42	3.32555e-40	sig. down
21639	Crym	-2.11212	5.07415e-42	4.64465e-40	sig. down
21638	Crb1	-2.82396	5.43896e-42	4.95784e-40	sig. down
21637	Fggy	1.93144	5.59204e-42	5.07623e-40	sig. up
21636	Ets2	1.21016	7.68937e-42	6.95125e-40	sig. up
21635	Hnrnph1	-0.805548	7.92461e-42	7.13444e-40	not sig.
21634	Arhgap29	1.63324	1.05335e-41	9.44427e-40	sig. up
21633	Ccdc18	0.985429	1.18684e-41	1.05977e-39	not sig.
21632	Rras	1.79299	1.41415e-41	1.25762e-39	sig. up
21631	Hpgd	-2.93599	1.42028e-41	1.25796e-39	sig. down
21630	Arvcf	-0.869033	1.46553e-41	1.29279e-39	not sig.
21629	Nnat	-1.46663	2.06016e-41	1.81005e-39	sig. down
21628	Srrt	-0.820327	2.35867e-41	2.06403e-39	not sig.
21627	Pfkfb1	1.42547	4.68793e-41	4.08597e-39	sig. up
21626	Mmgt1	-0.73882	4.84883e-41	4.20944e-39	not sig.
21625	Hes6	-1.65093	4.88611e-41	4.22504e-39	sig. down
21624	Aim2	-1.99215	7.2515e-41	6.24571e-39	sig. down
21623	Lrrc4	-1.85784	9.11105e-41	7.81657e-39	sig. down
21622	Gyltl1b	1.85924	9.29683e-41	7.9448e-39	sig. up
21621	Igfbpl1	-2.27235	9.40135e-41	8.00286e-39	sig. down
21620	Sephs1	-0.759562	1.26251e-40	1.07054e-38	not sig.
21619	Ppp1r3c	2.94806	1.44917e-40	1.22407e-38	sig. up
21618	Fam84a	-1.58605	1.49413e-40	1.2572e-38	sig. down
21617	Tnfrsf9	4.01236	2.03963e-40	1.70962e-38	sig. up
21616	Nkx2-4	-3.38519	2.24396e-40	1.87371e-38	sig. down
21615	Mapk8ip2	-1.82114	2.36676e-40	1.96873e-38	sig. down
21614	Fbxo27	1.32261	2.53385e-40	2.09973e-38	sig. up
21613	Cp	1.35625	4.48837e-40	3.70536e-38	sig. up
21612	Fam83f	2.57202	4.54773e-40	3.74025e-38	sig. up
21611	Klf11	1.08284	4.6191e-40	3.78472e-38	sig. up
21610	Gsap	1.80045	6.27136e-40	5.11935e-38	sig. up
21609	Dcaf4	0.962758	7.0126e-40	5.70315e-38	not sig.
21608	Eno1	1.22161	7.1874e-40	5.82365e-38	sig. up
21607	Rgs12	-0.892059	8.0951e-40	6.53493e-38	not sig.
21606	Ppp1r16b	2.85427	1.57896e-39	1.26996e-37	sig. up
21605	Bcam	2.546	2.01171e-39	1.61209e-37	sig. up
21603	Fam132a	1.19631	2.19e-39	1.74221e-37	sig. up
21604	Gas2l3	1.21175	2.187e-39	1.74221e-37	sig. up
21602	Sostdc1	2.5894	2.87344e-39	2.27762e-37	sig. up
21601	Tubb2b	-1.35604	3.29965e-39	2.60601e-37	sig. down
21600	Zfp185	1.97921	3.9325e-39	3.09465e-37	sig. up
21599	Lin7a	-2.78132	4.37879e-39	3.4335e-37	sig. down
21598	Zfp410	-0.591686	4.41479e-39	3.44937e-37	not sig.
21597	Loxl2	1.74645	4.76272e-39	3.70798e-37	sig. up
21596	Cldn8	3.07468	4.9611e-39	3.84872e-37	sig. up
21595	Crtac1	-2.24612	5.49596e-39	4.24859e-37	sig. down
21594	Aplp2	0.677366	6.41222e-39	4.93944e-37	not sig.
21593	Ero1l	1.95425	6.52318e-39	5.00728e-37	sig. up
21592	Fam150b	-5.21453	7.16573e-39	5.48128e-37	sig. down
21591	C130071C03Rik	-4.01776	7.59685e-39	5.79081e-37	sig. down
21590	Map3k1	1.25013	9.03702e-39	6.86469e-37	sig. up
21589	Cdkn1c	-1.00853	9.50333e-39	7.19393e-37	sig. down
21588	Acss1	-1.90434	9.56395e-39	7.21484e-37	sig. down
21587	Enc1	-1.39451	9.95402e-39	7.48331e-37	sig. down
21586	Vash2	-1.00527	1.11324e-38	8.34055e-37	sig. down
21585	Tpd52	1.33944	1.28312e-38	9.5805e-37	sig. up
21584	Ikzf2	1.32482	1.63708e-38	1.21817e-36	sig. up
21583	BC026208	-1.10503	2.03812e-38	1.51145e-36	sig. down
21582	Tcfl5	2.07461	2.08489e-38	1.54092e-36	sig. up
21581	Ankrd13b	-1.04887	2.33176e-38	1.71757e-36	sig. down
21580	Asic1	-1.61932	2.36664e-38	1.73742e-36	sig. down
21579	Chd3	-1.31898	2.60614e-38	1.90684e-36	sig. down
21578	Rab25	2.96396	2.84194e-38	2.07244e-36	sig. up
21577	Traf3ip1	-0.714954	3.19698e-38	2.3236e-36	not sig.
21576	Kif16b	0.980642	3.24389e-38	2.34989e-36	not sig.
21575	Mfge8	1.2329	3.3416e-38	2.41268e-36	sig. up
21574	Plod2	1.51914	3.7973e-38	2.73268e-36	sig. up
21573	Entpd1	-1.85349	4.46533e-38	3.20289e-36	sig. down
21572	Gjb5	3.53908	4.55533e-38	3.25676e-36	sig. up
21571	Lhx9	-2.70457	4.86296e-38	3.46537e-36	sig. down
21570	Tmem35	-2.60926	5.33185e-38	3.78717e-36	sig. down
21568	4833439L19Rik	-0.845889	5.37287e-38	3.79452e-36	not sig.
21569	Cldn3	2.71235	5.37689e-38	3.79452e-36	sig. up
21567	Pygl	2.09515	6.2332e-38	4.38468e-36	sig. up
21566	Nbl1	-1.58867	6.30938e-38	4.42405e-36	sig. down
21565	Maff	1.89767	7.04749e-38	4.92581e-36	sig. up
21564	AK136276	4.61766	7.65635e-38	5.33433e-36	sig. up
21563	Sp6	3.38699	7.78701e-38	5.40814e-36	sig. up
21562	Serpini1	-2.29294	8.05613e-38	5.57734e-36	sig. down
21561	Pgam1	0.997639	9.10261e-38	6.28195e-36	not sig.
21560	Gm11532	5.01585	1.33761e-37	9.20215e-36	sig. up
21559	Atcay	-2.79357	1.67819e-37	1.1509e-35	sig. down
21558	Nr2e1	-3.37428	1.70298e-37	1.16425e-35	sig. down
21557	Ssbp3	-0.550138	1.89787e-37	1.29345e-35	not sig.
21556	2900011O08Rik	-1.90213	2.61624e-37	1.7775e-35	sig. down
21555	Mctp1	-2.48534	2.75195e-37	1.86392e-35	sig. down
21554	Ripk4	2.51796	2.89977e-37	1.95797e-35	sig. up
21553	Fam171a2	-1.26503	2.9178e-37	1.96408e-35	sig. down
21552	AK134158	2.46847	2.93784e-37	1.97151e-35	sig. up
21551	Podxl2	-1.53323	4.18803e-37	2.80188e-35	sig. down
21550	Kdelc2	1.25489	5.1161e-37	3.41234e-35	sig. up
21549	Polk	1.24921	7.74682e-37	5.15128e-35	sig. up
21548	Nub1	0.680152	9.48804e-37	6.28999e-35	not sig.
21547	Kank1	1.45437	9.94491e-37	6.57295e-35	sig. up
21546	Tmprss13	3.8097	1.00187e-36	6.60181e-35	sig. up
21544	Nol4	-2.23052	1.04052e-36	6.81538e-35	sig. down
21545	Soat1	1.22868	1.03748e-36	6.81538e-35	sig. up
21543	Astn1	-2.20515	1.12083e-36	7.31951e-35	sig. down
21542	Lhx1os	-3.66999	1.29171e-36	8.41032e-35	sig. down
21541	Wnt1	2.98635	1.41228e-36	9.16809e-35	sig. up
21540	Smarcd3	-1.67598	1.4743e-36	9.54237e-35	sig. down
21539	Eno1b	2.1309	1.6293e-36	1.05145e-34	sig. up
21538	Krt19	3.78416	1.80545e-36	1.1617e-34	sig. up
21537	Gdap1	-2.37173	2.0007e-36	1.28356e-34	sig. down
21535	Ndrg2	1.78351	2.19335e-36	1.39895e-34	sig. up
21536	Znrf1	-0.985232	2.1928e-36	1.39895e-34	not sig.
21534	Adamts7	-1.12164	2.58586e-36	1.6445e-34	sig. down
21533	Ttc12	1.34548	3.20202e-36	2.03045e-34	sig. up
21532	Gpr17	-4.2959	3.8409e-36	2.42854e-34	sig. down
21531	F11r	2.11616	4.35216e-36	2.74386e-34	sig. up
21530	Slc29a4	-1.33809	5.52727e-36	3.47472e-34	sig. down
21529	Rgs9bp	2.67202	5.79952e-36	3.63542e-34	sig. up
21528	Tm7sf3	1.15507	1.04804e-35	6.55086e-34	sig. up
21527	Pqlc3	2.18597	1.28733e-35	8.0236e-34	sig. up
21526	Anpep	1.61941	1.32147e-35	8.21302e-34	sig. up
21525	Pcsk1n	-1.96464	1.45106e-35	8.99284e-34	sig. down
21524	Pde9a	-1.33488	1.7367e-35	1.07327e-33	sig. down
21523	Pgpep1	-0.959734	1.81901e-35	1.12097e-33	not sig.
21522	Arf2	-1.34523	1.96364e-35	1.2067e-33	sig. down
21521	Msl1	-0.579109	2.00605e-35	1.22931e-33	not sig.
21520	Slc19a2	1.27679	2.86739e-35	1.75223e-33	sig. up
21519	Mta2	-0.468555	3.28608e-35	2.0025e-33	not sig.
21518	Slc25a25	-0.800795	4.19599e-35	2.54988e-33	not sig.
21517	Zscan21	-0.59092	4.80917e-35	2.91441e-33	not sig.
21516	Gpr37	-2.59493	5.04705e-35	3.05012e-33	sig. down
21515	Brsk1	-1.0435	5.0974e-35	3.07206e-33	sig. down
21514	Aes	-1.43829	5.46627e-35	3.28532e-33	sig. down
21513	AI606473	-6.30233	5.66204e-35	3.39365e-33	sig. down
21512	2700081O15Rik	-1.5372	6.19111e-35	3.70063e-33	sig. down
21511	Bpgm	-1.34013	6.34485e-35	3.78219e-33	sig. down
21510	Fkbp9	1.22282	6.45899e-35	3.83976e-33	sig. up
21509	Zak	1.17788	6.5127e-35	3.8612e-33	sig. up
21508	Zfp874a	0.961286	6.58147e-35	3.89142e-33	not sig.
21507	Gpr161	-1.31074	6.70933e-35	3.95633e-33	sig. down
21506	Kcnk10	-2.92185	7.31126e-35	4.29969e-33	sig. down
21505	Dbn1	-0.926401	9.53253e-35	5.59097e-33	not sig.
21504	Brsk2	-1.96782	1.00764e-34	5.89417e-33	sig. down
21503	Rab39b	-1.17953	1.01605e-34	5.92752e-33	sig. down
21502	Rab3c	-2.9166	1.1813e-34	6.87323e-33	sig. down
21501	Mamld1	-2.50968	1.48002e-34	8.58845e-33	sig. down
21500	Lancl2	-0.741959	1.58664e-34	9.18281e-33	not sig.
21499	Adm2	4.21056	1.72323e-34	9.94701e-33	sig. up
21498	Acap3	-0.925383	1.95969e-34	1.12821e-32	not sig.
21497	Nsg1	-1.69123	1.97885e-34	1.13626e-32	sig. down
21496	Nrarp	-1.61331	2.22744e-34	1.27565e-32	sig. down
21495	Cxxc4	-1.77531	2.53238e-34	1.4465e-32	sig. down
21494	Angel2	-0.826267	3.10207e-34	1.76729e-32	not sig.
21493	Cnr2	2.31532	3.30818e-34	1.87982e-32	sig. up
21492	Cd164l2	2.6815	3.44437e-34	1.95214e-32	sig. up
21491	Napepld	-1.39344	3.7315e-34	2.10941e-32	sig. down
21490	Grhl2	2.38674	3.79592e-34	2.14029e-32	sig. up
21489	Sox14	-2.49602	4.75738e-34	2.67551e-32	sig. down
21488	Sumf2	0.687388	5.98379e-34	3.3566e-32	not sig.
21487	Zw10	-0.61566	6.13286e-34	3.43142e-32	not sig.
21486	Slc2a1	1.90063	6.57875e-34	3.67151e-32	sig. up
21485	Scrt1	-3.08135	7.17606e-34	3.99468e-32	sig. down
21484	Plcd1	1.12225	7.93874e-34	4.40802e-32	sig. up
21483	Eif4a2	1.23586	9.46063e-34	5.23975e-32	sig. up
21482	Gng12	1.18786	1.02606e-33	5.66845e-32	sig. up
21481	Flywch1	-0.748858	1.05854e-33	5.83317e-32	not sig.
21480	Pi4k2b	1.01031	1.17208e-33	6.44261e-32	sig. up
21479	Slc6a1	-2.61171	1.56822e-33	8.59849e-32	sig. down
21478	Zfp839	0.894544	1.77286e-33	9.6962e-32	not sig.
21477	Naga	1.33684	1.838e-33	1.00274e-31	sig. up
21476	Zfp503	0.645303	1.86275e-33	1.01371e-31	not sig.
21475	Emx1	-2.77334	1.87042e-33	1.01536e-31	sig. down
21474	Ptpro	-2.69289	2.1383e-33	1.15791e-31	sig. down
21473	Pak7	-2.29362	2.84084e-33	1.53455e-31	sig. down
21472	Serinc5	0.955342	2.87009e-33	1.54652e-31	not sig.
21471	P4ha1	2.07336	2.90441e-33	1.56118e-31	sig. up
21470	Ugt8a	-2.18944	2.97405e-33	1.59469e-31	sig. down
21469	Upp1	1.97591	3.58904e-33	1.91974e-31	sig. up
21468	Lrrtm1	-1.56876	4.82757e-33	2.57592e-31	sig. down
21467	AK077171	-0.785334	5.94019e-33	3.16188e-31	not sig.
21466	Zik1	-1.1263	6.42058e-33	3.4093e-31	sig. down
21465	Gprin1	-2.20216	6.80132e-33	3.60272e-31	sig. down
21463	Dcun1d4	-0.910555	8.30333e-33	4.38396e-31	not sig.
21464	Rai2	2.45628	8.31624e-33	4.38396e-31	sig. up
21462	Vwa5a	1.61558	1.01416e-32	5.33336e-31	sig. up
21461	Otp	-6.11004	1.07402e-32	5.63463e-31	sig. down
21460	Wipi1	1.08579	1.16397e-32	6.0919e-31	sig. up
21459	Grik2	-1.84554	1.1856e-32	6.19031e-31	sig. down
21458	Tada1	-0.67137	1.23719e-32	6.44429e-31	not sig.
21457	Zfp395	1.09987	1.38564e-32	7.20038e-31	sig. up
21456	Smarcc2	-1.46707	1.53998e-32	7.98346e-31	sig. down
21455	Cadm4	-1.79793	1.57843e-32	8.16342e-31	sig. down
21454	Shc1	0.763566	1.74796e-32	9.0189e-31	not sig.
21453	Ptk7	1.00579	1.84001e-32	9.47151e-31	sig. up
21452	Adgrb1	-1.9914	1.88127e-32	9.66118e-31	sig. down
21451	Atf3	2.36891	1.97328e-32	1.01099e-30	sig. up
21450	Ddn	2.98995	2.2353e-32	1.14256e-30	sig. up
21449	Tom1l1	1.10366	2.25602e-32	1.15047e-30	sig. up
21448	Trim36	-1.72047	2.4292e-32	1.2359e-30	sig. down
21447	Wnt10b	2.66971	2.55083e-32	1.29477e-30	sig. up
21446	Strip1	-0.408535	2.56595e-32	1.29943e-30	not sig.
21445	Ak4	1.17687	2.84073e-32	1.43526e-30	sig. up
21444	Gjd2	-4.18808	3.04647e-32	1.53566e-30	sig. down
21443	Pck2	1.0068	3.31194e-32	1.66564e-30	sig. up
21442	Edn3	1.49515	4.22562e-32	2.12027e-30	sig. up
21439	AK019375	-2.41018	4.73242e-32	2.36751e-30	sig. down
21440	Myom2	3.86204	4.74858e-32	2.36751e-30	sig. up
21441	Tmem151b	-1.68925	4.75083e-32	2.36751e-30	sig. down
21438	Peg13	-1.56546	4.76952e-32	2.37142e-30	sig. down
21437	AA388235	-1.12301	5.44536e-32	2.70132e-30	sig. down
21436	Evx2	-3.53242	6.12213e-32	3.03018e-30	sig. down
21435	Trappc6a	1.57259	6.46831e-32	3.1943e-30	sig. up
21434	Gba2	-0.710804	6.84347e-32	3.37195e-30	not sig.
21433	Plxdc2	1.38645	7.35463e-32	3.61567e-30	sig. up
21432	Elf3	2.23785	7.66478e-32	3.75969e-30	sig. up
21431	Gria3	1.43194	7.99559e-32	3.91319e-30	sig. up
21430	Cyb5r1	0.97178	8.1722e-32	3.99069e-30	not sig.
21428	Gm11627	-2.29643	8.21563e-32	4.00053e-30	sig. down
21429	Upk3bl	2.47409	8.22891e-32	4.00053e-30	sig. up
21427	Ncdn	-0.666637	8.96175e-32	4.34714e-30	not sig.
21426	Snx11	-1.34999	9.18444e-32	4.44531e-30	sig. down
21425	Tbx2	-2.68926	9.36859e-32	4.52443e-30	sig. down
21424	Inip	-0.846804	1.05252e-31	5.07179e-30	not sig.
21423	Wtip	1.05513	1.06558e-31	5.12345e-30	sig. up
21422	Cplx2	-1.28336	1.09587e-31	5.25752e-30	sig. down
21421	Cdk2	-0.534734	1.11014e-31	5.31434e-30	not sig.
21420	Hpgds	-1.95091	1.13641e-31	5.42824e-30	sig. down
21419	Nkain1	-0.830209	1.14547e-31	5.45959e-30	not sig.
21417	AK048798	2.88068	1.17895e-31	5.59475e-30	sig. up
21418	Tyw3	-0.85257	1.17837e-31	5.59475e-30	not sig.
21416	Prpf31	-0.484136	1.26578e-31	5.99382e-30	not sig.
21415	Sp4	-0.940567	1.31877e-31	6.23128e-30	not sig.
21414	Safb	-0.510633	1.35311e-31	6.37976e-30	not sig.
21413	Fam57b	-2.43133	1.45197e-31	6.83114e-30	sig. down
21412	Prr3	-0.556906	1.53677e-31	7.21455e-30	not sig.
21410	Cnih2	-1.64561	1.88451e-31	8.80927e-30	sig. down
21411	Nfatc2ip	-0.818749	1.88331e-31	8.80927e-30	not sig.
21409	Abtb1	1.13018	2.05541e-31	9.58768e-30	sig. up
21408	Airn	1.75572	2.15485e-31	1.00301e-29	sig. up
21407	Parm1	1.50911	2.23711e-31	1.03909e-29	sig. up
21406	Aga	1.19402	2.45786e-31	1.13921e-29	sig. up
21404	Lhx2	-2.85844	2.7134e-31	1.25234e-29	sig. down
21405	Sdc4	1.88164	2.71272e-31	1.25234e-29	sig. up
21403	Pax9	-2.12352	3.18213e-31	1.46559e-29	sig. down
21402	Tbrg1	1.07615	3.79997e-31	1.74647e-29	sig. up
21401	Cdon	1.36449	5.39065e-31	2.47235e-29	sig. up
21400	Rrn3	-0.528783	6.51862e-31	2.98343e-29	not sig.
21399	Ccnj	-1.12186	7.6771e-31	3.5063e-29	sig. down
21398	Heyl	-2.40963	7.71114e-31	3.51451e-29	sig. down
21397	Smarce1	-0.534093	7.89382e-31	3.59029e-29	not sig.
21396	Foxc2	-1.4984	1.09243e-30	4.95831e-29	sig. down
21395	Pafah1b2	-0.474452	1.10088e-30	4.98634e-29	not sig.
21394	Epcam	2.02902	1.1781e-30	5.32508e-29	sig. up
21393	AK088668	3.78989	1.2609e-30	5.68757e-29	sig. up
21392	Nova2	-2.0795	1.26976e-30	5.71574e-29	sig. down
21391	P3h2	2.26808	1.30182e-30	5.84805e-29	sig. up
21390	Pou2f2	-3.00566	1.32815e-30	5.95409e-29	sig. down
21389	Iglon5	-1.81555	1.59735e-30	7.14626e-29	sig. down
21388	Ccnd1	-1.64018	1.75894e-30	7.85313e-29	sig. down
21387	Cpt1c	1.04089	1.87569e-30	8.35734e-29	sig. up
21386	BC052040	0.544938	2.01904e-30	8.97774e-29	not sig.
21385	Arsa	1.1114	2.35583e-30	1.04541e-28	sig. up
21384	BC026585	1.19546	2.53535e-30	1.12279e-28	sig. up
21383	Notum	2.18097	2.68267e-30	1.18563e-28	sig. up
21382	Ascc1	0.882096	3.45641e-30	1.52452e-28	not sig.
21381	Rprd1b	-0.707455	3.52081e-30	1.54979e-28	not sig.
21380	Rab33a	-2.03733	3.87085e-30	1.70045e-28	sig. down
21379	Dtnb	0.896085	4.59561e-30	2.01479e-28	not sig.
21378	Pmaip1	2.19461	4.62213e-30	2.02237e-28	sig. up
21377	Ccdc96	-1.57358	5.17483e-30	2.25968e-28	sig. down
21376	Trpm1	-3.13873	5.55048e-30	2.41888e-28	sig. down
21375	Shh	-2.93685	5.90772e-30	2.56945e-28	sig. down
21374	Slc39a3	-0.832595	6.5766e-30	2.85469e-28	not sig.
21373	Tnfaip3	1.6279	8.22185e-30	3.56177e-28	sig. up
21372	Lrrn1	-2.21107	8.3377e-30	3.60482e-28	sig. down
21371	Fam169a	1.22256	8.82343e-30	3.8073e-28	sig. up
21370	Mtus1	-1.12271	9.97254e-30	4.29467e-28	sig. down
21369	Pipox	-1.50653	1.00318e-29	4.31172e-28	sig. down
21368	Kctd17	-0.606803	1.04362e-29	4.47672e-28	not sig.
21366	Ddx5	-0.591758	1.10285e-29	4.71231e-28	not sig.
21367	Sesn2	1.90416	1.10232e-29	4.71231e-28	sig. up
21365	Fam114a1	1.30846	1.17054e-29	4.99178e-28	sig. up
21364	Txlna	-0.612297	1.24692e-29	5.30718e-28	not sig.
21363	Eif4ebp1	1.80918	1.30906e-29	5.56085e-28	sig. up
21362	Lrrn3	-2.39608	1.41238e-29	5.9881e-28	sig. down
21361	Map2	-2.34318	1.46773e-29	6.21073e-28	sig. down
21360	Insm1	-1.78569	1.60026e-29	6.75847e-28	sig. down
21359	Rcsd1	1.17971	1.67847e-29	7.07511e-28	sig. up
21358	Bclaf1	-0.697507	1.90396e-29	8.01018e-28	not sig.
21357	Kirrel2	-3.81436	2.03279e-29	8.53575e-28	sig. down
21356	Hyi	1.26625	2.07224e-29	8.68474e-28	sig. up
21355	Cerk	-1.20613	2.11745e-29	8.85726e-28	sig. down
21354	Pik3r3	-1.84838	2.25491e-29	9.41425e-28	sig. down
21353	Cpne7	2.14149	2.41813e-29	1.00765e-27	sig. up
21352	Cpa4	-2.60893	2.63235e-29	1.09483e-27	sig. down
21351	Syn1	-2.27467	2.68559e-29	1.11485e-27	sig. down
21350	Cd1d1	-1.34586	2.80651e-29	1.16284e-27	sig. down
21349	Itga8	1.72418	2.88585e-29	1.19345e-27	sig. up
21348	Itga9	1.07209	3.19807e-29	1.32008e-27	sig. up
21347	Park2	4.74848	3.31845e-29	1.36719e-27	sig. up
21346	Tub	-1.7532	3.4416e-29	1.41526e-27	sig. down
21344	AK209647	-1.18745	3.48313e-29	1.42698e-27	sig. down
21345	Nlgn3	-1.89524	3.47748e-29	1.42698e-27	sig. down
21343	Brd3	-0.661652	3.51106e-29	1.43573e-27	not sig.
21342	Foxa1	-2.04162	4.46072e-29	1.82065e-27	sig. down
21341	Tmem159	0.947333	4.5168e-29	1.84011e-27	not sig.
21340	Ptpn14	1.64734	4.64595e-29	1.88921e-27	sig. up
21339	Tdg	-0.518102	4.89687e-29	1.98755e-27	not sig.
21338	Pank1	-0.747749	5.28393e-29	2.14068e-27	not sig.
21337	Tesk2	-0.851202	5.62429e-29	2.27435e-27	not sig.
21336	Khk	1.37412	5.66547e-29	2.28678e-27	sig. up
21335	Bbx	1.4104	6.1884e-29	2.49325e-27	sig. up
21334	Zbtb18	-0.844616	6.50674e-29	2.61669e-27	not sig.
21333	Lingo3	2.1673	6.58979e-29	2.64522e-27	sig. up
21332	Mfap4	-1.28856	6.60871e-29	2.64796e-27	sig. down
21331	Ghdc	1.22102	7.01841e-29	2.80698e-27	sig. up
21330	Vdr	2.74517	7.19482e-29	2.87228e-27	sig. up
21329	Rnf43	2.10718	7.46602e-29	2.97512e-27	sig. up
21327	Galns	1.31394	7.82943e-29	3.11349e-27	sig. up
21328	Syde2	1.56139	7.84172e-29	3.11349e-27	sig. up
21326	Eef2	0.910203	8.82897e-29	3.49912e-27	not sig.
21325	Cyb5b	-0.84324	9.03703e-29	3.5751e-27	not sig.
21324	Mir124a-1hg	-3.15513	1.02309e-28	4.04009e-27	sig. down
21323	Ctbs	1.3176	1.13168e-28	4.46085e-27	sig. up
21322	Renbp	2.02467	1.18461e-28	4.66111e-27	sig. up
21321	Ptx3	-1.98958	1.30093e-28	5.10958e-27	sig. down
21320	Rbm4	-0.956157	1.36949e-28	5.36923e-27	not sig.
21319	Arntl	-1.1538	1.37208e-28	5.36977e-27	sig. down
21318	Afap1l1	0.840746	1.4833e-28	5.79469e-27	not sig.
21317	Brinp2	-1.9726	1.64099e-28	6.39927e-27	sig. down
21316	AK006581	5.06693	1.74088e-28	6.77674e-27	sig. up
21315	Alas1	-0.985073	1.81137e-28	7.0386e-27	not sig.
21314	Gabrg2	-3.88611	1.84904e-28	7.17225e-27	sig. down
21313	AK160323	2.59531	1.91338e-28	7.40867e-27	sig. up
21311	Rab30	-1.4537	1.93417e-28	7.46274e-27	sig. down
21312	Rnf20	-0.557408	1.9317e-28	7.46274e-27	not sig.
21310	Pgk1	1.56782	2.61669e-28	1.00784e-26	sig. up
21309	Naglu	1.16387	2.62855e-28	1.01063e-26	sig. up
21308	Aldh1a3	2.31031	2.64675e-28	1.01584e-26	sig. up
21307	Rgl2	-0.540246	2.81021e-28	1.07669e-26	not sig.
21306	Entpd3	2.87922	2.948e-28	1.12751e-26	sig. up
21305	Helt	-5.5809	3.17606e-28	1.21261e-26	sig. down
21304	Gdpd1	-1.18034	3.20619e-28	1.22198e-26	sig. down
21303	Pde4b	2.10585	3.33436e-28	1.26862e-26	sig. up
21302	Tldc1	1.25741	3.62033e-28	1.37504e-26	sig. up
21301	Hap1	-1.45526	3.66424e-28	1.3893e-26	sig. down
21300	AK043693	4.84523	3.81026e-28	1.44216e-26	sig. up
21299	Ddb1	0.416722	4.3213e-28	1.63276e-26	not sig.
21298	Cdc42se2	-0.500163	4.36616e-28	1.64687e-26	not sig.
21297	Fam118b	-1.16528	4.69822e-28	1.76907e-26	sig. down
21296	Tmem5	0.721622	5.23399e-28	1.96742e-26	not sig.
21295	Gpr85	-1.50283	5.33351e-28	2.00139e-26	sig. down
21294	Dis3l	-0.504099	5.5272e-28	2.07052e-26	not sig.
21293	Preb	-0.433149	5.6276e-28	2.10453e-26	not sig.
21292	Zfp326	-0.575814	5.67328e-28	2.11799e-26	not sig.
21291	Fam110a	-1.08485	5.76519e-28	2.14864e-26	sig. down
21290	Evl	-0.488112	5.86781e-28	2.18317e-26	not sig.
21289	Ankzf1	0.990269	5.94464e-28	2.20799e-26	not sig.
21288	Primpol	1.15321	6.23355e-28	2.31138e-26	sig. up
21287	Txnip	1.76923	6.28387e-28	2.3261e-26	sig. up
21286	Phactr3	-2.23266	6.6926e-28	2.47321e-26	sig. down
21285	Ces1d	2.37129	6.747e-28	2.48911e-26	sig. up
21284	Kcnk2	-1.5115	7.05251e-28	2.59744e-26	sig. down
21283	Mipol1	1.29906	7.18484e-28	2.64173e-26	sig. up
21282	Cdh4	-1.6155	7.3434e-28	2.6955e-26	sig. down
21281	Myt1	-2.46401	7.85837e-28	2.87969e-26	sig. down
21280	Gbp10	4.34197	7.98295e-28	2.92045e-26	sig. up
21279	Epha3	-3.0615	9.1337e-28	3.33586e-26	sig. down
21278	Top2b	-0.766559	9.23231e-28	3.36625e-26	not sig.
21277	B3gat1	-2.04611	9.38231e-28	3.41525e-26	sig. down
21276	Racgap1	-0.691556	9.62818e-28	3.49893e-26	not sig.
21275	Inpp5f	-0.886519	9.68899e-28	3.51519e-26	not sig.
21274	Zfp882	-1.16478	1.13365e-27	4.1061e-26	sig. down
21273	Kcnn1	-1.27951	1.27755e-27	4.61968e-26	sig. down
21272	1500009C09Rik	-4.46657	1.28352e-27	4.63358e-26	sig. down
21271	Sct	2.96197	1.33248e-27	4.8024e-26	sig. up
21270	Rell1	0.895098	1.36679e-27	4.91797e-26	not sig.
21269	Pogk	-1.38096	1.42486e-27	5.1185e-26	sig. down
21268	Sox9	-0.974668	1.58302e-27	5.67732e-26	not sig.
21267	Arfip2	-0.520664	1.63257e-27	5.84547e-26	not sig.
21266	Trafd1	-0.773121	1.67026e-27	5.97064e-26	not sig.
21265	Tmem121	-1.4797	1.72027e-27	6.13936e-26	sig. down
21264	Mms19	0.616035	1.74557e-27	6.2195e-26	not sig.
21263	Adra2c	2.38012	1.82756e-27	6.50107e-26	sig. up
21262	Phyhipl	-1.37554	1.91972e-27	6.8178e-26	sig. down
21261	Vldlr	1.71776	2.1659e-27	7.67964e-26	sig. up
21260	Mta3	0.731239	2.35018e-27	8.31955e-26	not sig.
21259	Tmem145	-1.85216	2.48087e-27	8.76802e-26	sig. down
21258	Gys1	1.01651	2.92303e-27	1.0314e-25	sig. up
21257	Sypl	0.865285	2.97444e-27	1.04786e-25	not sig.
21256	B3gnt7	1.83936	3.01606e-27	1.06081e-25	sig. up
21255	B4galnt1	1.04969	3.02127e-27	1.06094e-25	sig. up
21254	Adgre1	-3.21362	3.27806e-27	1.14927e-25	sig. down
21253	Nfix	-2.89059	3.4475e-27	1.20673e-25	sig. down
21252	Arhgap8	2.75901	3.54523e-27	1.23896e-25	sig. up
21251	Rnf182	-2.05366	3.61793e-27	1.26235e-25	sig. down
21250	Gpm6b	-2.17744	3.62606e-27	1.26317e-25	sig. down
21249	Nudt16	1.18312	3.68805e-27	1.28272e-25	sig. up
21248	Junb	2.06702	3.70046e-27	1.285e-25	sig. up
21247	Eno2	1.4336	3.8653e-27	1.34011e-25	sig. up
21246	Scn11a	-2.44539	4.11157e-27	1.42324e-25	sig. down
21245	Zfp668	-0.75413	4.4118e-27	1.52475e-25	not sig.
21244	Lepr	1.80712	4.56009e-27	1.57352e-25	sig. up
21243	B4galt2	-0.693016	4.88864e-27	1.68423e-25	not sig.
21242	Rbfox1	-2.62242	5.1465e-27	1.77028e-25	sig. down
21241	Pdgfrl	1.53121	5.18461e-27	1.78059e-25	sig. up
21240	Tmem86b	-1.55896	5.32216e-27	1.82497e-25	sig. down
21239	Gm13212	2.38241	5.36942e-27	1.83829e-25	sig. up
21238	Ephb2	-1.12454	5.74449e-27	1.96363e-25	sig. down
21237	Cacna2d3	-1.76496	6.07201e-27	2.07235e-25	sig. down
21236	Trim29	2.6482	6.31982e-27	2.15356e-25	sig. up
21234	Bag3	1.36527	6.35848e-27	2.16001e-25	sig. up
21235	Gjb3	2.99914	6.35806e-27	2.16001e-25	sig. up
21233	Slc10a4	-2.94614	7.63096e-27	2.58826e-25	sig. down
21232	AK158431	3.96002	9.1449e-27	3.09695e-25	sig. up
21231	Taf2	-0.580953	9.29095e-27	3.14155e-25	not sig.
21230	Lsm14b	-0.580159	9.88836e-27	3.33839e-25	not sig.
21229	AK133650	4.09619	1.04023e-26	3.50648e-25	sig. up
21228	Nalcn	-1.7878	1.31047e-26	4.41062e-25	sig. down
21227	Trib3	2.56674	1.67982e-26	5.64508e-25	sig. up
21226	Abcc8	2.38663	1.69151e-26	5.67564e-25	sig. up
21225	Tmem50b	-0.837985	1.78657e-26	5.98542e-25	not sig.
21224	Crmp1	-1.77148	1.88043e-26	6.29024e-25	sig. down
21223	Greb1l	1.68	1.97792e-26	6.60624e-25	sig. up
21222	Hexa	1.28023	2.01558e-26	6.72179e-25	sig. up
21221	Acad12	1.39958	2.09465e-26	6.97485e-25	sig. up
21220	Isoc2b	2.12026	2.1097e-26	7.01428e-25	sig. up
21219	Arhgap33	-1.44625	2.31725e-26	7.69265e-25	sig. down
21218	A930024E05Rik	1.5262	2.32141e-26	7.69476e-25	sig. up
21217	Spire2	-1.15697	2.62835e-26	8.699e-25	sig. down
21216	Ldoc1l	-0.82289	2.63517e-26	8.70842e-25	not sig.
21215	Fibcd1	1.54376	2.64243e-26	8.71921e-25	sig. up
21214	Ppm1h	1.12658	2.83851e-26	9.35213e-25	sig. up
21213	Dynlt3	0.968526	2.87393e-26	9.45457e-25	not sig.
21212	Chrnb2	-1.98231	3.39831e-26	1.11629e-24	sig. down
21211	Dcakd	-0.576898	3.70613e-26	1.21558e-24	not sig.
21210	Ccdc68	2.46502	3.96156e-26	1.29741e-24	sig. up
21209	Tagln2	1.49313	4.00003e-26	1.30805e-24	sig. up
21208	Cln6	1.34933	4.19679e-26	1.37035e-24	sig. up
21206	Cracr2b	1.1708	4.41944e-26	1.4398e-24	sig. up
21207	Gaa	0.966154	4.42266e-26	1.4398e-24	not sig.
21205	Nfib	-2.17099	4.44259e-26	1.44414e-24	sig. down
21204	Esrp1	1.90193	4.48096e-26	1.45445e-24	sig. up
21203	Kcnd2	-2.7475	4.67505e-26	1.5152e-24	sig. down
21202	Slitrk6	-2.21874	4.99089e-26	1.61517e-24	sig. down
21201	Sirt6	-0.664692	5.05038e-26	1.63201e-24	not sig.
21200	Gstm7	-1.56701	5.09784e-26	1.64492e-24	sig. down
21199	Ifnar2	0.876065	6.12033e-26	1.97194e-24	not sig.
21198	Tap1	2.48279	6.53332e-26	2.1019e-24	sig. up
21197	Shtn1	-0.980357	6.85461e-26	2.20203e-24	not sig.
21196	Strn4	-0.505696	7.22256e-26	2.31683e-24	not sig.
21195	Spag16	1.66501	7.61727e-26	2.43987e-24	sig. up
21194	Arhgap10	0.892749	8.43097e-26	2.69655e-24	not sig.
21193	Fos	2.91437	8.68459e-26	2.77362e-24	sig. up
21192	Lmo1	-1.5542	8.78199e-26	2.80064e-24	sig. down
21191	Lck	1.16573	8.96524e-26	2.85491e-24	sig. up
21190	AK052773	3.02963	9.26035e-26	2.9446e-24	sig. up
21189	Arnt2	-1.30273	9.27391e-26	2.94463e-24	sig. down
21188	Suclg2	0.985492	1.02561e-25	3.25179e-24	not sig.
21187	Stk32b	-2.17677	1.08838e-25	3.44579e-24	sig. down
21186	Dph6	0.562326	1.1043e-25	3.49114e-24	not sig.
21185	Galnt3	2.4355	1.11276e-25	3.51282e-24	sig. up
21184	Prcp	0.939573	1.19673e-25	3.77246e-24	not sig.
21183	Tjp3	2.1346	1.19878e-25	3.77347e-24	sig. up
21182	Dlx3	2.04993	1.25971e-25	3.9596e-24	sig. up
21181	Galnt18	1.80166	1.26762e-25	3.97872e-24	sig. up
21179	Eif4g2	-0.743409	1.30433e-25	4.08225e-24	not sig.
21180	Foxg1	-2.36291	1.3032e-25	4.08225e-24	sig. down
21178	Khnyn	1.26097	1.35113e-25	4.22267e-24	sig. up
21177	Wnt6	2.38537	1.38722e-25	4.32929e-24	sig. up
21176	Arhgef28	1.11187	1.48684e-25	4.63355e-24	sig. up
21175	Dhrs7	1.45875	1.53374e-25	4.77291e-24	sig. up
21173	Snx5	0.866509	1.54439e-25	4.79242e-24	not sig.
21174	Wdr8	-1.08607	1.54266e-25	4.79242e-24	sig. down
21172	Cdk2ap1	-0.923632	1.57195e-25	4.87103e-24	not sig.
21171	D17H6S56E-5	-0.732443	1.81787e-25	5.62512e-24	not sig.
21170	Map1b	-1.19113	1.86674e-25	5.76817e-24	sig. down
21169	Perp	2.53069	1.87958e-25	5.79965e-24	sig. up
21168	Dnah8	1.67554	1.94416e-25	5.99049e-24	sig. up
21167	Asns	1.24138	2.13211e-25	6.56037e-24	sig. up
21166	Ctrcos	4.25112	2.14365e-25	6.58661e-24	sig. up
21165	Prdm16	-1.74481	2.17554e-25	6.67522e-24	sig. down
21164	Aldh9a1	0.737843	2.18831e-25	6.705e-24	not sig.
21163	Tbc1d15	0.639849	2.21607e-25	6.78055e-24	not sig.
21162	Prkci	1.01101	2.22825e-25	6.8083e-24	sig. up
21161	Terf2	-0.479088	2.25212e-25	6.87162e-24	not sig.
21160	Emb	1.34233	2.38218e-25	7.25834e-24	sig. up
21158	Flnc	1.7419	2.41693e-25	7.34377e-24	sig. up
21159	Slc20a1	-0.993193	2.41507e-25	7.34377e-24	not sig.
21157	Hebp2	1.10433	2.5313e-25	7.68062e-24	sig. up
21156	Aox4	3.49125	2.5728e-25	7.79572e-24	sig. up
21155	Etv4	-1.31718	2.65841e-25	8.044e-24	sig. down
21154	Rnft1	0.529101	2.87222e-25	8.67895e-24	not sig.
21153	Cbx2	-0.858144	3.14413e-25	9.48747e-24	not sig.
21152	Dsp	2.62895	3.24738e-25	9.78554e-24	sig. up
21151	Atp2b2	-2.2748	3.32388e-25	1.00023e-23	sig. down
21150	Crtc1	-0.733131	3.48591e-25	1.04754e-23	not sig.
21149	Aldh1a1	-2.48498	3.49581e-25	1.04908e-23	sig. down
21148	Smox	-1.07838	3.51968e-25	1.05479e-23	sig. down
21146	1810026J23Rik	-0.576735	3.6303e-25	1.08497e-23	not sig.
21147	Ano8	-1.08082	3.62749e-25	1.08497e-23	sig. down
21145	Rbbp8nl	2.50029	3.65982e-25	1.0923e-23	sig. up
21144	Tnfrsf10b	1.51053	3.73982e-25	1.11466e-23	sig. up
21143	Robo3	-3.61397	3.8931e-25	1.15877e-23	sig. down
21142	Ccbe1	1.56431	4.17233e-25	1.24019e-23	sig. up
21141	AK153427	3.29335	4.29436e-25	1.27473e-23	sig. up
21140	Gpr22	-3.47543	4.36245e-25	1.29319e-23	sig. down
21139	Slc27a4	-0.572528	4.49208e-25	1.32981e-23	not sig.
21138	Sncb	1.97049	4.83106e-25	1.42823e-23	sig. up
21137	Actn3	1.52282	4.94794e-25	1.46081e-23	sig. up
21136	AK083203	-2.47522	5.02955e-25	1.48291e-23	sig. down
21135	Soga3	-1.50039	5.1566e-25	1.51832e-23	sig. down
21134	Zfr2	1.31829	5.20295e-25	1.5299e-23	sig. up
21133	Snora17	3.44379	5.34936e-25	1.57085e-23	sig. up
21132	Neil2	2.06313	5.80322e-25	1.70184e-23	sig. up
21131	Exoc5	-0.653806	5.99943e-25	1.75702e-23	not sig.
21130	Adgrg1	-1.53381	6.53795e-25	1.91218e-23	sig. down
21129	4930563M20Rik	3.7721	6.80023e-25	1.98623e-23	sig. up
21128	Madd	-0.988146	7.15455e-25	2.08693e-23	not sig.
21127	Btg3	1.16008	7.26498e-25	2.11633e-23	sig. up
21126	Tagln3	-2.00963	7.45037e-25	2.16744e-23	sig. down
21125	Gm14204	-2.94291	7.6213e-25	2.21422e-23	sig. down
21124	Tor4a	2.6078	7.75772e-25	2.25087e-23	sig. up
21123	Nxph3	1.10798	7.81114e-25	2.26337e-23	sig. up
21122	Asphd2	-0.995466	7.83504e-25	2.26729e-23	not sig.
21121	Prmt8	-1.73986	8.34662e-25	2.41214e-23	sig. down
21120	Fam20c	-1.1512	8.66837e-25	2.50182e-23	sig. down
21119	Ptpn5	-2.61306	8.70145e-25	2.50806e-23	sig. down
21118	Kcnj10	-2.58223	9.29369e-25	2.67524e-23	sig. down
21117	Gins3	-0.750948	9.37989e-25	2.6965e-23	not sig.
21116	Tmem26	-2.45455	9.65984e-25	2.77334e-23	sig. down
21115	D930028M14Rik	-2.6251	9.72669e-25	2.78887e-23	sig. down
21114	Ms4a6c	-2.6207	1.01119e-24	2.89551e-23	sig. down
21113	Fermt1	2.18472	1.0353e-24	2.96069e-23	sig. up
21112	AK086355	-2.92053	1.05325e-24	3.00808e-23	sig. down
21111	Idua	1.11147	1.06037e-24	3.02449e-23	sig. up
21110	AB351190	-1.30724	1.10937e-24	3.16011e-23	sig. down
21109	C1qa	-3.04745	1.17082e-24	3.33082e-23	sig. down
21108	Prss12	-1.53843	1.26218e-24	3.58607e-23	sig. down
21107	Lrrc4b	-2.2748	1.3174e-24	3.7381e-23	sig. down
21106	Nat8f4	-1.37221	1.37087e-24	3.88478e-23	sig. down
21105	AK138291	-2.84148	1.40036e-24	3.96321e-23	sig. down
21104	Dbp	1.54706	1.41914e-24	4.01118e-23	sig. up
21103	Mroh1	1.01561	1.43477e-24	4.05012e-23	sig. up
21102	Rhpn2	2.13743	1.55161e-24	4.37429e-23	sig. up
21101	Agpat9	2.46854	1.59308e-24	4.48544e-23	sig. up
21100	Cdcp1	2.54575	1.60434e-24	4.51134e-23	sig. up
21099	Tex9	-1.28554	1.64222e-24	4.61192e-23	sig. down
21098	Lin52	-0.751459	1.66393e-24	4.66689e-23	not sig.
21097	Dlc1	1.40394	1.77206e-24	4.96381e-23	sig. up
21096	B4galt1	0.941362	1.79281e-24	5.01552e-23	not sig.
21095	Magi1	-1.00214	1.90503e-24	5.32266e-23	sig. down
21094	Cdk5r1	-1.8992	1.9911e-24	5.55603e-23	sig. down
21093	Rnasel	-1.45523	2.05167e-24	5.71776e-23	sig. down
21092	Sox11	-0.89832	2.17567e-24	6.05562e-23	not sig.
21091	Apc2	-2.57055	2.18201e-24	6.06554e-23	sig. down
21090	Cenpj	-0.739332	2.26542e-24	6.28941e-23	not sig.
21089	Akirin1	-0.900096	2.27059e-24	6.29577e-23	not sig.
21088	Lrch1	0.826194	2.29189e-24	6.34679e-23	not sig.
21087	Hpse2	-2.4106	2.47966e-24	6.85809e-23	sig. down
21086	Lrrfip1	1.14413	2.5118e-24	6.93821e-23	sig. up
21085	Smarca2	0.826721	2.63732e-24	7.27576e-23	not sig.
21084	Glb1	0.995846	3.00861e-24	8.2896e-23	not sig.
21083	Slc31a2	0.754182	3.20779e-24	8.82727e-23	not sig.
21082	Samd3	-5.23438	3.27154e-24	8.9914e-23	sig. down
21081	Scrt2	-2.5463	3.27947e-24	9.00187e-23	sig. down
21080	Trim21	1.14117	3.3938e-24	9.30402e-23	sig. up
21079	Igfbp7	-2.49602	3.41888e-24	9.36106e-23	sig. down
21078	Plin3	0.844691	3.55585e-24	9.72392e-23	not sig.
21077	Ctbp2	-0.608935	3.73483e-24	1.02006e-22	not sig.
21076	Fxr1	0.855368	3.8933e-24	1.06202e-22	not sig.
21075	Stk26	1.24184	3.96782e-24	1.081e-22	sig. up
21074	Plcd3	1.36881	3.9977e-24	1.08778e-22	sig. up
21073	Rbms1	1.12343	4.06945e-24	1.10593e-22	sig. up
21072	Sdr39u1	0.668591	4.08683e-24	1.10927e-22	not sig.
21071	Clvs2	-3.81839	4.55502e-24	1.23482e-22	sig. down
21070	Ctdspl	1.06821	4.77842e-24	1.29378e-22	sig. up
21069	Kcna7	3.06321	4.81111e-24	1.30102e-22	sig. up
21068	Plekhg3	1.48821	4.89911e-24	1.32318e-22	sig. up
21066	AK154309	-0.905106	5.15554e-24	1.3893e-22	not sig.
21067	Slc44a2	0.815015	5.15661e-24	1.3893e-22	not sig.
21065	Gm13157	1.14594	5.19562e-24	1.39809e-22	sig. up
21064	Itpr3	1.16828	5.62408e-24	1.51152e-22	sig. up
21063	Kras	-0.511571	5.75939e-24	1.54599e-22	not sig.
21062	Slc38a4	1.75224	5.95952e-24	1.59775e-22	sig. up
21061	D430041D05Rik	-1.95486	6.16184e-24	1.64997e-22	sig. down
21060	Eef2kmt	1.03362	6.20188e-24	1.65866e-22	sig. up
21059	Megf10	-2.61502	6.2688e-24	1.67451e-22	sig. down
21058	Ptprn2	-1.2691	6.85781e-24	1.82961e-22	sig. down
21056	Cldn23	2.02003	7.31475e-24	1.94863e-22	sig. up
21057	Zbtb41	-0.77227	7.32172e-24	1.94863e-22	not sig.
21055	AK086633	-0.762872	7.4209e-24	1.97262e-22	not sig.
21054	Syndig1	-2.00503	7.549e-24	2.00424e-22	sig. down
21053	Atf6b	-0.630914	7.70933e-24	2.04433e-22	not sig.
21052	Fbxo36	1.84475	8.15615e-24	2.16019e-22	sig. up
21051	Cxcl12	-0.686263	8.93032e-24	2.36238e-22	not sig.
21050	Rgs8	-2.25272	9.2151e-24	2.43477e-22	sig. down
21049	2010111I01Rik	-1.39039	9.74434e-24	2.57149e-22	sig. down
21048	AK053962	3.77272	9.99757e-24	2.63514e-22	sig. up
21047	Hbb-b2	-3.56832	1.01857e-23	2.68151e-22	sig. down
21046	Sh3bp1	1.06591	1.17362e-23	3.08598e-22	sig. up
21045	Trib2	-1.29829	1.1851e-23	3.11242e-22	sig. down
21044	8430408G22Rik	2.22355	1.18891e-23	3.11869e-22	sig. up
21043	Zfp276	-0.785815	1.20049e-23	3.14528e-22	not sig.
21042	Nrf1	-0.421142	1.29826e-23	3.39737e-22	not sig.
21041	Cenpv	-1.88646	1.31427e-23	3.43516e-22	sig. down
21040	Ahsa2	-0.999225	1.32155e-23	3.45005e-22	not sig.
21039	Elmo3	1.60914	1.35967e-23	3.54536e-22	sig. up
21038	Jak3	1.26628	1.45828e-23	3.79794e-22	sig. up
21037	Bbc3	1.7324	1.51449e-23	3.93964e-22	sig. up
21036	Dhcr24	-0.876697	1.61776e-23	4.20329e-22	not sig.
21035	Map3k6	1.53766	1.78238e-23	4.62551e-22	sig. up
21034	Smad5	-0.667635	1.90205e-23	4.93023e-22	not sig.
21033	BC048080	-2.34271	1.92972e-23	4.99604e-22	sig. down
21031	Gprc5c	1.59388	1.98979e-23	5.14543e-22	sig. up
21032	Pltp	1.0602	1.99213e-23	5.14543e-22	sig. up
21030	Arrdc1	1.35358	1.9996e-23	5.15864e-22	sig. up
21029	Elavl4	-1.76593	2.04947e-23	5.28107e-22	sig. down
21028	Oprl1	-1.7215	2.06441e-23	5.31331e-22	sig. down
21027	Fam155a	-1.75626	2.07657e-23	5.33833e-22	sig. down
21026	Zfp365	1.84455	2.11094e-23	5.42032e-22	sig. up
21025	Rhbdd1	0.92689	2.16142e-23	5.54342e-22	not sig.
21024	Hspb11	1.63936	2.32899e-23	5.9662e-22	sig. up
21023	Kdsr	1.05042	2.60516e-23	6.66587e-22	sig. up
21022	Bsg	1.26625	2.60977e-23	6.66985e-22	sig. up
21021	Arid3b	1.34935	2.62273e-23	6.69515e-22	sig. up
21020	Lmbrd1	0.575581	2.76088e-23	7.03959e-22	not sig.
21019	Slc26a10	1.87513	2.77737e-23	7.07339e-22	sig. up
21018	Sox3	-1.91503	2.8947e-23	7.36363e-22	sig. down
21017	Trpm3	-1.76986	2.92124e-23	7.42253e-22	sig. down
21016	Polrmt	-0.49459	2.97618e-23	7.55335e-22	not sig.
21015	Col18a1	1.58716	3.04101e-23	7.70894e-22	sig. up
21013	Catsperg1	2.6674	3.12344e-23	7.9081e-22	sig. up
21014	Hpcal1	1.14499	3.1268e-23	7.9081e-22	sig. up
21012	Fez1	-2.05264	3.14197e-23	7.93728e-22	sig. down
21011	Rnf6	0.798018	3.16916e-23	7.99674e-22	not sig.
21010	Fbxo22	-0.689118	3.17772e-23	8.0091e-22	not sig.
21009	Dennd2d	2.00713	3.3384e-23	8.4044e-22	sig. up
21008	Trp53inp2	-1.52834	3.34622e-23	8.41439e-22	sig. down
21007	C130060K24Rik	-1.94402	3.47339e-23	8.72415e-22	sig. down
21006	Rnd2	-1.48594	3.57706e-23	8.97423e-22	sig. down
21005	Ccdc28a	1.22426	3.65983e-23	9.17137e-22	sig. up
21004	Bop1	-0.621058	3.73955e-23	9.36043e-22	not sig.
21003	Ermn	-2.84237	4.034e-23	1.00859e-21	sig. down
21002	Prss36	1.23253	4.15669e-23	1.03808e-21	sig. up
21001	Hp1bp3	-0.430703	4.34304e-23	1.08338e-21	not sig.
21000	Rundc3a	-1.83237	4.42221e-23	1.10187e-21	sig. down
20999	Zbtb7b	1.47913	4.47027e-23	1.11258e-21	sig. up
20998	Dner	-2.39817	4.55104e-23	1.1314e-21	sig. down
20997	Foxo3	1.62003	4.89715e-23	1.21606e-21	sig. up
20996	Gnas	0.457081	4.92942e-23	1.22269e-21	not sig.
20995	Ric3	-1.0384	5.24913e-23	1.30051e-21	sig. down
20994	Dcaf17	0.865001	5.26128e-23	1.30205e-21	not sig.
20993	Acy3	1.68472	5.4487e-23	1.34691e-21	sig. up
20992	Adam11	-1.38568	5.60658e-23	1.38437e-21	sig. down
20991	Platr17	3.39114	5.78305e-23	1.42633e-21	sig. up
20990	Klhdc7a	2.17272	6.07151e-23	1.49579e-21	sig. up
20989	Pdk4	2.9329	6.1331e-23	1.50927e-21	sig. up
20988	H2afy2	-0.620853	6.21894e-23	1.52867e-21	not sig.
20987	Pvr	1.50583	6.28356e-23	1.54282e-21	sig. up
20986	Ttll13	2.70486	6.29551e-23	1.54402e-21	sig. up
20985	Spata13	-0.869902	6.30418e-23	1.54442e-21	not sig.
20984	Mthfd2l	-0.865252	6.61121e-23	1.61782e-21	not sig.
20983	Dll1	-1.32866	6.6984e-23	1.63733e-21	sig. down
20982	Cln5	0.681261	6.85039e-23	1.67261e-21	not sig.
20981	AK010244	-1.16836	6.93404e-23	1.69115e-21	sig. down
20980	Idh1	-1.12686	7.06975e-23	1.72233e-21	sig. down
20979	Ap1m2	2.26015	7.2097e-23	1.75447e-21	sig. up
20978	Inca1	2.25814	7.43236e-23	1.80664e-21	sig. up
20977	Trim34a	2.0449	7.72937e-23	1.87675e-21	sig. up
20976	1700001L05Rik	2.49683	7.78635e-23	1.88849e-21	sig. up
20975	Sema6c	-1.19786	8.04663e-23	1.94946e-21	sig. down
20974	Jag2	1.55558	8.24903e-23	1.99628e-21	sig. up
20973	Wnt9a	1.44573	8.72717e-23	2.10966e-21	sig. up
20972	Rsad2	2.60597	8.76804e-23	2.1172e-21	sig. up
20971	Klc3	1.86622	9.05067e-23	2.18304e-21	sig. up
20970	Cd164	0.745987	9.06421e-23	2.18389e-21	not sig.
20969	Ddx58	2.29291	9.14291e-23	2.20043e-21	sig. up
20968	AK150759	3.77446	9.25853e-23	2.22581e-21	sig. up
20967	B3gnt2	1.01864	9.4256e-23	2.26349e-21	sig. up
20966	Klf10	0.874757	9.81676e-23	2.35484e-21	not sig.
20965	Klhl26	0.562764	1.008e-22	2.41534e-21	not sig.
20964	Sox1	-2.22292	1.03553e-22	2.47858e-21	sig. down
20963	Arl13b	0.768538	1.10612e-22	2.64466e-21	not sig.
20962	Cep78	-0.62689	1.11033e-22	2.65181e-21	not sig.
20961	Cipc	-0.604425	1.11367e-22	2.6569e-21	not sig.
20960	Prickle3	1.1018	1.11818e-22	2.66476e-21	sig. up
20959	Srgap2	0.748255	1.35054e-22	3.21499e-21	not sig.
20958	Donson	-0.491037	1.4191e-22	3.37452e-21	not sig.
20957	Ankrd9	-1.49691	1.52852e-22	3.63078e-21	sig. down
20956	Zfp711	-0.822734	1.56618e-22	3.7162e-21	not sig.
20955	Tuba1a	-1.17436	1.56953e-22	3.72011e-21	sig. down
20954	Scg3	-1.98927	1.57239e-22	3.72285e-21	sig. down
20953	Prrg4	2.63608	1.75102e-22	4.1413e-21	sig. up
20952	Ckb	-1.94714	1.78545e-22	4.21817e-21	sig. down
20951	Eif2ak1	-0.702866	1.81233e-22	4.27705e-21	not sig.
20950	Rad50	0.690069	1.84924e-22	4.35947e-21	not sig.
20948	Nt5c2	-0.785323	1.89389e-22	4.45511e-21	not sig.
20949	Tmem143	1.08365	1.89248e-22	4.45511e-21	sig. up
20947	Itgb8	-1.96735	1.92604e-22	4.52589e-21	sig. down
20946	Itpka	-2.05026	1.94008e-22	4.55398e-21	sig. down
20944	Lmnb2	-0.601852	1.96397e-22	4.60255e-21	not sig.
20945	Zfp960	1.02923	1.96498e-22	4.60255e-21	sig. up
20943	Enpp4	-1.86839	2.00102e-22	4.68197e-21	sig. down
20942	Clgn	-1.24573	2.06004e-22	4.81491e-21	sig. down
20941	Cux2	-1.54854	2.19902e-22	5.13425e-21	sig. down
20940	Nova1	-1.33197	2.33335e-22	5.44207e-21	sig. down
20939	AK084495	2.19342	2.37643e-22	5.53665e-21	sig. up
20938	Sfmbt2	1.84699	2.44346e-22	5.68677e-21	sig. up
20937	Rusc1	-0.850893	2.49262e-22	5.79501e-21	not sig.
20936	Tmem119	-1.49101	2.50345e-22	5.81402e-21	sig. down
20935	Hes5	-1.67573	2.54386e-22	5.90159e-21	sig. down
20934	Arl5c	3.51834	2.69259e-22	6.24002e-21	sig. up
20933	Evc	-0.895561	2.72613e-22	6.31107e-21	not sig.
20932	Hsf2	-0.91006	2.74151e-22	6.33995e-21	not sig.
20931	Chl1	-2.98152	2.7666e-22	6.39123e-21	sig. down
20930	Vcam1	-1.54158	2.77716e-22	6.40886e-21	sig. down
20929	Ezh1	0.926795	3.06558e-22	7.06698e-21	not sig.
20927	Mfsd9	1.02803	3.11904e-22	7.17885e-21	sig. up
20928	Ms4a6b	-3.51878	3.12067e-22	7.17885e-21	sig. down
20926	Grn	0.820785	3.18501e-22	7.31917e-21	not sig.
20925	AK171159	-0.829379	3.37252e-22	7.74193e-21	not sig.
20924	AK141565	-4.24148	3.44409e-22	7.89795e-21	sig. down
20923	Actl6b	-2.64704	3.47276e-22	7.95535e-21	sig. down
20922	Ankrd37	1.88825	3.50688e-22	8.02511e-21	sig. up
20921	Gm15645	3.54207	3.53785e-22	8.08752e-21	sig. up
20920	Mpped2	-1.28492	3.73632e-22	8.53231e-21	sig. down
20919	Srsf6	-1.17593	3.86082e-22	8.80742e-21	sig. down
20918	Fut8	0.515766	3.86759e-22	8.81368e-21	not sig.
20917	Rnf185	-0.438803	4.0346e-22	9.1847e-21	not sig.
20916	Cox6b2	1.62587	4.07124e-22	9.25847e-21	sig. up
20915	Slc16a1	1.31365	4.1436e-22	9.41325e-21	sig. up
20914	Klk8	1.75021	4.23698e-22	9.61541e-21	sig. up
20913	Pld4	-2.14815	4.47274e-22	1.01399e-20	sig. down
20912	D430019H16Rik	-1.33759	4.67813e-22	1.05946e-20	sig. down
20911	Foxa2	-1.82461	4.74091e-22	1.07256e-20	sig. down
20910	Smarca4	-0.532484	4.82906e-22	1.09138e-20	not sig.
20909	Tle2	-2.00062	4.87293e-22	1.10016e-20	sig. down
20908	Atg4d	-0.818893	4.99396e-22	1.12632e-20	not sig.
20907	Car13	1.04391	5.0856e-22	1.1458e-20	sig. up
20906	Trib1	-0.911089	5.24425e-22	1.18033e-20	not sig.
20904	AK141780	3.07311	5.47246e-22	1.22917e-20	sig. up
20905	Sugct	1.80356	5.4676e-22	1.22917e-20	sig. up
20902	Arg1	2.66515	5.48812e-22	1.23016e-20	sig. up
20903	Pbx1	-0.561409	5.48466e-22	1.23016e-20	not sig.
20901	Nacad	-2.03182	5.627e-22	1.26e-20	sig. down
20900	Fmnl3	-0.652916	5.64453e-22	1.26263e-20	not sig.
20899	C2cd4b	2.49247	5.65601e-22	1.26391e-20	sig. up
20898	AK153656	-1.00694	5.7677e-22	1.28755e-20	sig. down
20897	B630019K06Rik	-1.41533	5.79767e-22	1.29292e-20	sig. down
20896	Lactb2	0.882942	6.16219e-22	1.37281e-20	not sig.
20895	Inpp4b	-1.4454	6.34168e-22	1.41136e-20	sig. down
20894	Mat2a	-0.887979	6.44462e-22	1.43281e-20	not sig.
20893	Srsf1	-0.797672	6.48649e-22	1.44066e-20	not sig.
20892	Scn3a	-2.34009	6.71672e-22	1.49028e-20	sig. down
20891	AK155592	2.15096	6.9584e-22	1.54234e-20	sig. up
20890	Trp63	1.79917	7.30575e-22	1.61769e-20	sig. up
20889	Adamts20	-1.51826	7.69445e-22	1.70204e-20	sig. down
20888	Sft2d2	1.10806	7.73072e-22	1.70833e-20	sig. up
20887	Dnmt3a	-0.749408	7.81192e-22	1.72453e-20	not sig.
20886	Itga3	2.12448	7.84941e-22	1.73106e-20	sig. up
20885	S100a1	2.00908	8.43083e-22	1.85741e-20	sig. up
20884	Asph	0.842055	8.82184e-22	1.9416e-20	not sig.
20883	AK048477	3.36901	8.99095e-22	1.97683e-20	sig. up
20882	Man2b1	0.682453	9.02022e-22	1.98128e-20	not sig.
20881	Adamts17	2.39149	1.02829e-21	2.25636e-20	sig. up
20880	Azin1	-0.658015	1.07336e-21	2.3529e-20	not sig.
20879	Ctss	-3.07674	1.12713e-21	2.46829e-20	sig. down
20878	Raf1	-0.492718	1.14549e-21	2.50598e-20	not sig.
20877	Jakmip2	-1.86774	1.1812e-21	2.58153e-20	sig. down
20876	H2-Ab1	2.25305	1.18268e-21	2.58219e-20	sig. up
20874	Chst10	-1.05773	1.20244e-21	2.6201e-20	sig. down
20875	Grin2c	2.43007	1.20146e-21	2.6201e-20	sig. up
20873	Slc16a6	1.39126	1.21536e-21	2.6456e-20	sig. up
20872	Dhx29	-0.767905	1.27927e-21	2.78196e-20	not sig.
20871	2410006H16Rik	1.90745	1.28178e-21	2.78465e-20	sig. up
20870	Rasl11a	-1.43502	1.35054e-21	2.93113e-20	sig. down
20869	Grb14	0.908327	1.36528e-21	2.96017e-20	not sig.
20868	Arhgap22	1.48876	1.37186e-21	2.9715e-20	sig. up
20867	Adamtsl2	-1.61455	1.42286e-21	3.07893e-20	sig. down
20866	Gata2	-2.06602	1.44153e-21	3.11623e-20	sig. down
20865	Gm16702	3.17154	1.44323e-21	3.11684e-20	sig. up
20864	BC053974	-1.9652	1.45181e-21	3.13228e-20	sig. down
20863	Sema4a	-1.77106	1.51782e-21	3.27147e-20	sig. down
20862	Plk2	1.14455	1.56623e-21	3.37249e-20	sig. up
20861	Pls1	1.06775	1.63768e-21	3.52286e-20	sig. up
20860	Ghitm	0.634695	1.71945e-21	3.69512e-20	not sig.
20859	Gba	0.676155	1.75257e-21	3.7626e-20	not sig.
20858	Otud1	1.17624	1.77328e-21	3.80335e-20	sig. up
20857	Pbxip1	0.611769	1.78105e-21	3.81626e-20	not sig.
20856	Avpr1b	4.49657	1.78668e-21	3.82458e-20	sig. up
20855	Fam196b	1.37538	1.83832e-21	3.93128e-20	sig. up
20854	D630023F18Rik	2.98081	1.84061e-21	3.93233e-20	sig. up
20853	Abhd11	0.928658	2.02423e-21	4.32041e-20	not sig.
20852	Tmie	2.32343	2.09622e-21	4.46969e-20	sig. up
20851	Mnat1	0.968128	2.27222e-21	4.84025e-20	not sig.
20850	AK134520	-1.50314	2.27537e-21	4.84224e-20	sig. down
20849	Eno3	1.46744	2.31946e-21	4.93127e-20	sig. up
20848	Dhx15	-0.413654	2.3283e-21	4.94525e-20	not sig.
20847	Dusp2	1.28927	2.40584e-21	5.10499e-20	sig. up
20846	St14	2.35373	2.53351e-21	5.37071e-20	sig. up
20845	Epha1	1.8166	2.56569e-21	5.43366e-20	sig. up
20844	AK139230	4.08595	2.6338e-21	5.57251e-20	sig. up
20843	Dnah7a	-2.2365	2.70946e-21	5.72704e-20	sig. down
20842	Cbx6	-0.660272	2.72795e-21	5.76055e-20	not sig.
20841	Parn	0.724297	2.81926e-21	5.94763e-20	not sig.
20840	Rabl2	-0.63532	2.90832e-21	6.12961e-20	not sig.
20839	AK043676	2.42164	2.94915e-21	6.20968e-20	sig. up
20838	Tpi1	1.0268	3.00241e-21	6.31573e-20	sig. up
20837	Cdk18	1.69657	3.02874e-21	6.36502e-20	sig. up
20836	Stmn3	-2.43065	3.24342e-21	6.80962e-20	sig. down
20835	Cmtm6	0.921361	3.36882e-21	7.06611e-20	not sig.
20834	Uap1l1	1.4613	3.41413e-21	7.15431e-20	sig. up
20833	Snhg18	1.12541	3.4245e-21	7.16916e-20	sig. up
20832	Sncg	-2.48316	3.4762e-21	7.27044e-20	sig. down
20831	Auts2	-1.33776	3.48272e-21	7.27713e-20	sig. down
20830	Ptpn13	0.959358	3.50441e-21	7.31545e-20	not sig.
20829	Nrxn1	-2.02754	3.55773e-21	7.41969e-20	sig. down
20828	Asah1	0.632271	3.58402e-21	7.46738e-20	not sig.
20827	Slc38a3	1.64718	3.71497e-21	7.73287e-20	sig. up
20826	Bhlhe22	-1.75372	3.72478e-21	7.74591e-20	sig. down
20825	Acp2	-0.496364	3.73429e-21	7.75831e-20	not sig.
20824	Hemgn	-2.84944	3.88168e-21	8.05688e-20	sig. down
20823	Lonrf1	0.872686	4.0512e-21	8.40077e-20	not sig.
20822	Hspb8	1.97256	4.08993e-21	8.47305e-20	sig. up
20821	Sim1	-2.8269	4.12769e-21	8.54318e-20	sig. down
20820	Tmem255a	1.59864	4.44761e-21	9.19663e-20	sig. up
20819	Sept3	-1.45667	4.50105e-21	9.29834e-20	sig. down
20818	Gab1	0.547379	4.78762e-21	9.88101e-20	not sig.
20817	Hsp90ab1	0.730875	4.79927e-21	9.89572e-20	not sig.
20816	C330021F23Rik	1.27386	4.92432e-21	1.0144e-19	sig. up
20815	Miat	-2.33497	4.96438e-21	1.02169e-19	sig. down
20814	Zfp335	-0.754753	5.16974e-21	1.06295e-19	not sig.
20813	Pou3f3	-2.10611	5.35378e-21	1.09976e-19	sig. down
20812	Zfp536	-1.48246	5.41973e-21	1.11226e-19	sig. down
20811	Srrm4	-1.69245	5.52141e-21	1.13207e-19	sig. down
20810	Myt1l	-2.24994	5.65079e-21	1.15751e-19	sig. down
20809	Dolpp1	-0.646852	5.65909e-21	1.15813e-19	not sig.
20808	Gm20605	-0.835265	5.72916e-21	1.17137e-19	not sig.
20807	Ap1g2	1.35071	5.79284e-21	1.18329e-19	sig. up
20806	Cbx7	1.56877	5.92308e-21	1.20876e-19	sig. up
20805	Peg12	-1.35954	6.39168e-21	1.30318e-19	sig. down
20804	Gpt	-1.04582	6.6915e-21	1.36303e-19	sig. down
20803	Rorc	2.89162	6.75772e-21	1.37524e-19	sig. up
20802	Mmp17	-0.790185	6.89941e-21	1.40277e-19	not sig.
20801	Ptges	1.03769	6.9598e-21	1.41374e-19	sig. up
20800	Map7d1	-0.680691	6.97235e-21	1.41497e-19	not sig.
20799	Ccsap	-0.828282	7.0294e-21	1.42523e-19	not sig.
20798	Gabarapl1	0.84474	7.33949e-21	1.48672e-19	not sig.
20797	Sncaip	-1.00379	7.54539e-21	1.52702e-19	sig. down
20796	Mt3	-2.28547	7.72829e-21	1.56259e-19	sig. down
20795	E130006D01Rik	-2.21641	7.7445e-21	1.56442e-19	sig. down
20794	Gucy2e	3.0282	8.73317e-21	1.7625e-19	sig. up
20793	Zfp773	-1.43551	8.91201e-21	1.79694e-19	sig. down
20792	Fat2	2.5958	8.9768e-21	1.80834e-19	sig. up
20791	Gla	0.901493	9.1296e-21	1.83743e-19	not sig.
20790	Rims4	-2.31061	9.52434e-21	1.91511e-19	sig. down
20789	Fam109a	-0.809477	9.58041e-21	1.92462e-19	not sig.
20788	Midn	-0.882299	9.60108e-21	1.927e-19	not sig.
20787	Wfikkn2	-1.9284	9.63461e-21	1.93196e-19	sig. down
20786	Nmral1	-0.991605	9.7058e-21	1.94445e-19	not sig.
20785	Zfp91	-0.410614	1.0099e-20	2.02137e-19	not sig.
20784	Shkbp1	-0.790677	1.04099e-20	2.08169e-19	not sig.
20780	Antxr1	-0.935603	1.07245e-20	2.13679e-19	not sig.
20781	Apba2	-1.43417	1.0724e-20	2.13679e-19	sig. down
20782	Fcrls	-3.15586	1.07026e-20	2.13679e-19	sig. down
20783	Snai2	1.10212	1.0721e-20	2.13679e-19	sig. up
20779	Utf1	3.94676	1.08607e-20	2.16196e-19	sig. up
20778	Dlx1as	-3.78131	1.12908e-20	2.24553e-19	sig. down
20777	Pla2g15	0.706148	1.197e-20	2.37845e-19	not sig.
20776	Nhlh2	-2.13189	1.2194e-20	2.42076e-19	sig. down
20775	Apod	-1.9184	1.25161e-20	2.48245e-19	sig. down
20774	Rbm10	-0.465957	1.30976e-20	2.59544e-19	not sig.
20773	BC050122	1.24952	1.31245e-20	2.59842e-19	sig. up
20772	Gpr156	-1.65758	1.34641e-20	2.66325e-19	sig. down
20771	Arfgap2	-0.457027	1.44193e-20	2.8496e-19	not sig.
20770	Ube2q1	-0.422815	1.47234e-20	2.90707e-19	not sig.
20769	Rprm	-1.42954	1.52977e-20	3.01775e-19	sig. down
20768	Bmp2	2.57137	1.54258e-20	3.04028e-19	sig. up
20767	Cpsf2	-0.575952	1.55747e-20	3.06687e-19	not sig.
20766	Dlgap3	-1.17954	1.5608e-20	3.07066e-19	sig. down
20765	Tm4sf1	-2.15193	1.57734e-20	3.1004e-19	sig. down
20764	Car5b	2.45183	1.66879e-20	3.27721e-19	sig. up
20763	2900026A02Rik	1.10146	1.68031e-20	3.29688e-19	sig. up
20762	Pou3f4	-2.00556	1.69655e-20	3.32576e-19	sig. down
20761	Sat2	1.34906	1.70393e-20	3.33723e-19	sig. up
20759	Egln1	1.12693	1.73343e-20	3.38895e-19	sig. up
20760	Galnt13	-1.79963	1.73194e-20	3.38895e-19	sig. down
20758	Myo18a	-0.632829	1.77193e-20	3.46111e-19	not sig.
20757	Dlx6os1	-2.19302	1.81736e-20	3.54668e-19	sig. down
20756	Kdf1	1.95141	1.82404e-20	3.55656e-19	sig. up
20755	Scpep1	1.07688	1.85187e-20	3.60759e-19	sig. up
20754	AK085498	3.42943	1.88036e-20	3.65985e-19	sig. up
20753	Ccar2	-0.516891	2.01644e-20	3.92122e-19	not sig.
20752	Efcab1	0.947797	2.01857e-20	3.92187e-19	not sig.
20750	Drp2	-1.58217	2.21145e-20	4.289e-19	sig. down
20751	Rcc2	-0.679587	2.21101e-20	4.289e-19	not sig.
20749	Fmn2	-1.39118	2.21859e-20	4.29904e-19	sig. down
20748	2610002M06Rik	0.604258	2.27616e-20	4.40669e-19	not sig.
20747	Lamc1	1.41003	2.40881e-20	4.65938e-19	sig. up
20746	Tep1	0.963784	2.49593e-20	4.82362e-19	not sig.
20745	Dsc2	2.68761	2.62361e-20	5.06591e-19	sig. up
20743	H2-K1	1.20404	2.69624e-20	5.19858e-19	sig. up
20744	Tmc4	1.98631	2.69708e-20	5.19858e-19	sig. up
20742	AK137106	3.24142	2.77819e-20	5.35022e-19	sig. up
20741	Atxn7l3b	-0.482719	2.80485e-20	5.39681e-19	not sig.
20740	Atl1	-1.12989	2.80887e-20	5.39979e-19	sig. down
20739	6430573F11Rik	1.29403	2.83808e-20	5.45116e-19	sig. up
20738	Phf2	-1.16449	2.90625e-20	5.5772e-19	sig. down
20737	Hes2	-2.67962	3.10312e-20	5.94978e-19	sig. down
20736	Per3	1.03776	3.23662e-20	6.20031e-19	sig. up
20735	Lamc2	2.34112	3.36417e-20	6.43902e-19	sig. up
20734	AK192544	-0.894311	3.37036e-20	6.44523e-19	not sig.
20733	Mapk3	0.707157	3.4638e-20	6.61812e-19	not sig.
20732	Usp42	-0.590811	3.67619e-20	7.0178e-19	not sig.
20731	Kremen1	1.01668	3.69515e-20	7.04786e-19	sig. up
20730	Agtrap	0.763132	3.78655e-20	7.21589e-19	not sig.
20729	Spint2	1.87396	3.85428e-20	7.33856e-19	sig. up
20728	AK084795	-1.71928	3.85993e-20	7.34292e-19	sig. down
20727	Ring1	-0.632924	3.88427e-20	7.38281e-19	not sig.
20726	Ptger1	-1.5292	4.01741e-20	7.62925e-19	sig. down
20725	Tnk2	-0.576916	4.14252e-20	7.86001e-19	not sig.
20724	Pdcd4	0.82436	4.53924e-20	8.60528e-19	not sig.
20723	Fam181a	-2.06693	4.78128e-20	9.05628e-19	sig. down
20722	Ntn4	-1.49974	4.90927e-20	9.29067e-19	sig. down
20721	Nampt	1.12636	4.9681e-20	9.39388e-19	sig. up
20720	Arid3a	1.28175	5.32108e-20	1.00526e-18	sig. up
20719	Sept2	0.534627	5.54474e-20	1.04661e-18	not sig.
20718	Ap3b2	-1.7024	5.56556e-20	1.04964e-18	sig. down
20717	Sec23b	-0.43351	5.78492e-20	1.09007e-18	not sig.
20716	Stat6	1.08154	5.8938e-20	1.10963e-18	sig. up
20715	Map4k5	0.688437	5.93871e-20	1.11712e-18	not sig.
20714	Gyg	1.12373	6.56104e-20	1.23313e-18	sig. up
20713	Hacl1	1.04729	6.60399e-20	1.24013e-18	sig. up
20712	Ptprm	1.08842	6.77725e-20	1.27158e-18	sig. up
20711	Rps6ka1	0.708201	6.8413e-20	1.28249e-18	not sig.
20710	Hps6	0.91038	7.19205e-20	1.34709e-18	not sig.
20709	AU018091	3.53242	7.53186e-20	1.40953e-18	sig. up
20708	AK038037	3.62795	7.83981e-20	1.46591e-18	sig. up
20707	Anxa2	1.52643	8.20044e-20	1.53203e-18	sig. up
20706	Qars	0.604701	8.54415e-20	1.59488e-18	not sig.
20705	Pvrl2	0.919903	8.5566e-20	1.59585e-18	not sig.
20704	Asun	-0.489271	8.96046e-20	1.66974e-18	not sig.
20703	Rnf19a	0.733613	8.99742e-20	1.6752e-18	not sig.
20702	Optn	1.24198	9.07907e-20	1.68897e-18	sig. up
20701	Mfng	-1.26311	9.15549e-20	1.70174e-18	sig. down
20700	Sidt2	0.734267	9.44663e-20	1.75436e-18	not sig.
20699	Foxk2	-0.822002	9.55326e-20	1.77266e-18	not sig.
20698	Exoc3	-0.424099	9.82453e-20	1.82145e-18	not sig.
20697	Rab11b	-0.531897	9.92507e-20	1.83853e-18	not sig.
20696	Nap1l2	-1.70188	1.0225e-19	1.89249e-18	sig. down
20695	Egfl8	-1.57845	1.06079e-19	1.96171e-18	sig. down
20694	BC050874	3.16504	1.12908e-19	2.08622e-18	sig. up
20693	Fbxo45	-0.51445	1.13943e-19	2.10356e-18	not sig.
20692	Cd2bp2	-0.560047	1.17098e-19	2.16e-18	not sig.
20691	Brf1	-0.480046	1.19693e-19	2.20601e-18	not sig.
20689	Inf2	1.07357	1.22049e-19	2.24605e-18	sig. up
20690	Pla2g4c	-1.55812	1.22071e-19	2.24605e-18	sig. down
20688	Crat	-0.93048	1.22242e-19	2.24731e-18	not sig.
20687	Bhlha15	2.25901	1.23227e-19	2.26351e-18	sig. up
20686	Runx1t1	-1.58649	1.25851e-19	2.30976e-18	sig. down
20685	Ppl	2.77134	1.26101e-19	2.31242e-18	sig. up
20684	Smpd3	-1.60481	1.27031e-19	2.32751e-18	sig. down
20683	Ntn1	-1.77081	1.28628e-19	2.35481e-18	sig. down
20682	Gstz1	0.690651	1.29472e-19	2.36828e-18	not sig.
20681	Ppp2r5a	0.886798	1.35269e-19	2.47225e-18	not sig.
20680	Ppargc1b	1.55118	1.35513e-19	2.47463e-18	sig. up
20679	Gas5	1.28765	1.37907e-19	2.51625e-18	sig. up
20678	Emx2os	-1.36794	1.38057e-19	2.51689e-18	sig. down
20677	Fam168b	-0.620944	1.38715e-19	2.52678e-18	not sig.
20676	Cpne5	1.71641	1.43011e-19	2.60287e-18	sig. up
20675	Trim35	-0.601548	1.43371e-19	2.60725e-18	not sig.
20674	Skil	-0.807063	1.43999e-19	2.61649e-18	not sig.
20673	Asah2	1.33525	1.44675e-19	2.62659e-18	sig. up
20672	Ermp1	0.765262	1.45856e-19	2.64585e-18	not sig.
20671	BC025919	3.87901	1.46324e-19	2.65213e-18	sig. up
20670	Arhgef7	-0.699811	1.48489e-19	2.68916e-18	not sig.
20669	Snn	-0.773122	1.61981e-19	2.93106e-18	not sig.
20668	Alg6	0.668523	1.62331e-19	2.93496e-18	not sig.
20667	Ackr1	-1.56232	1.76868e-19	3.19516e-18	sig. down
20666	Gm44504	1.36157	1.81702e-19	3.27978e-18	sig. up
20665	Kank2	0.593151	1.8228e-19	3.28751e-18	not sig.
20664	Kremen2	1.51048	1.84004e-19	3.31586e-18	sig. up
20663	Cdc42ep4	-0.67194	2.03089e-19	3.65678e-18	not sig.
20662	Pcdh10	-1.77533	2.04068e-19	3.67138e-18	sig. down
20661	Cryz	0.928958	2.16374e-19	3.88958e-18	not sig.
20660	Skor2	-3.94429	2.22557e-19	3.99744e-18	sig. down
20659	AK180973	-2.95408	2.23529e-19	4.01161e-18	sig. down
20658	Kcnk1	1.52809	2.24728e-19	4.02981e-18	sig. up
20657	Asic4	-1.86236	2.29261e-19	4.10774e-18	sig. down
20656	Ifitm2	0.969054	2.39272e-19	4.28359e-18	not sig.
20655	Bmf	0.883575	2.39984e-19	4.29283e-18	not sig.
20654	Vmn2r-ps129	3.0527	2.42589e-19	4.33588e-18	sig. up
20653	Cdh1	2.42169	2.54667e-19	4.54804e-18	sig. up
20652	Galr1	3.08281	2.56603e-19	4.57887e-18	sig. up
20651	Foxo1	0.616204	2.69485e-19	4.80484e-18	not sig.
20650	4930427A07Rik	-0.670221	2.76877e-19	4.93261e-18	not sig.
20649	Rlf	0.807543	2.77539e-19	4.94037e-18	not sig.
20648	AK028959	-2.13929	2.78023e-19	4.94497e-18	sig. down
20647	Shmt2	0.683784	2.86312e-19	5.08825e-18	not sig.
20646	Pld3	0.675199	2.96498e-19	5.26501e-18	not sig.
20645	Gprc5a	2.02174	2.99247e-19	5.30952e-18	sig. up
20644	Rln1	2.61963	3.08947e-19	5.47717e-18	sig. up
20643	Abcc1	1.23363	3.09423e-19	5.48118e-18	sig. up
20642	Fam162a	1.36687	3.20492e-19	5.67266e-18	sig. up
20641	Ctdp1	-0.740749	3.22223e-19	5.69869e-18	not sig.
20640	Zmat3	0.909953	3.35893e-19	5.93565e-18	not sig.
20639	Abcf2	-0.50495	3.36411e-19	5.94e-18	not sig.
20638	Mllt6	-0.854893	3.43462e-19	6.05962e-18	not sig.
20637	Adck3	1.96869	3.53837e-19	6.23763e-18	sig. up
20636	AK172696	2.0378	3.57712e-19	6.30087e-18	sig. up
20635	4930509E16Rik	2.86141	3.73016e-19	6.56514e-18	sig. up
20634	Hdac9	-0.903518	3.87824e-19	6.82028e-18	not sig.
20633	Rdh16	3.77832	3.89688e-19	6.84756e-18	sig. up
20632	P4ha2	2.04361	4.07807e-19	7.16018e-18	sig. up
20630	DQ685776	0.880148	4.10198e-19	7.19621e-18	not sig.
20631	Ece1	1.43593	4.10517e-19	7.19621e-18	sig. up
20629	Zfp180	-0.431534	4.17781e-19	7.31769e-18	not sig.
20628	Klc2	-0.726615	4.49622e-19	7.86911e-18	not sig.
20627	Arsg	1.41021	4.53609e-19	7.93254e-18	sig. up
20626	Zscan10	2.5764	4.54653e-19	7.94445e-18	sig. up
20625	Acin1	-0.708138	4.63635e-19	8.09492e-18	not sig.
20624	Lrrc51	1.72985	4.75007e-19	8.28687e-18	sig. up
20623	Ano3	1.5763	4.83806e-19	8.43364e-18	sig. up
20622	Isg20l2	-0.488278	4.89506e-19	8.52621e-18	not sig.
20621	AK085695	2.72885	4.97341e-19	8.65579e-18	sig. up
20620	Dchs1	-1.38537	5.07374e-19	8.82338e-18	sig. down
20619	Cdc42ep1	1.01085	5.15684e-19	8.96077e-18	sig. up
20618	Atat1	-0.843051	5.178e-19	8.9904e-18	not sig.
20617	Bcl6	1.5692	5.32423e-19	9.23696e-18	sig. up
20616	Aar2	-0.575105	5.3888e-19	9.34159e-18	not sig.
20615	Hn1l	-0.475185	5.45766e-19	9.45347e-18	not sig.
20614	Zfp184	-0.732606	5.58055e-19	9.65867e-18	not sig.
20613	Icam5	3.48406	5.62691e-19	9.73122e-18	sig. up
20612	3425401B19Rik	3.03195	5.7985e-19	1.002e-17	sig. up
20611	Extl1	2.52069	5.83727e-19	1.00791e-17	sig. up
20610	Eln	-1.23365	6.28413e-19	1.08421e-17	sig. down
20609	Mcf2l	-1.02958	6.34403e-19	1.09368e-17	sig. down
20608	Adam1a	-2.05114	6.40101e-19	1.10264e-17	sig. down
20607	Mon1a	-0.939066	6.43426e-19	1.10749e-17	not sig.
20606	Med1	-0.388277	6.44326e-19	1.10817e-17	not sig.
20605	Klf2	-1.86187	6.53511e-19	1.12308e-17	sig. down
20604	Tgfbr3	1.60731	6.55016e-19	1.12479e-17	sig. up
20603	Akap8	-0.576933	6.58124e-19	1.12924e-17	not sig.
20601	Nr0b1	-2.52175	6.67324e-19	1.14323e-17	sig. down
20602	Sox21	-1.72697	6.6691e-19	1.14323e-17	sig. down
20600	Ldha	1.22292	6.92439e-19	1.18533e-17	sig. up
20599	Dlx2	-1.29745	6.97867e-19	1.19369e-17	sig. down
20598	Cntrob	-0.421664	7.21605e-19	1.23332e-17	not sig.
20597	Tbc1d9	-1.10567	7.3568e-19	1.2564e-17	sig. down
20596	Adam17	0.424653	7.4496e-19	1.27126e-17	not sig.
20595	Ank1	-2.13896	7.95986e-19	1.35727e-17	sig. down
20594	Wars	-0.502815	8.00254e-19	1.36348e-17	not sig.
20593	Aldh6a1	0.726801	8.0678e-19	1.37353e-17	not sig.
20592	Gm16938	1.84696	8.12849e-19	1.38279e-17	sig. up
20590	Fnip1	0.712111	8.15248e-19	1.38566e-17	not sig.
20591	Klf1	-2.17311	8.15802e-19	1.38566e-17	sig. down
20589	E130309D02Rik	-0.769133	8.31615e-19	1.41142e-17	not sig.
20588	Cblc	2.31031	8.4174e-19	1.4275e-17	sig. up
20587	Gstm2	1.18518	8.4482e-19	1.43161e-17	sig. up
20586	Irx6	-2.12937	8.47291e-19	1.43469e-17	sig. down
20585	Ifnlr1	2.18847	8.48902e-19	1.43631e-17	sig. up
20584	1700007K13Rik	2.11111	9.08197e-19	1.53544e-17	sig. up
20583	Pgbd5	-1.27524	9.25829e-19	1.56404e-17	sig. down
20582	Zcchc12	-1.92115	9.27312e-19	1.56534e-17	sig. down
20581	Entpd6	0.59325	9.56545e-19	1.61344e-17	not sig.
20580	Rfng	-0.717072	9.64242e-19	1.62517e-17	not sig.
20579	Prpsap1	-0.532115	9.70895e-19	1.63512e-17	not sig.
20577	Cd63	1.10029	9.77958e-19	1.64449e-17	sig. up
20578	Ncam2	-2.65066	9.77749e-19	1.64449e-17	sig. down
20576	Mlst8	-0.537813	9.84067e-19	1.65349e-17	not sig.
20575	Ttll10	3.01078	1.01034e-18	1.69634e-17	sig. up
20574	Rbms2	0.581658	1.03531e-18	1.73692e-17	not sig.
20573	Rpap2	0.714158	1.0409e-18	1.74496e-17	not sig.
20572	Agpat2	1.82737	1.05697e-18	1.77055e-17	sig. up
20571	Cnksr1	2.40463	1.12633e-18	1.88528e-17	sig. up
20570	Ctbp1	-0.630916	1.15508e-18	1.93193e-17	not sig.
20569	Fuca2	1.30668	1.18766e-18	1.98492e-17	sig. up
20568	Trim12c	1.43068	1.19257e-18	1.9916e-17	sig. up
20567	AK146555	3.14366	1.24195e-18	2.07247e-17	sig. up
20566	Cend1	-1.67432	1.24445e-18	2.07507e-17	sig. down
20565	Clip2	-0.827568	1.24706e-18	2.07783e-17	not sig.
20564	Gapdh	0.737601	1.25367e-18	2.08726e-17	not sig.
20563	Gm15663	-1.40418	1.29426e-18	2.15319e-17	sig. down
20562	Gdap1l1	-1.44871	1.29953e-18	2.16031e-17	sig. down
20561	Etnk2	1.30695	1.30308e-18	2.16458e-17	sig. up
20560	Tmem39b	-0.538336	1.30958e-18	2.17372e-17	not sig.
20559	Mthfd1l	0.81758	1.32719e-18	2.20128e-17	not sig.
20558	Nfkbiz	1.39542	1.3705e-18	2.27139e-17	sig. up
20557	Gpat4	-0.521602	1.39454e-18	2.3095e-17	not sig.
20556	Fam214b	-0.87152	1.42658e-18	2.36076e-17	not sig.
20555	Scn4b	1.73626	1.44882e-18	2.39575e-17	sig. up
20554	Cdh3	1.82799	1.47794e-18	2.44206e-17	sig. up
20553	H19	1.6785	1.4885e-18	2.45766e-17	sig. up
20552	Fbxl17	-0.637921	1.54049e-18	2.54157e-17	not sig.
20551	Ccdc177	-1.83592	1.56493e-18	2.57996e-17	sig. down
20550	Unc79	-2.38942	1.58175e-18	2.60572e-17	sig. down
20549	Htr2c	-4.30319	1.59774e-18	2.63007e-17	sig. down
20548	Fam161a	1.24491	1.62207e-18	2.66813e-17	sig. up
20547	Trim67	-2.09687	1.64755e-18	2.70799e-17	sig. down
20546	Pantr1	-2.19667	1.68417e-18	2.76611e-17	sig. down
20545	A330033J07Rik	-3.11675	1.77627e-18	2.91518e-17	sig. down
20544	Sox5	-1.12591	1.79997e-18	2.95187e-17	sig. down
20543	Cntd1	1.56569	1.82831e-18	2.99611e-17	sig. up
20542	Rnf111	-0.507979	1.834e-18	3.00318e-17	not sig.
20541	Dck	-0.691429	1.83879e-18	3.00877e-17	not sig.
20540	N4bp2l1	1.33297	1.84083e-18	3.00986e-17	sig. up
20539	Chrm4	1.33226	1.84789e-18	3.01913e-17	sig. up
20538	Marveld2	2.02527	1.85019e-18	3.02064e-17	sig. up
20537	Hdgfrp3	-0.535391	1.87109e-18	3.05248e-17	not sig.
20536	Rhbdl3	-1.39629	1.87775e-18	3.06106e-17	sig. down
20535	Eif4b	1.07015	1.89274e-18	3.0832e-17	sig. up
20534	Cyp20a1	0.670665	1.89554e-18	3.08548e-17	not sig.
20533	Lmf1	0.753996	1.9088e-18	3.10475e-17	not sig.
20532	Cdh7	-2.27874	1.91671e-18	3.11529e-17	sig. down
20531	Pgap2	0.749848	1.92646e-18	3.12882e-17	not sig.
20530	Actr1a	-0.544486	1.94706e-18	3.15992e-17	not sig.
20529	Sox4	-0.904154	1.96536e-18	3.18726e-17	not sig.
20528	Fam210b	-0.999518	1.97296e-18	3.19722e-17	not sig.
20527	Ttc25	2.23656	1.98324e-18	3.21149e-17	sig. up
20526	3110039M20Rik	-2.69853	2.03451e-18	3.29208e-17	sig. down
20525	Dock9	0.695011	2.0441e-18	3.30516e-17	not sig.
20524	Mogat2	1.8063	2.06988e-18	3.34437e-17	sig. up
20523	Kcna5	1.91418	2.07857e-18	3.35593e-17	sig. up
20522	Naa40	-0.457874	2.12967e-18	3.4359e-17	not sig.
20521	Wfikkn1	2.58253	2.14855e-18	3.46381e-17	sig. up
20519	Def6	1.35757	2.22335e-18	3.57911e-17	sig. up
20520	Phactr1	-0.960119	2.22332e-18	3.57911e-17	not sig.
20518	Homer3	-0.941599	2.2853e-18	3.67614e-17	not sig.
20517	Siglec1	3.22976	2.32164e-18	3.73185e-17	sig. up
20516	Slit3	1.22697	2.36772e-18	3.80314e-17	sig. up
20515	Pm20d1	2.55828	2.43097e-18	3.90185e-17	sig. up
20514	Syt4	-2.49251	2.4361e-18	3.90723e-17	sig. down
20513	AK142431	3.23919	2.45944e-18	3.94177e-17	sig. up
20512	Uevld	0.556317	2.49016e-18	3.98808e-17	not sig.
20511	Zfp36	1.58334	2.52769e-18	4.04522e-17	sig. up
20510	1600002K03Rik	3.04971	2.59001e-18	4.14194e-17	sig. up
20509	Atp1a3	-2.04856	2.61651e-18	4.18125e-17	sig. down
20508	Slc27a3	0.964004	2.72638e-18	4.35364e-17	not sig.
20507	Itgb5	0.813635	2.83006e-18	4.51591e-17	not sig.
20506	Ankdd1b	-1.2928	2.88034e-18	4.5928e-17	sig. down
20505	Slc3a2	0.746226	2.8871e-18	4.60022e-17	not sig.
20504	Grem1	1.83554	2.94804e-18	4.69391e-17	sig. up
20503	Zfp629	-0.764892	3.01764e-18	4.80123e-17	not sig.
20502	Ubtd2	-0.467108	3.03258e-18	4.82149e-17	not sig.
20501	Spint1	2.36617	3.20605e-18	5.09359e-17	sig. up
20500	Snrpn	-2.80304	3.2132e-18	5.10125e-17	sig. down
20499	Gpc3	0.94323	3.22585e-18	5.11762e-17	not sig.
20498	Ints8	-0.655751	3.2759e-18	5.19325e-17	not sig.
20497	Pros1	0.96675	3.68659e-18	5.84008e-17	not sig.
20496	AU021092	-2.68007	3.69181e-18	5.84412e-17	sig. down
20495	Jph3	-1.53357	3.80862e-18	6.02466e-17	sig. down
20494	Nrm	0.493223	3.9667e-18	6.2702e-17	not sig.
20493	Zfp446	-0.686264	4.21093e-18	6.65145e-17	not sig.
20492	Emc8	-0.715763	4.25271e-18	6.71259e-17	not sig.
20491	Egr1	2.238	4.27586e-18	6.74427e-17	sig. up
20490	Tor1aip1	-0.635128	4.33409e-18	6.83118e-17	not sig.
20489	Amer3	-2.43632	4.34643e-18	6.84571e-17	sig. down
20488	Acot2	0.893337	4.58765e-18	7.22043e-17	not sig.
20486	Madcam1	1.87802	4.63552e-18	7.28529e-17	sig. up
20487	Serp2	-1.12867	4.63297e-18	7.28529e-17	sig. down
20485	Hibadh	0.551725	4.65248e-18	7.3067e-17	not sig.
20484	Nwd2	-2.38853	4.67017e-18	7.32922e-17	sig. down
20483	Dgki	-2.29128	4.76449e-18	7.47188e-17	sig. down
20482	Krt18	2.61351	4.77718e-18	7.48641e-17	sig. up
20481	Teddm1b	3.31934	4.83574e-18	7.57276e-17	sig. up
20480	Tmem87b	0.584223	4.85057e-18	7.59056e-17	not sig.
20479	2410002F23Rik	-0.630595	4.95993e-18	7.75615e-17	not sig.
20478	Ifitm1	2.15705	4.99637e-18	7.80755e-17	sig. up
20477	Ktn1	0.638782	5.12183e-18	7.99788e-17	not sig.
20476	Clic6	1.64638	5.18826e-18	8.09584e-17	sig. up
20475	Stxbp2	1.40601	5.37972e-18	8.3886e-17	sig. up
20474	Rimkla	-1.74166	5.39379e-18	8.40456e-17	sig. down
20473	Ddit3	1.2397	5.43414e-18	8.4614e-17	sig. up
20472	Rab31	-0.585013	5.91244e-18	9.1996e-17	not sig.
20471	Zfp868	-0.482495	5.9516e-18	9.25395e-17	not sig.
20470	AK158810	3.06099	6.05937e-18	9.41483e-17	sig. up
20469	Tal1	-1.98482	6.07714e-18	9.43574e-17	sig. down
20468	Tmem106c	0.891666	6.26243e-18	9.71653e-17	not sig.
20467	Fabp7	-2.2359	6.31044e-18	9.7841e-17	sig. down
20466	Aspg	1.58474	6.44983e-18	9.99313e-17	sig. up
20465	AK078239	2.1182	6.49402e-18	1.00545e-16	sig. up
20464	Rasgrp1	-1.3682	6.52434e-18	1.00943e-16	sig. down
20463	Dcun1d2	-0.780108	6.55853e-18	1.014e-16	not sig.
20462	Alkbh5	0.691859	6.79893e-18	1.05043e-16	not sig.
20461	Tpbg	0.86879	6.84726e-18	1.05715e-16	not sig.
20460	Ttc7b	0.828592	7.05088e-18	1.08781e-16	not sig.
20459	Zfp422	-0.851753	7.30096e-18	1.1256e-16	not sig.
20458	Itgb7	1.65755	7.36291e-18	1.13435e-16	sig. up
20457	Top1mt	1.22268	7.42159e-18	1.14259e-16	sig. up
20456	Cyb5r2	2.5508	7.46659e-18	1.14871e-16	sig. up
20455	Stxbp3	0.626963	7.53692e-18	1.15872e-16	not sig.
20454	Wdr59	0.740632	7.63951e-18	1.17366e-16	not sig.
20453	Pgm2l1	-1.1051	7.88714e-18	1.21086e-16	sig. down
20452	Fam126a	-0.689589	7.95205e-18	1.21997e-16	not sig.
20451	Fam219aos	-1.07563	8.03697e-18	1.23213e-16	sig. down
20449	Rgs7bp	-1.76628	8.05769e-18	1.23358e-16	sig. down
20450	Wdr4	-0.627723	8.05334e-18	1.23358e-16	not sig.
20448	Anxa6	0.997966	8.08511e-18	1.23691e-16	not sig.
20447	Tmem229b	-1.34761	8.16476e-18	1.24822e-16	sig. down
20446	Fat4	-1.68854	8.64008e-18	1.31997e-16	sig. down
20445	Chmp2b	1.00368	8.81734e-18	1.34611e-16	sig. up
20444	Smagp	1.69813	9.01112e-18	1.37473e-16	sig. up
20443	Zfp90	-0.442378	9.02565e-18	1.37599e-16	not sig.
20442	Firre	1.14773	9.04984e-18	1.37871e-16	sig. up
20441	Fbxl20	0.923734	9.25765e-18	1.40939e-16	not sig.
20440	Bzw1	-0.377872	9.36015e-18	1.424e-16	not sig.
20439	Fam167a	-1.50005	9.55705e-18	1.45295e-16	sig. down
20438	Armcx1	0.69992	9.58084e-18	1.45556e-16	not sig.
20437	Plk3	-1.01164	9.61857e-18	1.46027e-16	sig. down
20436	Kcne3	1.81489	1.04698e-17	1.5884e-16	sig. up
20435	Slc25a10	-0.874039	1.05652e-17	1.60177e-16	not sig.
20434	Dhdh	1.08968	1.06342e-17	1.61111e-16	sig. up
20433	Llgl2	1.96977	1.06814e-17	1.61714e-16	sig. up
20432	Ankrd54	-0.698582	1.06949e-17	1.61807e-16	not sig.
20431	Zfp637	-0.9261	1.10431e-17	1.6696e-16	not sig.
20430	Hnrnpd	-0.445849	1.12394e-17	1.69809e-16	not sig.
20429	Slco5a1	-1.35658	1.13906e-17	1.71975e-16	sig. down
20428	AK153575	-1.54439	1.1541e-17	1.74125e-16	sig. down
20427	Rgcc	-1.71847	1.16762e-17	1.76044e-16	sig. down
20426	Hnrnpab	-0.513108	1.17562e-17	1.77128e-16	not sig.
20425	Tmem56	-1.63646	1.1892e-17	1.79051e-16	sig. down
20424	Dap	0.924601	1.20542e-17	1.81368e-16	not sig.
20423	Kcnj11	1.36	1.2492e-17	1.87827e-16	sig. up
20422	Nap1l5	-1.44377	1.29644e-17	1.94795e-16	sig. down
20421	Man2b2	0.987735	1.30143e-17	1.95411e-16	not sig.
20420	Arap2	2.10684	1.32432e-17	1.98712e-16	sig. up
20419	Snx21	0.762612	1.32919e-17	1.99306e-16	not sig.
20418	Gm13152	0.85573	1.33495e-17	2.00032e-16	not sig.
20417	Shox2	-1.52122	1.37033e-17	2.05193e-16	sig. down
20416	C1qc	-2.45703	1.41248e-17	2.1136e-16	sig. down
20415	Ap3b1	0.877132	1.43361e-17	2.14376e-16	not sig.
20414	Cyr61	1.34832	1.43966e-17	2.15132e-16	sig. up
20413	Ugdh	0.43797	1.49006e-17	2.22512e-16	not sig.
20412	Lrig1	-0.773632	1.49122e-17	2.22533e-16	not sig.
20410	Ssbp4	-0.726948	1.53126e-17	2.28231e-16	not sig.
20411	Tfap2a	1.5594	1.53149e-17	2.28231e-16	sig. up
20409	Fer1l4	3.77096	1.56237e-17	2.32675e-16	sig. up
20408	Olfml2a	1.70044	1.56575e-17	2.3302e-16	sig. up
20407	Fbxl12	0.566035	1.57214e-17	2.33811e-16	not sig.
20406	AK052909	2.44222	1.59763e-17	2.37441e-16	sig. up
20405	Fbln1	0.696469	1.63794e-17	2.43267e-16	not sig.
20404	Adipor1	0.604848	1.67683e-17	2.48873e-16	not sig.
20403	AK083197	-2.30816	1.68303e-17	2.49625e-16	sig. down
20402	Retsat	1.2757	1.70009e-17	2.51984e-16	sig. up
20401	Ccdc157	-0.687035	1.70388e-17	2.52375e-16	not sig.
20400	Dcxr	1.54767	1.72156e-17	2.54821e-16	sig. up
20399	Celsr3	-1.85053	1.75762e-17	2.59983e-16	sig. down
20397	Grb7	1.99804	1.80896e-17	2.67331e-16	sig. up
20398	Tnip2	1.12637	1.80974e-17	2.67331e-16	sig. up
20396	Cpeb1	1.9634	1.81359e-17	2.67718e-16	sig. up
20395	AK047075	-1.33468	1.82044e-17	2.68549e-16	sig. down
20394	Maneal	-1.47401	1.84763e-17	2.72376e-16	sig. down
20393	Prkcd	0.798918	1.86457e-17	2.74688e-16	not sig.
20392	Nudt18	1.06268	1.87336e-17	2.75797e-16	sig. up
20391	Ptprv	1.94896	1.89946e-17	2.79451e-16	sig. up
20390	Glis3	1.1914	1.91084e-17	2.80936e-16	sig. up
20389	Patz1	-0.511466	1.93139e-17	2.83768e-16	not sig.
20387	Clu	1.67884	1.98749e-17	2.91618e-16	sig. up
20388	Dgcr8	-0.773448	1.98653e-17	2.91618e-16	not sig.
20386	Tsc22d4	0.585151	1.99213e-17	2.92103e-16	not sig.
20385	Rnf13	0.635262	2.01416e-17	2.95135e-16	not sig.
20384	Mllt11	-1.23856	2.09447e-17	3.06698e-16	sig. down
20383	Ctsk	-1.67341	2.11696e-17	3.09785e-16	sig. down
20382	Ctsa	0.723538	2.15234e-17	3.14752e-16	not sig.
20381	Mylk4	2.29082	2.19227e-17	3.20376e-16	sig. up
20380	Zfp949	0.865894	2.22311e-17	3.24667e-16	not sig.
20379	Smim22	2.43932	2.26902e-17	3.3115e-16	sig. up
20378	Vwc2	-1.76411	2.27454e-17	3.31734e-16	sig. down
20377	Prkce	0.599079	2.29253e-17	3.34135e-16	not sig.
20376	Cckar	-3.37572	2.29649e-17	3.34489e-16	sig. down
20375	AK153985	3.48033	2.31089e-17	3.36363e-16	sig. up
20374	Tbc1d9b	0.390376	2.33205e-17	3.39217e-16	not sig.
20373	Pdk3	0.71235	2.39872e-17	3.48683e-16	not sig.
20371	Fgf17	-2.03168	2.48035e-17	3.60272e-16	sig. down
20372	Itgb1	0.734793	2.48174e-17	3.60272e-16	not sig.
20370	Cnot6	-0.606129	2.52088e-17	3.65711e-16	not sig.
20369	Cenpu	-0.631461	2.57394e-17	3.73161e-16	not sig.
20368	Decr1	0.643845	2.66213e-17	3.85691e-16	not sig.
20367	Ubtf	-0.512128	2.71249e-17	3.92728e-16	not sig.
20366	Riiad1	-2.26117	2.75794e-17	3.99044e-16	sig. down
20365	Ldhb	-1.20826	2.81185e-17	4.06575e-16	sig. down
20364	Smek2	-0.37359	2.88127e-17	4.16338e-16	not sig.
20363	Rundc1	-0.472884	3.0453e-17	4.3975e-16	not sig.
20362	Prr36	-1.24301	3.05601e-17	4.41004e-16	sig. down
20361	Mcur1	-0.882824	3.06917e-17	4.42612e-16	not sig.
20360	Smarca1	0.735288	3.11826e-17	4.49395e-16	not sig.
20359	Disp2	-1.93789	3.17421e-17	4.57157e-16	sig. down
20357	Camk1g	-0.717153	3.22282e-17	4.63547e-16	not sig.
20358	Epb42	-2.01804	3.22101e-17	4.63547e-16	sig. down
20356	2900092D14Rik	-1.96562	3.24419e-17	4.66315e-16	sig. down
20355	Gpr62	-1.57246	3.25007e-17	4.66854e-16	sig. down
20354	Dok3	-1.71945	3.27167e-17	4.69648e-16	sig. down
20353	Bicd1	-0.877443	3.30682e-17	4.74383e-16	not sig.
20352	Edn1	1.63362	3.37188e-17	4.83399e-16	sig. up
20351	Prss41	1.61143	3.3881e-17	4.85406e-16	sig. up
20350	Atrip	-0.3772	3.45721e-17	4.94983e-16	not sig.
20349	Man1a	1.83505	3.47788e-17	4.97616e-16	sig. up
20348	Lrrc57	-0.600798	3.52977e-17	5.0471e-16	not sig.
20347	Pdzd4	-1.02273	3.54944e-17	5.07193e-16	sig. down
20346	Btbd17	-1.65094	3.61334e-17	5.15986e-16	sig. down
20345	Gm5868	-2.70843	3.69497e-17	5.27298e-16	sig. down
20344	Wnt4	1.8835	3.77654e-17	5.38588e-16	sig. up
20342	Adamtsl5	2.17837	3.79492e-17	5.40505e-16	sig. up
20343	Pnmal2	-1.66335	3.79332e-17	5.40505e-16	sig. down
20341	Tyk2	0.698885	3.81109e-17	5.42454e-16	not sig.
20340	Muc1	-1.12804	3.8635e-17	5.49556e-16	sig. down
20339	Tiparp	0.705118	3.93895e-17	5.59924e-16	not sig.
20338	Igf2	1.86038	3.94839e-17	5.60903e-16	sig. up
20337	Zfp213	-0.626169	3.98874e-17	5.66266e-16	not sig.
20336	Mapre3	-0.824933	4.05011e-17	5.74606e-16	not sig.
20335	Mettl20	0.995454	4.14996e-17	5.8839e-16	not sig.
20334	Trpc1	0.785824	4.17042e-17	5.90909e-16	not sig.
20333	Copz2	1.013	4.21124e-17	5.96307e-16	sig. up
20332	Epb41	-0.722083	4.27494e-17	6.04935e-16	not sig.
20331	Myh9	1.42929	4.34208e-17	6.14038e-16	sig. up
20330	Hmx3	2.01552	4.43382e-17	6.26606e-16	sig. up
20329	Tpp1	0.871516	4.48637e-17	6.33623e-16	not sig.
20328	Anxa5	0.940971	4.50805e-17	6.36274e-16	not sig.
20327	Kif19a	1.50296	4.5362e-17	6.39835e-16	sig. up
20326	Kcnd1	1.16219	4.70914e-17	6.63801e-16	sig. up
20325	Hilpda	1.32224	4.73056e-17	6.66391e-16	sig. up
20324	Plcxd1	1.85987	4.74092e-17	6.6742e-16	sig. up
20323	Tmem216	-0.652646	4.87465e-17	6.85806e-16	not sig.
20322	Gsc	-2.15906	4.92878e-17	6.92976e-16	sig. down
20321	Aaed1	1.10616	5.04141e-17	7.08356e-16	sig. up
20320	Pabpc1	0.802749	5.21198e-17	7.31852e-16	not sig.
20319	Pld1	1.05351	5.3247e-17	7.472e-16	sig. up
20318	Snora65	1.33155	5.40727e-17	7.583e-16	sig. up
20317	Abr	-0.789825	5.41423e-17	7.5879e-16	not sig.
20316	Ntf3	1.20607	5.41913e-17	7.58991e-16	sig. up
20315	Mn1	-1.24952	5.45392e-17	7.63374e-16	sig. down
20314	Kifc5b	0.552504	5.46479e-17	7.64407e-16	not sig.
20313	Zfp606	-0.49956	5.47187e-17	7.64907e-16	not sig.
20312	Itpa	-0.973974	5.50609e-17	7.692e-16	not sig.
20311	Gfod2	-0.600056	5.55646e-17	7.75741e-16	not sig.
20310	Plcb3	0.631468	5.62722e-17	7.8512e-16	not sig.
20309	Calu	0.632055	5.69071e-17	7.93471e-16	not sig.
20308	Ascl2	2.61566	5.77204e-17	8.04298e-16	sig. up
20307	AK161769	3.16472	5.82083e-17	8.1058e-16	sig. up
20306	Trp53i11	-0.671277	5.86255e-17	8.15871e-16	not sig.
20305	Lyrm9	0.736823	5.88853e-17	8.18965e-16	not sig.
20304	Zfp672	-0.740887	6.13737e-17	8.53032e-16	not sig.
20303	Yes1	0.524864	6.2484e-17	8.67912e-16	not sig.
20302	Sema3c	1.27064	6.28195e-17	8.72019e-16	sig. up
20301	Heca	1.01162	6.38547e-17	8.85827e-16	sig. up
20300	Cacfd1	-0.56803	6.40181e-17	8.87532e-16	not sig.
20299	Eef1a2	-2.89613	6.40725e-17	8.87723e-16	sig. down
20298	Hbp1	0.497428	6.5396e-17	9.05487e-16	not sig.
20297	Cep164	0.805231	6.78046e-17	9.38242e-16	not sig.
20296	Gabrq	-2.41594	6.88999e-17	9.52796e-16	sig. down
20295	Taf1	-0.530399	7.01135e-17	9.68966e-16	not sig.
20294	Hspa2	0.819971	7.1439e-17	9.86662e-16	not sig.
20293	Adal	-0.811719	7.19257e-17	9.92757e-16	not sig.
20292	AK084590	2.77545	7.20973e-17	9.94497e-16	sig. up
20291	Med22	-0.546682	7.23919e-17	9.97932e-16	not sig.
20290	Gm5108	1.65947	7.25809e-17	9.99907e-16	sig. up
20289	AK042445	2.14081	7.29414e-17	1.00424e-15	sig. up
20288	Antxr2	-0.797163	7.47024e-17	1.02784e-15	not sig.
20287	Guca1a	2.16911	7.58249e-17	1.04263e-15	sig. up
20286	Prune2	1.30888	7.60965e-17	1.0457e-15	sig. up
20285	Lat2	-1.19857	7.67168e-17	1.05357e-15	sig. down
20284	AK171956	2.7331	7.91192e-17	1.08588e-15	sig. up
20283	Rhd	-2.17718	7.92523e-17	1.08702e-15	sig. down
20282	Cbx1	-0.498249	8.05704e-17	1.10441e-15	not sig.
20281	Gm7325	3.06986	8.11007e-17	1.11098e-15	sig. up
20280	Ivd	-0.375445	8.30475e-17	1.13694e-15	not sig.
20279	Ina	-2.11021	8.52446e-17	1.16629e-15	sig. down
20278	Gtpbp1	-0.580459	8.54366e-17	1.16819e-15	not sig.
20277	Ago1	-1.12092	8.55556e-17	1.16908e-15	sig. down
20276	Mcoln3	1.37099	8.58648e-17	1.17257e-15	sig. up
20275	Phlda2	0.889691	8.92702e-17	1.21832e-15	not sig.
20274	Hnrnpdl	-0.65376	9.12774e-17	1.24493e-15	not sig.
20273	AK132074	3.38145	9.19679e-17	1.25357e-15	sig. up
20272	Cdan1	-0.440281	9.49978e-17	1.29406e-15	not sig.
20271	Dcun1d1	-0.371357	9.5573e-17	1.30109e-15	not sig.
20270	Fzd1	-0.57661	9.63891e-17	1.31138e-15	not sig.
20269	Alx3	-1.25897	9.88951e-17	1.34464e-15	sig. down
20268	A930001C03Rik	2.23813	9.9147e-17	1.34723e-15	sig. up
20267	Sema3b	1.9437	1.00089e-16	1.35918e-15	sig. up
20266	Padi3	2.01599	1.0486e-16	1.42308e-15	sig. up
20265	Srd5a1	-0.712385	1.10495e-16	1.49863e-15	not sig.
20264	Fam171a1	-0.487151	1.11765e-16	1.51492e-15	not sig.
20263	Nkx1-1	-3.23203	1.12079e-16	1.51823e-15	sig. down
20262	Ptprt	1.59889	1.12294e-16	1.52021e-15	sig. up
20261	Letm1	-0.783948	1.15685e-16	1.56515e-15	not sig.
20260	Ppp1r3g	1.51988	1.17735e-16	1.5919e-15	sig. up
20259	Fkbp1b	1.24721	1.20976e-16	1.63471e-15	sig. up
20258	Wdr20	-0.532032	1.24282e-16	1.67834e-15	not sig.
20257	Polr3g	0.716272	1.24633e-16	1.68205e-15	not sig.
20256	Col4a6	1.64667	1.24958e-16	1.68539e-15	sig. up
20255	Lsamp	-1.38252	1.28206e-16	1.72813e-15	sig. down
20254	Ak1	0.772834	1.29506e-16	1.74458e-15	not sig.
20253	Lpar6	0.616959	1.3221e-16	1.77992e-15	not sig.
20252	Oma1	0.539887	1.32686e-16	1.78522e-15	not sig.
20251	Mctp2	2.10572	1.34349e-16	1.80648e-15	sig. up
20250	E130311K13Rik	1.05843	1.35871e-16	1.82583e-15	sig. up
20248	Cpt1b	1.73392	1.43431e-16	1.92571e-15	sig. up
20249	Pddc1	0.722937	1.4348e-16	1.92571e-15	not sig.
20247	Cobl	-0.892162	1.47249e-16	1.97508e-15	not sig.
20246	Jph1	1.09014	1.49164e-16	1.99955e-15	sig. up
20245	Vat1l	-1.11315	1.55336e-16	2.08101e-15	sig. down
20244	Zfp523	-0.668645	1.57695e-16	2.11132e-15	not sig.
20243	Rtn1	-1.65926	1.6016e-16	2.143e-15	sig. down
20242	AK036982	2.76542	1.60847e-16	2.15088e-15	sig. up
20241	Gpr157	1.21697	1.6125e-16	2.15496e-15	sig. up
20240	5930403L14Rik	-1.79779	1.64288e-16	2.19422e-15	sig. down
20239	Ubqln2	-0.54598	1.65516e-16	2.20927e-15	not sig.
20238	Manba	1.3807	1.66141e-16	2.21626e-15	sig. up
20237	Dbx2	-2.4325	1.66797e-16	2.22365e-15	sig. down
20236	Agap2	-1.65401	1.68463e-16	2.24449e-15	sig. down
20235	AK137423	-1.14317	1.71568e-16	2.28447e-15	sig. down
20234	Sowaha	-1.51131	1.72872e-16	2.30044e-15	sig. down
20233	AK140147	1.40455	1.73318e-16	2.30497e-15	sig. up
20231	AK179349	-0.253591	1.73679e-16	2.30697e-15	not sig.
20232	Dmtn	-1.23793	1.73618e-16	2.30697e-15	sig. down
20230	Tubb3	-1.72061	1.77734e-16	2.35939e-15	sig. down
20229	Pls3	0.574526	1.79499e-16	2.38139e-15	not sig.
20228	Dcx	-2.17574	1.84549e-16	2.4469e-15	sig. down
20227	Dclk2	-1.13602	1.85809e-16	2.46211e-15	sig. down
20226	Abhd18	1.33809	1.8889e-16	2.50142e-15	sig. up
20224	Il12rb1	3.67929	1.90538e-16	2.52019e-15	sig. up
20225	Samd10	-0.930963	1.90429e-16	2.52019e-15	not sig.
20223	Ipo13	-0.650817	1.92189e-16	2.5405e-15	not sig.
20222	Hspa12b	-0.934643	1.92601e-16	2.54441e-15	not sig.
20221	Galnt7	0.777664	1.93806e-16	2.55878e-15	not sig.
20220	Fbxo9	-0.515344	1.94053e-16	2.56049e-15	not sig.
20219	Dlg1	0.620057	1.95381e-16	2.57647e-15	not sig.
20218	Tmem192	1.12712	2.02701e-16	2.67138e-15	sig. up
20217	Pdha1	0.745267	2.1405e-16	2.81924e-15	not sig.
20216	Ints7	-0.427387	2.15846e-16	2.84119e-15	not sig.
20215	Jhy	-2.41373	2.16174e-16	2.8438e-15	sig. down
20214	Kcnh4	-2.38915	2.1776e-16	2.86294e-15	sig. down
20213	Sdccag3	-0.657601	2.2084e-16	2.90169e-15	not sig.
20212	5530601H04Rik	-1.0641	2.22194e-16	2.91773e-15	sig. down
20211	Zcchc5	-3.90861	2.37899e-16	3.12209e-15	sig. down
20210	Hepacam	2.75893	2.38388e-16	3.12663e-15	sig. up
20209	Anxa7	0.96024	2.4001e-16	3.14601e-15	not sig.
20208	Fam206a	-0.744598	2.47299e-16	3.23962e-15	not sig.
20207	AK155239	1.65117	2.49184e-16	3.26235e-15	sig. up
20206	Tbc1d22a	0.532785	2.49681e-16	3.26691e-15	not sig.
20205	Naa60	-0.519495	2.55065e-16	3.33535e-15	not sig.
20204	1700003M07Rik	1.69862	2.58622e-16	3.37985e-15	sig. up
20203	Plppr3	-0.770923	2.60848e-16	3.40691e-15	not sig.
20202	Smg5	-0.672263	2.67875e-16	3.49661e-15	not sig.
20201	Cpe	-1.08426	2.73712e-16	3.57066e-15	sig. down
20200	Mast1	-1.87619	2.75216e-16	3.58814e-15	sig. down
20199	Rpph1	3.54279	2.77839e-16	3.62018e-15	sig. up
20198	Pcdhb17	-1.98384	2.79791e-16	3.64344e-15	sig. down
20197	Dcaf12l1	-0.77457	2.87429e-16	3.74068e-15	not sig.
20196	Ptprr	-2.24255	2.90446e-16	3.7777e-15	sig. down
20195	Nr3c1	1.22698	3.02021e-16	3.92591e-15	sig. up
20194	Calcoco1	0.965351	3.02644e-16	3.93168e-15	not sig.
20193	Colgalt1	0.682287	3.0942e-16	4.01732e-15	not sig.
20192	Mxd3	-1.12624	3.10969e-16	4.03504e-15	sig. down
20191	Rem2	-1.08412	3.11815e-16	4.04361e-15	sig. down
20190	Gps1	-0.44885	3.16785e-16	4.10563e-15	not sig.
20189	Susd4	1.1455	3.19223e-16	4.13477e-15	sig. up
20188	Zfp207	-0.605748	3.28956e-16	4.25833e-15	not sig.
20187	Pld2	0.999989	3.39997e-16	4.39865e-15	not sig.
20186	Cops7a	0.49979	3.46934e-16	4.48574e-15	not sig.
20185	Leprot	0.572227	3.53678e-16	4.57024e-15	not sig.
20184	AK006637	1.97938	3.55151e-16	4.58656e-15	sig. up
20183	AK171960	-0.883839	3.55396e-16	4.58702e-15	not sig.
20182	Scn9a	-2.33485	3.56768e-16	4.60201e-15	sig. down
20181	Mtch1	-0.376333	3.6495e-16	4.70478e-15	not sig.
20180	Serhl	0.948222	3.7713e-16	4.85894e-15	not sig.
20179	Cables1	0.913081	3.90646e-16	5.03011e-15	not sig.
20178	Glyctk	-1.60566	3.9954e-16	5.14161e-15	sig. down
20177	Elovl7	1.99865	4.01071e-16	5.15828e-15	sig. up
20176	Exd1	1.83307	4.13127e-16	5.31021e-15	sig. up
20175	Zfp948	0.77306	4.15259e-16	5.33448e-15	not sig.
20174	Sorcs3	1.4774	4.37305e-16	5.61438e-15	sig. up
20173	Caskin2	-0.605919	4.5043e-16	5.7795e-15	not sig.
20172	Jmjd4	-0.637224	4.5099e-16	5.7833e-15	not sig.
20171	Msrb2	-1.36942	4.68042e-16	5.99845e-15	sig. down
20170	Abhd8	-0.86182	4.77189e-16	6.1121e-15	not sig.
20169	Armc6	-0.783435	4.85154e-16	6.21048e-15	not sig.
20168	Gsk3a	-0.378857	5.0267e-16	6.43094e-15	not sig.
20167	Cgn	1.93343	5.06972e-16	6.48219e-15	sig. up
20166	Foxn4	-1.92042	5.08382e-16	6.49642e-15	sig. down
20165	Mapkap1	-0.593502	5.11004e-16	6.52612e-15	not sig.
20164	Sil1	0.972846	5.17036e-16	6.5993e-15	not sig.
20163	Nucb1	0.73475	5.29019e-16	6.7483e-15	not sig.
20162	Pdlim1	1.91602	5.34644e-16	6.81609e-15	sig. up
20161	2700069I18Rik	-1.39261	5.45874e-16	6.9552e-15	sig. down
20160	Phf20l1	-0.758054	5.48939e-16	6.99018e-15	not sig.
20159	Ddx31	-0.546019	5.56665e-16	7.08445e-15	not sig.
20158	Nckap5	-1.13315	5.57849e-16	7.09539e-15	sig. down
20157	Mc4r	-2.30888	5.58674e-16	7.10175e-15	sig. down
20156	Traf2	-0.470486	5.63726e-16	7.16181e-15	not sig.
20155	Mdm1	-0.599532	5.71061e-16	7.25079e-15	not sig.
20154	Enox1	-0.766868	5.79576e-16	7.35463e-15	not sig.
20153	Rmrp	3.52298	5.81547e-16	7.37536e-15	sig. up
20152	Magel2	-1.72085	5.94369e-16	7.53361e-15	sig. down
20151	Elavl2	-1.17885	5.98137e-16	7.57697e-15	sig. down
20150	Fibin	-2.9631	6.14572e-16	7.78067e-15	sig. down
20149	Tmem82	1.82549	6.20837e-16	7.85543e-15	sig. up
20148	AK076318	2.34237	6.30152e-16	7.9687e-15	sig. up
20147	Rtn2	-1.11707	6.31758e-16	7.98439e-15	sig. down
20146	Tmem123	0.633065	6.41744e-16	8.10591e-15	not sig.
20145	Syncrip	-0.421798	6.42174e-16	8.10666e-15	not sig.
20144	4930550C14Rik	2.33373	6.521e-16	8.22721e-15	sig. up
20143	Sh2b2	-0.760307	6.53058e-16	8.23455e-15	not sig.
20142	Ctsf	1.00233	6.55451e-16	8.25997e-15	sig. up
20141	Fbxo44	-1.03199	6.70683e-16	8.44705e-15	sig. down
20140	Rad51d	0.603063	6.78484e-16	8.54039e-15	not sig.
20139	Rrp12	-0.562034	6.86397e-16	8.63502e-15	not sig.
20138	Rbmx	-0.796017	6.96734e-16	8.76003e-15	not sig.
20136	Adamts15	0.868035	7.06015e-16	8.87111e-15	not sig.
20137	Mpi	-0.673949	7.0638e-16	8.87111e-15	not sig.
20135	Rpl4	0.895433	7.10677e-16	8.91996e-15	not sig.
20134	Lrrc18	1.74231	7.16585e-16	8.98895e-15	sig. up
20133	Fen1	-0.83187	7.20709e-16	9.03551e-15	not sig.
20132	Dhx30	-0.280221	7.283e-16	9.12544e-15	not sig.
20131	Akap7	0.671128	7.66542e-16	9.5991e-15	not sig.
20130	Tns4	1.63485	7.73071e-16	9.67533e-15	sig. up
20129	Gjc1	-0.757775	7.98401e-16	9.98663e-15	not sig.
20128	Abat	-1.46167	8.06323e-16	1.008e-14	sig. down
20127	Tfec	-2.34287	8.17796e-16	1.02175e-14	sig. down
20126	Ppfia2	-2.34547	8.19354e-16	1.02312e-14	sig. down
20125	Vsx2	-2.65456	8.24311e-16	1.02872e-14	sig. down
20124	Grk5	-0.572548	8.30975e-16	1.03644e-14	not sig.
20123	Rasef	1.44529	8.40277e-16	1.04745e-14	sig. up
20122	Vax2	-2.52422	8.64058e-16	1.07648e-14	sig. down
20121	2310002F09Rik	2.2919	8.65002e-16	1.07704e-14	sig. up
20120	Hsd11b2	-0.870901	8.78712e-16	1.09349e-14	not sig.
20119	Chodl	-2.62803	9.02693e-16	1.1227e-14	sig. down
20118	Stx4a	0.679517	9.19906e-16	1.14345e-14	not sig.
20116	Casp2	-0.55086	9.21001e-16	1.14352e-14	not sig.
20117	Senp1	-0.544675	9.20656e-16	1.14352e-14	not sig.
20115	Rsph3b	0.581758	9.33106e-16	1.15789e-14	not sig.
20114	Dbndd1	-0.786648	9.63765e-16	1.19525e-14	not sig.
20113	Neu1	1.0401	9.65191e-16	1.19634e-14	sig. up
20112	Tigd5	-0.963591	9.8617e-16	1.22166e-14	not sig.
20111	A330069E16Rik	2.23667	9.95636e-16	1.23268e-14	sig. up
20110	Cldn4	2.15563	1.04001e-15	1.2869e-14	sig. up
20109	BC067074	1.01747	1.04108e-15	1.28749e-14	sig. up
20108	Fbll1	-1.75118	1.04512e-15	1.29176e-14	sig. down
20107	Nxf2	2.21932	1.04791e-15	1.29447e-14	sig. up
20106	Fermt2	0.567096	1.0602e-15	1.30892e-14	not sig.
20105	Cdkl1	1.44286	1.06792e-15	1.31771e-14	sig. up
20104	Naprt	1.17468	1.07024e-15	1.31982e-14	sig. up
20103	Glcci1	-1.00929	1.10229e-15	1.35858e-14	sig. down
20102	Peli1	-0.445568	1.10477e-15	1.36087e-14	not sig.
20101	Coro1b	0.498023	1.10549e-15	1.361e-14	not sig.
20100	Cdk5r2	-1.89244	1.10663e-15	1.36163e-14	sig. down
20099	Prpf19	-0.420072	1.11276e-15	1.3684e-14	not sig.
20098	Mad1l1	-0.504249	1.12383e-15	1.38124e-14	not sig.
20097	C1ql4	-2.84363	1.15647e-15	1.42056e-14	sig. down
20096	Ephb1	-1.28527	1.19392e-15	1.46574e-14	sig. down
20095	AK037852	2.92468	1.19885e-15	1.47096e-14	sig. up
20094	Cntn6	-2.25117	1.21107e-15	1.48512e-14	sig. down
20092	Ccdc191	0.891313	1.22845e-15	1.50475e-14	not sig.
20093	Fam132b	1.40619	1.2279e-15	1.50475e-14	sig. up
20091	Ctsl	1.30579	1.3365e-15	1.63619e-14	sig. up
20090	Lrrc61	0.494059	1.36386e-15	1.66875e-14	not sig.
20089	Gm5124	-1.45375	1.38267e-15	1.69081e-14	sig. down
20088	Iffo1	-0.630452	1.41842e-15	1.73356e-14	not sig.
20086	Actc1	3.3132	1.42203e-15	1.73603e-14	sig. up
20087	H2afy	-0.66815	1.42149e-15	1.73603e-14	not sig.
20085	Sugp2	-0.590732	1.42332e-15	1.73664e-14	not sig.
20084	Mrpl48	0.443344	1.43249e-15	1.74686e-14	not sig.
20083	Herc2	-0.841163	1.43948e-15	1.75441e-14	not sig.
20082	Polh	0.691409	1.44194e-15	1.75643e-14	not sig.
20081	Pfkfb3	1.3097	1.4754e-15	1.79618e-14	sig. up
20080	Ptcra	3.03846	1.48441e-15	1.80614e-14	sig. up
20079	Clip3	-0.845098	1.48825e-15	1.8098e-14	not sig.
20078	Lhx3	-2.13731	1.50581e-15	1.83015e-14	sig. down
20077	Zfp131	-0.504128	1.52115e-15	1.84776e-14	not sig.
20076	Zfp429	0.77381	1.53962e-15	1.86915e-14	not sig.
20075	Slco3a1	-0.919069	1.55409e-15	1.88568e-14	not sig.
20074	Anxa8	2.27858	1.55541e-15	1.88624e-14	sig. up
20073	Mtmr10	-0.553975	1.57995e-15	1.91494e-14	not sig.
20072	AK011913	-2.24968	1.60063e-15	1.93893e-14	sig. down
20071	Klhdc1	1.10281	1.60742e-15	1.94607e-14	sig. up
20070	Bmpr1b	-1.50362	1.6088e-15	1.94667e-14	sig. down
20069	Azin2	0.924794	1.65228e-15	1.99817e-14	not sig.
20068	Ctnnbip1	-0.687946	1.65414e-15	1.99931e-14	not sig.
20067	Ermap	-1.88946	1.72918e-15	2.08886e-14	sig. down
20066	Akna	-0.989907	1.73623e-15	2.09622e-14	not sig.
20065	Trnp1	1.28776	1.77593e-15	2.14297e-14	sig. up
20064	Zfhx2	-1.61924	1.78434e-15	2.15193e-14	sig. down
20063	Hadh	0.740468	1.80162e-15	2.17157e-14	not sig.
20062	Glod4	0.761533	1.8272e-15	2.20119e-14	not sig.
20061	Slc37a4	0.979786	1.83221e-15	2.20601e-14	not sig.
20060	Ctso	0.942781	1.8349e-15	2.20804e-14	not sig.
20059	Brpf1	-0.701467	1.8751e-15	2.25517e-14	not sig.
20058	Esyt3	1.74263	1.88375e-15	2.26433e-14	sig. up
20057	Gm13032	2.1707	1.98391e-15	2.38341e-14	sig. up
20056	Paox	0.830049	2.03464e-15	2.44302e-14	not sig.
20055	Taf1c	-0.522137	2.04465e-15	2.45369e-14	not sig.
20054	AK145162	-0.253388	2.05218e-15	2.46137e-14	not sig.
20053	Dcaf11	-0.350093	2.09116e-15	2.50676e-14	not sig.
20052	Vill	1.14363	2.11018e-15	2.52817e-14	sig. up
20051	Jph2	1.5836	2.1446e-15	2.568e-14	sig. up
20050	Dpysl3	-0.990935	2.16472e-15	2.59068e-14	not sig.
20049	Sarm1	-1.67408	2.19206e-15	2.62196e-14	sig. down
20048	Tgfa	1.56197	2.24004e-15	2.67789e-14	sig. up
20047	Alox8	2.95814	2.25116e-15	2.68971e-14	sig. up
20046	Gna11	-0.440044	2.28268e-15	2.72589e-14	not sig.
20045	Bpifb5	2.2826	2.29015e-15	2.73332e-14	sig. up
20044	Satb2	-1.30567	2.31455e-15	2.76093e-14	sig. down
20043	Slitrk3	-2.94783	2.3226e-15	2.76902e-14	sig. down
20042	Slfn5	2.62771	2.33456e-15	2.78176e-14	sig. up
20041	Ror2	0.498347	2.34242e-15	2.78961e-14	not sig.
20040	Zfp703	0.94357	2.37152e-15	2.82273e-14	not sig.
20039	Cemip	-2.54654	2.3927e-15	2.84639e-14	sig. down
20038	Rbmxl2	2.66907	2.39418e-15	2.8466e-14	sig. up
20037	Mgmt	1.51139	2.42106e-15	2.877e-14	sig. up
20036	Ankmy2	0.442542	2.50281e-15	2.97253e-14	not sig.
20035	Mafb	1.4628	2.53761e-15	3.01222e-14	sig. up
20034	Bsn	-1.79118	2.56305e-15	3.04077e-14	sig. down
20033	Slc4a5	-1.37689	2.59057e-15	3.07176e-14	sig. down
20032	Ciart	1.38862	2.59885e-15	3.0799e-14	sig. up
20031	AI413582	1.21284	2.61641e-15	3.09904e-14	sig. up
20030	Maz	-0.39071	2.63298e-15	3.11697e-14	not sig.
20029	Ercc5	0.41334	2.64511e-15	3.12964e-14	not sig.
20028	Zfp579	-0.778281	2.76444e-15	3.26906e-14	not sig.
20027	Atp1a1	0.70429	2.80448e-15	3.31462e-14	not sig.
20026	Vash1	-0.822205	2.86143e-15	3.3801e-14	not sig.
20025	Fstl5	-2.22042	3.00443e-15	3.54711e-14	sig. down
20023	Clcn4	-0.732647	3.04335e-15	3.58921e-14	not sig.
20024	Pcyox1l	-0.545772	3.04337e-15	3.58921e-14	not sig.
20022	Mab21l1	-1.05022	3.06996e-15	3.61861e-14	sig. down
20021	AK083547	-1.2495	3.07275e-15	3.61996e-14	sig. down
20020	Fgf11	1.44905	3.12207e-15	3.67608e-14	sig. up
20019	Zfp454	-0.864955	3.13899e-15	3.69401e-14	not sig.
20018	Cds2	0.713485	3.14216e-15	3.69575e-14	not sig.
20017	Nos2	1.48607	3.16138e-15	3.71636e-14	sig. up
20016	Tom1	0.62351	3.18266e-15	3.73937e-14	not sig.
20015	Plpp4	-1.78426	3.2098e-15	3.76924e-14	sig. down
20014	Lgalsl	0.619963	3.27212e-15	3.84035e-14	not sig.
20013	Frmd4a	-1.08533	3.31298e-15	3.88622e-14	sig. down
20012	Zfp324	-0.805159	3.33496e-15	3.90991e-14	not sig.
20011	Mief2	-0.639588	3.45175e-15	4.04467e-14	not sig.
20010	AK040233	2.25065	3.49057e-15	4.08797e-14	sig. up
20008	Cygb	1.13942	3.59967e-15	4.21135e-14	sig. up
20009	Edem2	0.502348	3.59977e-15	4.21135e-14	not sig.
20007	Usp25	0.934147	3.64566e-15	4.26276e-14	not sig.
20006	Zfp821	-0.72557	3.65707e-15	4.27381e-14	not sig.
20005	Celf5	-1.61134	3.66171e-15	4.27695e-14	sig. down
20004	Dock3	-1.52399	3.66963e-15	4.28391e-14	sig. down
20003	AK216671	-0.25331	3.70233e-15	4.31978e-14	not sig.
20002	Plcg2	1.37155	3.72298e-15	4.34156e-14	sig. up
20001	Abcg4	-1.22527	3.76676e-15	4.39028e-14	sig. down
20000	Farsa	-0.44341	3.77583e-15	4.3985e-14	not sig.
19999	Trim71	1.85001	3.81624e-15	4.44321e-14	sig. up
19998	Gpc2	-1.00269	3.8198e-15	4.44498e-14	sig. down
19997	Ccdc77	0.491445	3.82312e-15	4.44648e-14	not sig.
19996	Vegfc	1.141	3.91373e-15	4.54946e-14	sig. up
19995	Gpr155	-1.44917	3.99954e-15	4.64673e-14	sig. down
19994	Ptprk	0.531359	4.04727e-15	4.69968e-14	not sig.
19992	Insm2	-2.76517	4.27972e-15	4.96475e-14	sig. down
19993	Sstr2	-1.83286	4.28007e-15	4.96475e-14	sig. down
19991	Ntpcr	0.836109	4.3976e-15	5.09837e-14	not sig.
19990	Mfsd14b	0.434112	4.41286e-15	5.11335e-14	not sig.
19989	Nap1l4	-0.429458	4.43479e-15	5.13604e-14	not sig.
19988	AK042981	2.37919	4.70628e-15	5.44758e-14	sig. up
19987	Maf	-1.20398	4.78777e-15	5.53897e-14	sig. down
19986	Zfp280d	-0.584	4.94079e-15	5.71298e-14	not sig.
19985	Hcfc1r1	0.934891	5.01713e-15	5.79819e-14	not sig.
19984	Flot2	0.718	5.0721e-15	5.85863e-14	not sig.
19983	Spata6	0.483344	5.1906e-15	5.99234e-14	not sig.
19982	Rufy3	-0.947685	5.20424e-15	6.00492e-14	not sig.
19981	Bik	1.43895	5.21461e-15	6.01371e-14	sig. up
19980	Olfr1372-ps1	2.11756	5.27895e-15	6.0847e-14	sig. up
19979	Ldoc1	2.48822	5.38345e-15	6.20189e-14	sig. up
19978	Nmnat2	1.05178	5.44299e-15	6.26718e-14	sig. up
19977	E130307A14Rik	-0.880343	5.50687e-15	6.33739e-14	not sig.
19976	Il1rl2	-2.54086	5.57304e-15	6.41017e-14	sig. down
19975	Nkx2-3	-1.80453	5.61904e-15	6.45968e-14	sig. down
19974	Fiz1	-0.378705	5.62417e-15	6.46218e-14	not sig.
19973	Atf7ip2	1.25309	5.69085e-15	6.53537e-14	sig. up
19972	Ech1	0.667831	5.73762e-15	6.58562e-14	not sig.
19971	Jdp2	1.64584	5.84042e-15	6.70009e-14	sig. up
19969	AK079912	3.65964	5.88876e-15	6.74847e-14	sig. up
19970	Slc11a2	-0.668825	5.88626e-15	6.74847e-14	not sig.
19968	Ephx2	1.77748	5.93024e-15	6.79246e-14	sig. up
19967	Rnf122	-0.76627	6.00859e-15	6.87859e-14	not sig.
19966	AK158015	-0.673625	6.06659e-15	6.94136e-14	not sig.
19965	Hk2	1.35845	6.1728e-15	7.05919e-14	sig. up
19964	Lrrc16b	-0.914164	6.21827e-15	7.10747e-14	not sig.
19963	Smyd3	1.13972	6.26813e-15	7.16073e-14	sig. up
19962	Cntn2	-1.96702	6.33848e-15	7.23731e-14	sig. down
19960	Stk16	-0.778819	6.41941e-15	7.32207e-14	not sig.
19961	Tpm1	1.09827	6.41768e-15	7.32207e-14	sig. up
19959	Il17re	2.36816	6.5153e-15	7.42758e-14	sig. up
19958	Efhc2	1.37768	6.75821e-15	7.70049e-14	sig. up
19957	Swsap1	-0.564793	6.80011e-15	7.74419e-14	not sig.
19956	Prdm8	-1.74756	6.86124e-15	7.80975e-14	sig. down
19955	Prkch	0.742847	6.86827e-15	7.81368e-14	not sig.
19954	Rusc2	-1.00067	6.92497e-15	7.87409e-14	sig. down
19953	Rnf187	-0.404067	6.96831e-15	7.91926e-14	not sig.
19952	Ap1m1	-0.571182	7.03667e-15	7.99279e-14	not sig.
19951	Lox	-1.12215	7.05779e-15	8.01262e-14	sig. down
19950	Lamb3	2.92522	7.0723e-15	8.02493e-14	sig. up
19949	Csrnp1	1.52056	7.08374e-15	8.03375e-14	sig. up
19948	Tnk1	2.05682	7.13492e-15	8.0876e-14	sig. up
19947	Mstn	-3.31202	7.25292e-15	8.21709e-14	sig. down
19946	Marcksl1	-0.700458	7.3398e-15	8.31122e-14	not sig.
19945	Rreb1	0.962517	7.40708e-15	8.38306e-14	not sig.
19944	Zan	2.51694	7.55185e-15	8.54249e-14	sig. up
19943	Nde1	-0.503784	7.57066e-15	8.55935e-14	not sig.
19942	Id1	1.17134	7.61087e-15	8.60036e-14	sig. up
19941	Pank3	-0.652501	7.62607e-15	8.61309e-14	not sig.
19940	Itpr2	1.22536	7.64912e-15	8.63466e-14	sig. up
19939	Dph2	-0.734559	7.68007e-15	8.66513e-14	not sig.
19938	F3	1.52286	7.72215e-15	8.70812e-14	sig. up
19937	Klhdc8a	-1.55551	7.83741e-15	8.83354e-14	sig. down
19936	Gadd45g	-1.13376	7.86208e-15	8.85679e-14	sig. down
19935	Apex2	-0.564241	7.92572e-15	8.92388e-14	not sig.
19934	Tubgcp6	-0.55617	7.94281e-15	8.93852e-14	not sig.
19933	Jsrp1	1.85254	8.06642e-15	9.07296e-14	sig. up
19932	Anxa4	1.55864	8.31885e-15	9.35208e-14	sig. up
19931	Nid2	1.39628	8.35266e-15	9.38527e-14	sig. up
19930	Hacd3	-0.598882	8.42285e-15	9.45928e-14	not sig.
19929	Tmem196	-2.34712	8.4387e-15	9.47221e-14	sig. down
19928	Enpp2	-1.23472	8.57013e-15	9.61481e-14	sig. down
19927	Ccdc134	-0.497584	8.61633e-15	9.66169e-14	not sig.
19926	6430548M08Rik	-1.08962	8.63648e-15	9.67932e-14	sig. down
19925	Rims1	-1.58938	8.70515e-15	9.75128e-14	sig. down
19924	Dnah9	-2.67326	8.77253e-15	9.82174e-14	sig. down
19923	Mis12	-0.571795	8.80567e-15	9.8538e-14	not sig.
19922	Vipas39	-0.348383	8.8291e-15	9.87496e-14	not sig.
19921	Naf1	0.736772	8.96744e-15	1.00246e-13	not sig.
19920	Lif	2.98269	9.02911e-15	1.00883e-13	sig. up
19919	Mgat4c	2.73447	9.08896e-15	1.015e-13	sig. up
19918	Card10	2.26436	9.115e-15	1.01739e-13	sig. up
19917	Fam83g	1.89518	9.15786e-15	1.02165e-13	sig. up
19916	Fam3a	0.432305	9.50885e-15	1.06027e-13	not sig.
19915	Hmgb3	-0.763208	9.62996e-15	1.07323e-13	not sig.
19913	Akr1b10	0.901491	1.00655e-14	1.12078e-13	not sig.
19914	Cby1	-0.674631	1.00669e-14	1.12078e-13	not sig.
19912	Thtpa	-0.45408	1.01191e-14	1.12602e-13	not sig.
19911	Slc4a10	-3.09046	1.04954e-14	1.1673e-13	sig. down
19910	Mfap1a	-0.363675	1.05237e-14	1.16985e-13	not sig.
19909	Ppp2r1b	-0.506015	1.06052e-14	1.17832e-13	not sig.
19908	Mapk8ip1	-0.689258	1.08263e-14	1.20227e-13	not sig.
19907	Mc1r	2.67038	1.08471e-14	1.20397e-13	sig. up
19906	Sgms1	0.83739	1.09583e-14	1.21569e-13	not sig.
19904	Exoc1	-0.371456	1.11144e-14	1.23176e-13	not sig.
19905	Slx4	-0.648287	1.11105e-14	1.23176e-13	not sig.
19903	Dnaja1	-0.655439	1.12496e-14	1.24611e-13	not sig.
19901	B630005N14Rik	0.642665	1.16275e-14	1.28716e-13	not sig.
19902	Cabin1	-0.541814	1.16319e-14	1.28716e-13	not sig.
19900	Pnma1	-1.20139	1.16817e-14	1.29201e-13	sig. down
19899	Slc39a6	-0.506602	1.17643e-14	1.30049e-13	not sig.
19898	Cd151	1.17992	1.18157e-14	1.30551e-13	sig. up
19897	Rc3h2	-0.692846	1.18957e-14	1.31369e-13	not sig.
19896	Fam160a1	1.86647	1.19944e-14	1.32392e-13	sig. up
19895	Tsku	0.473325	1.20668e-14	1.33124e-13	not sig.
19894	AK156544	2.10061	1.20946e-14	1.33364e-13	sig. up
19893	Pinx1	-1.03607	1.21184e-14	1.33559e-13	sig. down
19892	Gripap1	-0.622992	1.21541e-14	1.33885e-13	not sig.
19891	Icosl	1.15604	1.21657e-14	1.33945e-13	sig. up
19890	BC028528	1.19943	1.23504e-14	1.3591e-13	sig. up
19889	Grhpr	1.10374	1.25163e-14	1.37667e-13	sig. up
19888	Napb	-1.01347	1.27575e-14	1.40249e-13	sig. down
19887	Comtd1	0.96923	1.28971e-14	1.41713e-13	not sig.
19886	Sfpq	-0.727946	1.30563e-14	1.4339e-13	not sig.
19885	Atp6v1a	0.580491	1.36249e-14	1.4956e-13	not sig.
19884	Lhfpl1	2.461	1.39461e-14	1.53008e-13	sig. up
19882	Kcnab2	-1.0964	1.40185e-14	1.53649e-13	sig. down
19883	Myo1e	0.801174	1.40163e-14	1.53649e-13	not sig.
19880	Hdhd3	-1.34667	1.40514e-14	1.53865e-13	sig. down
19881	Ikbip	1.09721	1.40523e-14	1.53865e-13	sig. up
19879	Mef2b	2.19009	1.41576e-14	1.5494e-13	sig. up
[truncated: 19,878 more rows]

## Sheet: Figure 2c
	PC1	PC2	Sex	Mouse
Con.A1_S17	-88.4321	14.5585	Female	Control
Con.A2_S12	-58.3686	-86.4434	Male	Control
Con.A3_S19	-74.6436	42.3326	Male	Control
Con.B1_S11	-65.0412	15.9116	Male	Control
Con.B2_S8	-24.4261	-187.155	Female	Control
Con.B3_S13	-89.4442	43.2889	Female	Control
Con.B4_S3	-82.7567	5.18565	Female	Control
Con.C1_S7	-99.4167	69.4683	Male	Control
Con.C2_S6	-94.7414	71.4941	Female	Control
Con.C3_S10	-76.7438	-3.13715	Female	Control
Con.C4_S2	-90.7368	-58.583	Female	Control
PIC.A1_S20	88.9926	-33.7724	Male	PIC
PIC.A1_S9	90.1841	2.03578	Male	PIC
PIC.A2_S16	162.002	4.46204	Female	PIC
PIC.A4_S18	85.6711	4.49105	Male	PIC
PIC.C1_S15	121.381	57.4398	Male	PIC
PIC.C2_S14	104.403	-31.7637	Female	PIC
PIC.C3_S5	89.726	66.2016	Male	PIC
PIC.C4_S4	102.392	3.98507	Male	PIC

## Sheet: Figure 3a
Regular sequencing:
Sample	Group	A2CEditingIndex	A2GEditingIndex	A2TEditingIndex	C2AEditingIndex	C2GEditingIndex	C2TEditingIndex
Con-A1_S17	Control	0.0196942	0.0809141	0.0222652	0.0122431	0.0265056	0.0481568
Con-A2_S12	Control	0.020038	0.080495	0.0248675	0.0136775	0.0249464	0.0487681
Con-A3_S19	Control	0.0187782	0.0788612	0.0238343	0.0141859	0.0265105	0.049784
Con-B1_S11	Control	0.018579	0.075689	0.022453	0.0128827	0.0260197	0.0485861
Con-B2_S8	Control	0.0187107	0.0748519	0.0247224	0.0138908	0.022793	0.0462353
Con-B3_S13	Control	0.0191067	0.0778501	0.0241638	0.0141448	0.0271029	0.0475754
Con-B4_S3	Control	0.0189205	0.0855862	0.0217425	0.0133449	0.0272771	0.047171
Con-C1_S7	Control	0.0194113	0.0902359	0.0232528	0.0140127	0.0256303	0.0479025
Con-C2_S6	Control	0.0178855	0.0874921	0.0225604	0.0116943	0.0256217	0.0477431
Con-C3_S10	Control	0.0190048	0.0879773	0.0235584	0.0132778	0.0262058	0.0494615
Con-C4_S2	Control	0.0185069	0.0920578	0.024776	0.0142971	0.0262437	0.0482056
PIC-A1_S20	PIC	0.0213339	0.123588	0.0252153	0.0156704	0.026441	0.0529418
PIC-A1_S9	PIC	0.0199408	0.142237	0.025195	0.0153582	0.0239681	0.0479301
PIC-A2_S16	PIC	0.0235255	0.128135	0.0282456	0.0254541	0.02431	0.0564067
PIC-A4_S18	PIC	0.0196328	0.136711	0.0250767	0.0151892	0.0251852	0.051568
PIC-C1_S15	PIC	0.0239737	0.142445	0.0276068	0.021702	0.0262281	0.0543816
PIC-C2_S14	PIC	0.020507	0.140812	0.0230337	0.0146068	0.026371	0.0521712
PIC-C3_S5	PIC	0.0205183	0.160325	0.0248326	0.018403	0.0273195	0.053785
PIC-C4_S4	PIC	0.0249054	0.135128	0.027545	0.0235284	0.025905	0.0542479
Deep sequecing:
Sample	Group	A2CEditingIndex	A2GEditingIndex	A2TEditingIndex	C2AEditingIndex	C2GEditingIndex	C2TEditingIndex
20190314Con-B1_S2_R_001	Control	0.00466693	0.0502235	0.0142631	0.00590514	0.00468371	0.0347132
20190314-PIC-C3_S1_R_001	PIC	0.0055045	0.12479	0.0152114	0.0093604	0.00542047	0.0371981

## Sheet: Figure 3b
Regular sequencing:
Sample	Mismatch	Norm_tot_star_m	Group
20181029-Con-A1_S17	G2C	0	Control
20181029-Con-A1_S17	G2A	0	Control
20181029-Con-A1_S17	C2A	0	Control
20181029-Con-A1_S17	A2C	0	Control
20181029-Con-A1_S17	A2G	1.89828	Control
20181029-Con-A1_S17	A2T	0.489879	Control
20181029-Con-A2_S12	G2C	0	Control
20181029-Con-A2_S12	G2A	0	Control
20181029-Con-A2_S12	C2A	0	Control
20181029-Con-A2_S12	A2C	0	Control
20181029-Con-A2_S12	A2G	0.578874	Control
20181029-Con-A2_S12	A2T	0	Control
20181029-Con-A3_S19	G2C	0	Control
20181029-Con-A3_S19	G2A	0	Control
20181029-Con-A3_S19	C2A	0	Control
20181029-Con-A3_S19	A2C	0	Control
20181029-Con-A3_S19	A2G	2.41527	Control
20181029-Con-A3_S19	A2T	0	Control
20181029-Con-B1_S11	G2C	0	Control
20181029-Con-B1_S11	G2A	0	Control
20181029-Con-B1_S11	C2A	0	Control
20181029-Con-B1_S11	A2C	0	Control
20181029-Con-B1_S11	A2G	0.952791	Control
20181029-Con-B1_S11	A2T	0	Control
20181029-Con-B2_S8	G2C	0	Control
20181029-Con-B2_S8	G2A	0	Control
20181029-Con-B2_S8	C2A	0	Control
20181029-Con-B2_S8	A2C	0	Control
20181029-Con-B2_S8	A2G	2.16612	Control
20181029-Con-B2_S8	A2T	0	Control
20181029-Con-B3_S13	G2C	0	Control
20181029-Con-B3_S13	G2A	0	Control
20181029-Con-B3_S13	C2A	0	Control
20181029-Con-B3_S13	A2C	0	Control
20181029-Con-B3_S13	A2G	2.60045	Control
20181029-Con-B3_S13	A2T	0	Control
20181029-Con-B4_S3	G2C	0	Control
20181029-Con-B4_S3	G2A	0	Control
20181029-Con-B4_S3	C2A	0	Control
20181029-Con-B4_S3	A2C	0	Control
20181029-Con-B4_S3	A2G	3.42128	Control
20181029-Con-B4_S3	A2T	0	Control
20181029-Con-C1_S7	G2C	0	Control
20181029-Con-C1_S7	G2A	0	Control
20181029-Con-C1_S7	C2A	0	Control
20181029-Con-C1_S7	A2C	0	Control
20181029-Con-C1_S7	A2G	1.86813	Control
20181029-Con-C1_S7	A2T	0	Control
20181029-Con-C2_S6	G2C	0	Control
20181029-Con-C2_S6	G2A	0	Control
20181029-Con-C2_S6	C2A	0	Control
20181029-Con-C2_S6	A2C	0	Control
20181029-Con-C2_S6	A2G	2.1812	Control
20181029-Con-C2_S6	A2T	0	Control
20181029-Con-C3_S10	G2C	0	Control
20181029-Con-C3_S10	G2A	0	Control
20181029-Con-C3_S10	C2A	0	Control
20181029-Con-C3_S10	A2C	0	Control
20181029-Con-C3_S10	A2G	1.52515	Control
20181029-Con-C3_S10	A2T	0	Control
20181029-Con-C4_S2	G2C	0	Control
20181029-Con-C4_S2	G2A	0	Control
20181029-Con-C4_S2	C2A	0	Control
20181029-Con-C4_S2	A2C	0	Control
20181029-Con-C4_S2	A2G	2.69749	Control
20181029-Con-C4_S2	A2T	0	Control
20181029-PIC-A1_S20	G2C	0	PolyI:C
20181029-PIC-A1_S20	G2A	0	PolyI:C
20181029-PIC-A1_S20	C2A	0	PolyI:C
20181029-PIC-A1_S20	A2C	0	PolyI:C
20181029-PIC-A1_S20	A2G	2.96836	PolyI:C
20181029-PIC-A1_S20	A2T	0	PolyI:C
20181029-PIC-A1_S9	G2C	0	PolyI:C
20181029-PIC-A1_S9	G2A	0	PolyI:C
20181029-PIC-A1_S9	C2A	0	PolyI:C
20181029-PIC-A1_S9	A2C	0	PolyI:C
20181029-PIC-A1_S9	A2G	5.71907	PolyI:C
20181029-PIC-A1_S9	A2T	0	PolyI:C
20181029-PIC-A2_S16	G2C	0	PolyI:C
20181029-PIC-A2_S16	G2A	0	PolyI:C
20181029-PIC-A2_S16	C2A	0	PolyI:C
20181029-PIC-A2_S16	A2C	0	PolyI:C
20181029-PIC-A2_S16	A2G	7.44656	PolyI:C
20181029-PIC-A2_S16	A2T	0	PolyI:C
20181029-PIC-A4_S18	G2C	0	PolyI:C
20181029-PIC-A4_S18	G2A	0	PolyI:C
20181029-PIC-A4_S18	C2A	0	PolyI:C
20181029-PIC-A4_S18	A2C	0.767383	PolyI:C
20181029-PIC-A4_S18	A2G	4.74382	PolyI:C
20181029-PIC-A4_S18	A2T	0	PolyI:C
20181029-PIC-C1_S15	G2C	0	PolyI:C
20181029-PIC-C1_S15	G2A	0	PolyI:C
20181029-PIC-C1_S15	C2A	0	PolyI:C
20181029-PIC-C1_S15	A2C	0	PolyI:C
20181029-PIC-C1_S15	A2G	17.6664	PolyI:C
20181029-PIC-C1_S15	A2T	0	PolyI:C
20181029-PIC-C2_S14	G2C	0	PolyI:C
20181029-PIC-C2_S14	G2A	0	PolyI:C
20181029-PIC-C2_S14	C2A	0	PolyI:C
20181029-PIC-C2_S14	A2C	0	PolyI:C
20181029-PIC-C2_S14	A2G	5.71551	PolyI:C
20181029-PIC-C2_S14	A2T	0	PolyI:C
20181029-PIC-C3_S5	G2C	0	PolyI:C
20181029-PIC-C3_S5	G2A	0	PolyI:C
20181029-PIC-C3_S5	C2A	0	PolyI:C
20181029-PIC-C3_S5	A2C	0	PolyI:C
20181029-PIC-C3_S5	A2G	14.0263	PolyI:C
20181029-PIC-C3_S5	A2T	0	PolyI:C
20181029-PIC-C4_S4	G2C	0	PolyI:C
20181029-PIC-C4_S4	G2A	0	PolyI:C
20181029-PIC-C4_S4	C2A	0	PolyI:C
20181029-PIC-C4_S4	A2C	0.589656	PolyI:C
20181029-PIC-C4_S4	A2G	13.431	PolyI:C
20181029-PIC-C4_S4	A2T	0	PolyI:C
Deep sequecing:
Sample	Mismatch	Norm_tot_star_m	Group
20190314-PIC-C3_S1_R_001	A2G	3.30621	PolyI:C
20190314Con-B1_S2_R_001	A2G	0.574163	Control

## Sheet: Figure 3c
Sample	Norm Hyper Editingn	A2GEditingIndex	Group
Con-A1_S17	1.89828	0.0809141	Control
Con-A2_S12	0.578874	0.080495	Control
Con-A3_S19	2.41527	0.0788612	Control
Con-B1_S11	0.952791	0.075689	Control
Con-B2_S8	2.16612	0.0748519	Control
Con-B3_S13	2.60045	0.0778501	Control
Con-B4_S3	3.42128	0.0855862	Control
Con-C1_S7	1.86813	0.0902359	Control
Con-C2_S6	2.1812	0.0874921	Control
Con-C3_S10	1.52515	0.0879773	Control
Con-C4_S2	2.69749	0.0920578	Control
PIC-A1_S20	2.96836	0.123588	PolyIC
PIC-A1_S9	5.71907	0.142237	PolyIC
PIC-A2_S16	7.44656	0.128135	PolyIC
PIC-A4_S18	4.74382	0.136711	PolyIC
PIC-C1_S15	17.6664	0.142445	PolyIC
PIC-C2_S14	5.71551	0.140812	PolyIC
PIC-C3_S5	14.0263	0.160325	PolyIC
PIC-C4_S4	13.431	0.135128	PolyIC

[truncated: 27 more sheets: Figure 3d, Figure 4a, Figure 4b, Figure 4c, Figure 4d, Figure 5a, Figure 5b, Figure 5c, Figure 5d, Sup Figure 1, Sup Figure 2, Sup Figure 3a, Sup Figure 3b, Sup Figure 4a, Sup Figure 4b, Sup Figure 5, Sup Figure 6, Sup Figure 7, Sup Figure 8, Sup Figure 9a …]
